# Supplementary material for: The evolution, variation, and expression patterns under development and stress responses of the NAC gene family in the barley pan-genome
Source: Front Plant Sci. 2025 Aug 7;16:1635416. doi: 10.3389/fpls.2025.1635416 (PMC12367700; doi:10.3389/fpls.2025.1635416)
Supplement: Supplementary file 1 [file Table1.xlsx]

## Sheet: Table S1
Table S1. Characteristics and biochemical property of HvNACs.
Sequence_ID	Protein Length	Molecular Weight	Isoelectric Point	Hydrophobicity	Instability Index	Aliphatic Index	Gravy
HORVU.MOREX.PROJ.1HG00020510.1	171	19186.8	9.13	171	34.5258	62.0468	-0.365497
HORVU.MOREX.PROJ.1HG00045260.1	335	36795.2	5.78	335	39.3248	61.9104	-0.296717
HORVU.MOREX.PROJ.1HG00056760.1	293	32185.2	9.06	293	56.8864	54.5392	-0.590785
HORVU.MOREX.PROJ.1HG00057220.1	392	42370.9	6.22	392	61.2662	53.7755	-0.517857
HORVU.MOREX.PROJ.1HG00058470.1	431	47953.6	4.36	431	47.3631	53.5731	-0.510673
HORVU.MOREX.PROJ.1HG00065570.1	268	29758.7	6.46	268	55.0147	48.5821	-0.725
HORVU.MOREX.PROJ.2HG00087240.1	280	30680.9	5.02	280	34.714	56.25	-0.535357
HORVU.MOREX.PROJ.2HG00092660.1	362	40685.5	8.65	362	49.5548	56.4365	-0.51326
HORVU.MOREX.PROJ.2HG00092670.1	343	38916.5	8.57	343	51.231	54.898	-0.629738
HORVU.MOREX.PROJ.2HG00097960.1	364	39798.3	4.93	364	44.3124	56.2912	-0.588631
HORVU.MOREX.PROJ.2HG00097980.1	367	40301	4.96	367	43.3049	54.8501	-0.43956
HORVU.MOREX.PROJ.2HG00098000.1	235	26289.4	5.65	235	45.2107	60	-0.415531
HORVU.MOREX.PROJ.2HG00098030.1	358	39340.9	5.55	358	45.8696	50.6704	-0.26353
HORVU.MOREX.PROJ.2HG00098100.1	267	29386.5	7.18	267	52.1034	50.412	-0.52
HORVU.MOREX.PROJ.2HG00098130.1	356	38432.6	6.66	356	51.263	55.3933	-0.545251
HORVU.MOREX.PROJ.2HG00118480.1	405	43407.2	7.73	405	47.3605	55.2346	-0.638951
HORVU.MOREX.PROJ.2HG00148960.1	199	22513.8	5.88	199	45.392	54.2211	-0.424438
HORVU.MOREX.PROJ.2HG00149850.1	336	37065.7	6.46	336	39.0087	44.9702	-0.463951
HORVU.MOREX.PROJ.2HG00152440.1	350	37912.2	7.19	350	34.556	58.2286	-0.651256
HORVU.MOREX.PROJ.2HG00154120.1	212	22909.7	9.49	212	53.3906	55.5189	-0.697917
HORVU.MOREX.PROJ.2HG00154140.1	193	21689.5	9.72	193	57.5223	60.4145	-0.423714
HORVU.MOREX.PROJ.2HG00154170.1	205	22970.6	6.09	205	46.8732	57.1707	-0.428774
HORVU.MOREX.PROJ.2HG00154190.1	466	51506.2	10.11	466	44.9672	61.7382	-0.491192
HORVU.MOREX.PROJ.2HG00154490.1	391	42722.3	5.25	391	52.3621	59.7442	-0.532683
HORVU.MOREX.PROJ.2HG00154530.1	371	41041.6	4.88	371	55.1839	66.8464	-0.427682
HORVU.MOREX.PROJ.2HG00154560.1	442	49455.2	6.29	442	50.7731	54.5475	-0.564194
HORVU.MOREX.PROJ.2HG00158400.1	100	11854.4	10.45	100	36.8542	46.3	-0.453909
HORVU.MOREX.PROJ.2HG00159010.1	364	40374.8	6.08	364	46.8132	59.478	-0.717195
HORVU.MOREX.PROJ.2HG00160120.1	282	31594.1	6	282	54.5877	48.4397	-0.747
HORVU.MOREX.PROJ.2HG00162420.1	339	38780.2	6.59	339	38.367	58.7021	-0.493132
HORVU.MOREX.PROJ.2HG00172250.1	282	31113.9	6.36	282	47.8806	53.617	-0.623404
HORVU.MOREX.PROJ.2HG00191720.1	318	35250.7	5.93	318	48.3909	56.0692	-0.666077
HORVU.MOREX.PROJ.2HG00191730.1	319	35335.8	6	319	43.8919	56.0188	-0.456383
HORVU.MOREX.PROJ.2HG00193050.1	402	42831.3	5.35	402	41.36	65.1244	-0.589937
HORVU.MOREX.PROJ.2HG00730740.1	118	12883.1	6.97	118	57.5594	48.4746	-0.59279
HORVU.MOREX.PROJ.2HG00730900.1	611	68186.4	8.76	611	49.3129	60.0655	-0.417164
HORVU.MOREX.PROJ.2HG00732270.1	456	51119.8	8	456	51.5296	40.614	-0.789831
HORVU.MOREX.PROJ.3HG00204470.1	217	24441.5	9.11	217	36.8591	51.2442	-0.545008
HORVU.MOREX.PROJ.3HG00204480.1	357	40463.1	5.73	357	42.848	57.507	-0.900877
HORVU.MOREX.PROJ.3HG00204510.1	349	38432.4	6.87	349	57.8651	48.3668	-0.700922
HORVU.MOREX.PROJ.3HG00209440.1	469	52309.9	7.43	469	51.699	51.9829	-0.444818
HORVU.MOREX.PROJ.3HG00221980.1	309	33517.2	6.26	309	32.5117	56.8932	-0.684527
HORVU.MOREX.PROJ.3HG00225940.1	482	53325.1	5.86	482	38.4471	61.9295	-0.795309
HORVU.MOREX.PROJ.3HG00246280.1	336	37638.5	6.19	336	70.5828	56.0119	-0.470874
HORVU.MOREX.PROJ.3HG00246780.1	345	37330.3	8.83	345	35.5067	56.058	-0.569502
HORVU.MOREX.PROJ.3HG00247500.1	578	62255.4	9.37	578	49.2895	50.0692	-0.75119
HORVU.MOREX.PROJ.3HG00262360.1	482	51498.3	4.87	482	52.7604	54.5021	-0.633913
HORVU.MOREX.PROJ.3HG00262870.1	316	35624	6.19	316	38.67	51.4241	-0.686159
HORVU.MOREX.PROJ.3HG00264190.1	354	38199.2	6.1	354	64.1385	48.3898	-0.642324
HORVU.MOREX.PROJ.3HG00265820.1	297	33764.6	7.73	297	40.4004	45.7576	-0.633228
HORVU.MOREX.PROJ.3HG00266240.1	253	27680.5	5.38	253	56.1583	50.751	-0.648023
HORVU.MOREX.PROJ.3HG00271970.1	410	44299.1	9.22	410	48.404	57.6829	-0.950842
HORVU.MOREX.PROJ.3HG00272250.1	304	33364.5	8.71	304	52.4372	49.8026	-0.668775
HORVU.MOREX.PROJ.3HG00273110.1	366	39559.1	8.51	366	63.2508	52.7869	-0.515366
HORVU.MOREX.PROJ.3HG00276600.1	230	24902.9	9.22	230	70.597	57.913	-0.602632
HORVU.MOREX.PROJ.3HG00283470.1	184	21004.4	8.76	184	80.5549	55.2717	-0.601639
HORVU.MOREX.PROJ.3HG00285000.1	261	28299.3	5.14	261	44.8472	57.0881	-0.546522
HORVU.MOREX.PROJ.3HG00292130.1	378	41769.3	4.72	378	62.2558	56.3757	-0.765761
HORVU.MOREX.PROJ.3HG00747260.1	327	36456.9	7.95	327	50.882	64.3731	-0.483142
HORVU.MOREX.PROJ.4HG00303330.1	625	66089.6	4.94	625	59.0314	56.112	-0.69127
HORVU.MOREX.PROJ.4HG00303790.1	299	33292.5	6.67	299	36.0335	50.7023	-0.412844
HORVU.MOREX.PROJ.4HG00309460.1	332	36420.4	6	332	52.8278	53.1325	-0.55728
HORVU.MOREX.PROJ.4HG00316960.1	460	51037.1	7.2	460	64.7563	54.8696	-0.493646
HORVU.MOREX.PROJ.4HG00335190.1	298	32321.7	9.16	298	56.3084	45.4362	-0.583735
HORVU.MOREX.PROJ.4HG00336180.1	355	38766.4	9.13	355	40.0245	53.5775	-0.744348
HORVU.MOREX.PROJ.4HG00336280.1	346	37987.4	5.85	346	43.8044	56.1561	-0.761745
HORVU.MOREX.PROJ.4HG00348180.1	385	42502.5	5.03	385	49.099	62.7532	-0.498592
HORVU.MOREX.PROJ.4HG00350460.1	863	96276	4.92	863	51.0358	62.6072	-0.457514
HORVU.MOREX.PROJ.4HG00363630.1	353	38784.3	5.93	353	59.0842	59.3201	-0.441299
HORVU.MOREX.PROJ.4HG00363640.1	352	38607.1	6.72	352	55.8677	57.8125	-0.599652
HORVU.MOREX.PROJ.4HG00363650.1	356	39014.5	8.19	356	50.9152	58.5955	-0.462606
HORVU.MOREX.PROJ.4HG00364830.1	368	40662	5.82	368	43.2152	53.288	-0.470455
HORVU.MOREX.PROJ.4HG00366630.1	689	75743.2	5.99	689	45.5533	56.4296	-0.501124
HORVU.MOREX.PROJ.4HG00370390.1	350	38967.2	7.21	350	45.6983	55.6	-0.611957
HORVU.MOREX.PROJ.4HG00370550.1	263	29726.2	5.83	263	40.0806	53.0418	-0.523367
HORVU.MOREX.PROJ.4HG00757560.1	544	57907.7	4.72	544	55.4548	57.5184	-0.413714
HORVU.MOREX.PROJ.5HG00381830.1	304	33311.6	9.21	304	29.1612	59.2763	-0.669962
HORVU.MOREX.PROJ.5HG00383810.1	421	46152.8	4.98	421	57.9739	64.7743	-0.526471
HORVU.MOREX.PROJ.5HG00405230.1	264	29051.2	9.2	264	51.1024	50.947	-0.366447
HORVU.MOREX.PROJ.5HG00409060.1	405	43822.2	5.64	405	31.3346	50	-0.617815
HORVU.MOREX.PROJ.5HG00409070.1	354	39306.4	6.05	354	54.0975	56.2147	-0.50947
HORVU.MOREX.PROJ.5HG00428080.1	393	44542.6	6.17	393	51.065	59.2621	-0.568889
HORVU.MOREX.PROJ.5HG00434660.1	726	79739.7	4.5	726	45.3296	61.7906	-0.650565
HORVU.MOREX.PROJ.5HG00435210.1	363	39338.8	9.01	363	36.5656	49.3113	-0.608651
HORVU.MOREX.PROJ.5HG00437300.1	225	24771.5	9.88	225	71.808	57.5556	-0.492424
HORVU.MOREX.PROJ.5HG00443930.1	338	38285.7	7.58	338	49.7711	46.1538	-0.620937
HORVU.MOREX.PROJ.5HG00446050.1	262	29279.2	5	262	43.1011	51.6412	-0.682667
HORVU.MOREX.PROJ.5HG00446060.1	217	25164.9	6.35	217	52.4964	45.4839	-0.699704
HORVU.MOREX.PROJ.5HG00454960.1	337	37690.8	5.65	337	53.5384	54.451	-0.684733
HORVU.MOREX.PROJ.5HG00454980.1	346	38919.1	5.6	346	49.7116	52.4566	-0.925807
HORVU.MOREX.PROJ.5HG00454990.1	347	38745.8	5.9	347	52.6053	50	-0.572404
HORVU.MOREX.PROJ.5HG00463570.1	506	55815.2	4.97	506	63.1518	46.166	-0.594798
HORVU.MOREX.PROJ.5HG00463700.1	330	36942.1	6.33	330	42.6952	49.2424	-0.640634
HORVU.MOREX.PROJ.5HG00471340.1	503	58519.7	7.71	503	42.5889	61.5507	-0.865613
HORVU.MOREX.PROJ.5HG00471760.1	688	75424.4	6.49	688	50.6227	73.75	-0.72
HORVU.MOREX.PROJ.5HG00773910.1	488	53670.2	5.64	488	55.2955	60.7787	-0.552087
HORVU.MOREX.PROJ.5HG00774100.1	496	54563.5	5.8	496	59.147	64.4355	-0.243459
HORVU.MOREX.PROJ.5HG00775940.1	573	63522.6	5.99	573	52.092	72.6876	-0.697336
HORVU.MOREX.PROJ.5HG00789890.1	433	47820.4	5.75	433	56.255	54.2725	-0.612097
HORVU.MOREX.PROJ.5HG00790590.1	311	34309.7	5.13	311	53.2048	57.717	-0.441361
HORVU.MOREX.PROJ.6HG00483920.1	286	32130.9	5.3	286	45.2308	60.6993	-0.721016
HORVU.MOREX.PROJ.6HG00492030.1	409	43864.5	8.6	409	41.3189	56.357	-0.686817
HORVU.MOREX.PROJ.6HG00521260.1	523	58072.2	6.56	523	54.8008	52.2562	-0.558042
HORVU.MOREX.PROJ.6HG00528450.1	356	40620.8	6.66	356	42.8888	48.8202	-0.496577
HORVU.MOREX.PROJ.6HG00540730.1	470	50443.1	4.29	470	38.9581	49.5319	-0.762715
HORVU.MOREX.PROJ.6HG00541710.1	675	73992.9	5.75	675	60.2759	42.4593	-0.830056
HORVU.MOREX.PROJ.6HG00543320.1	388	43705.2	8.68	388	53.1679	58.3247	-0.67
HORVU.MOREX.PROJ.6HG00554870.1	310	34171.9	6.42	310	53.2023	57.0968	-0.893926
HORVU.MOREX.PROJ.6HG00556830.1	181	19300	5.26	181	43.837	60.0552	-0.519588
HORVU.MOREX.PROJ.6HG00558490.1	641	70198.6	4.43	641	40.9439	59.6724	-0.492258
HORVU.MOREX.PROJ.6HG00806260.1	624	69234.5	7.22	624	60.2396	45.3365	-0.455801
HORVU.MOREX.PROJ.7HG00560970.1	530	56644.5	4.8	530	56.5936	56.0943	-0.516069
HORVU.MOREX.PROJ.7HG00561850.1	336	39042.2	6.25	336	47.1988	56.9345	-0.935737
HORVU.MOREX.PROJ.7HG00569660.1	401	43563.2	8.07	401	46.0634	59.5262	-0.55717
HORVU.MOREX.PROJ.7HG00569670.1	461	49960	6.08	461	50.2864	63.3839	-0.877083
HORVU.MOREX.PROJ.7HG00569710.1	410	43927.3	6.76	410	43.0454	58	-0.478055
HORVU.MOREX.PROJ.7HG00575520.1	548	60046.4	6.37	548	56.1783	43.6496	-0.43167
HORVU.MOREX.PROJ.7HG00583490.1	354	38970.1	7.23	354	46.4351	55.0282	-0.525366
HORVU.MOREX.PROJ.7HG00585030.1	350	39222.7	4.89	350	45.1483	58.3714	-0.883212
HORVU.MOREX.PROJ.7HG00590280.1	346	38946.7	6.7	346	49.8131	54.422	-0.406497
HORVU.MOREX.PROJ.7HG00590970.1	516	56662.2	4.58	516	41.9196	58.5078	-0.394
HORVU.MOREX.PROJ.7HG00591710.1	447	49598.6	4.8	447	52.587	57.8523	-0.520809
HORVU.MOREX.PROJ.7HG00592150.1	438	48244.3	4.84	438	57.387	58.1963	-0.606008
HORVU.MOREX.PROJ.7HG00592870.1	432	48317.9	4.82	432	45.9218	57.8935	-0.625056
HORVU.MOREX.PROJ.7HG00593040.1	473	52167.2	4.42	473	47.3319	58.6681	-0.538585
HORVU.MOREX.PROJ.7HG00593200.1	146	15946.9	6.42	146	27.0014	69.5205	-0.800232
HORVU.MOREX.PROJ.7HG00593460.1	454	50227.1	4.53	454	49.4168	59.4273	-0.553066
HORVU.MOREX.PROJ.7HG00599800.1	453	49789.7	4.7	453	51.9777	56.6667	-0.30274
HORVU.MOREX.PROJ.7HG00601440.1	332	36726.1	6.46	332	44.8052	49.5181	-0.581278
HORVU.MOREX.PROJ.7HG00605120.1	237	25626.7	10.03	237	66.2017	56.1181	-0.597351
HORVU.MOREX.PROJ.7HG00609960.1	646	70447.4	4.68	646	39.1478	62.1362	-0.487952
HORVU.MOREX.PROJ.7HG00617030.1	704	78249.6	4.84	704	53.1929	58.1676	-0.565823
HORVU.MOREX.PROJ.7HG00618950.1	293	33204.4	8.69	293	53.5833	56.7577	-0.412539
HORVU.MOREX.PROJ.7HG00621740.1	398	43294.6	6.6	398	46.048	55.804	-0.70696
HORVU.MOREX.PROJ.7HG00622330.1	391	43300.9	9.27	391	38.7254	54.6803	-0.583618
HORVU.MOREX.PROJ.7HG00623780.1	313	34346.6	6.07	313	58.4901	47.3802	-0.607035
HORVU.MOREX.PROJ.7HG00625370.1	370	41366.3	6.46	370	40.3733	54.4595	-0.645524
HORVU.MOREX.PROJ.7HG00628240.1	366	39197.6	8.62	366	32.2831	56.1749	-0.69361
HORVU.MOREX.PROJ.7HG00629550.1	166	18922.3	9.56	166	31.5337	59.4578	-0.548379
HORVU.MOREX.PROJ.7HG00633440.1	485	53433.3	7.53	485	53.1157	48.3711	-0.38388
HORVU.MOREX.PROJ.7HG00634780.1	471	51252.5	5.37	471	53.8331	52.1231	-0.706626
HORVU.MOREX.PROJ.7HG00649580.1	307	34050.2	8.54	307	45.1705	57.6221	-0.860412
HORVU.MOREX.PROJ.7HG00649690.1	300	33478.8	8.52	300	41.0051	56.6333	-0.604459
HORVU.MOREX.PROJ.7HG00661770.1	431	49213.7	6.18	431	54.8831	50.1856	-0.478176
HORVU.MOREX.PROJ.7HG00663770.1	291	32383.3	9.08	291	46.8894	62.9553	-0.51
HORVU.MOREX.PROJ.7HG00665010.1	365	41083.4	6.1	365	43.8834	57.4795	-0.863109
HORVU.MOREX.PROJ.7HG00812880.1	481	52899.7	5.62	481	54.0495	43.8877	-0.522337
HORVU.MOREX.PROJ.7HG00815170.1	382	42349.9	5.78	382	45.4251	55.1571	-0.442466
HORVU.MOREX.PROJ.7HG00827320.1	245	27341.5	9.36	245	56.2584	52.5306	-0.849896
Horvu_10350_1H01G129700.1	394	42409.6	6.03	394	51.3464	55.5584	-0.760471
Horvu_10350_1H01G139100.1	171	19167.7	8.96	171	36.2363	62.0468	-0.696327
Horvu_10350_1H01G162000.1	338	37000.1	5.87	338	55.0145	60.7692	-0.456345
Horvu_10350_1H01G308400.1	335	36795.2	5.78	335	39.3248	61.9104	-0.357895
Horvu_10350_1H01G392600.1	293	32213.2	9.06	293	56.8864	55.1877	-0.564497
Horvu_10350_1H01G396200.1	392	42370.9	6.22	392	61.2662	53.7755	-0.296717
Horvu_10350_1H01G405600.1	430	47767.4	4.39	430	48.4498	53.2093	-0.582594
Horvu_10350_1H01G462500.1	268	29758.7	6.46	268	55.0147	48.5821	-0.517857
Horvu_10350_2H01G026900.1	263	29477.9	5.92	263	33.8217	55.3232	-0.503488
Horvu_10350_2H01G070300.1	362	40639.4	8.65	362	50.5034	57.1823	-0.725
Horvu_10350_2H01G070400.1	387	43755.8	8.57	387	52.4042	53.4625	-0.636122
Horvu_10350_2H01G109600.1	364	39798.3	4.93	364	44.3124	56.2912	-0.505801
Horvu_10350_2H01G109900.1	367	40301	4.96	367	43.3049	54.8501	-0.625323
Horvu_10350_2H01G110000.1	235	26289.4	5.65	235	45.2107	60	-0.43956
Horvu_10350_2H01G110200.1	358	39340.9	5.55	358	45.8696	50.6704	-0.415531
Horvu_10350_2H01G110800.1	266	29215.3	7.8	266	49.6256	50.2256	-0.52
Horvu_10350_2H01G110900.1	355	38304.4	6.66	355	50.8367	55.5493	-0.545251
Horvu_10350_2H01G260600.1	405	43407.2	7.73	405	47.3605	55.2346	-0.631203
Horvu_10350_2H01G441300.1	199	22513.8	5.88	199	45.392	54.2211	-0.415775
Horvu_10350_2H01G447900.1	336	37092.7	6.46	336	39.0087	44.9702	-0.463951
Horvu_10350_2H01G464900.1	364	39464.9	6.67	364	35.878	60.1374	-0.651256
Horvu_10350_2H01G477800.1	232	25954.4	5.09	232	55.4125	51.3793	-0.705953
Horvu_10350_2H01G477900.1	212	22909.7	9.49	212	53.3906	55.5189	-0.411264
Horvu_10350_2H01G478000.1	193	21689.5	9.72	193	57.5223	60.4145	-0.860345
Horvu_10350_2H01G478300.1	205	22970.6	6.09	205	46.8732	57.1707	-0.428774
Horvu_10350_2H01G478500.1	466	51506.2	10.11	466	44.9672	61.7382	-0.491192
Horvu_10350_2H01G480900.1	401	43567.2	5.32	401	51.7758	58.4289	-0.532683
Horvu_10350_2H01G481100.1	368	40710.2	4.92	368	55.2169	67.1196	-0.427682
Horvu_10350_2H01G481200.1	442	49455.2	6.29	442	50.7731	54.5475	-0.549377
Horvu_10350_2H01G508300.1	100	11854.4	10.45	100	36.8542	46.3	-0.458152
Horvu_10350_2H01G508400.1	192	20988.3	4.28	192	56.6875	53.75	-0.717195
Horvu_10350_2H01G513500.1	383	42564.5	6.68	383	50.7162	58.1201	-0.747
Horvu_10350_2H01G522300.1	282	31585.1	5.88	282	54.5877	48.4397	-0.759896
Horvu_10350_2H01G539800.1	339	38780.2	6.59	339	38.367	58.7021	-0.538642
Horvu_10350_2H01G616400.1	282	31113.9	6.36	282	47.8806	53.617	-0.624468
Horvu_10350_2H01G767600.1	318	35250.7	5.93	318	48.3909	56.0692	-0.666077
Horvu_10350_2H01G767700.1	319	35349.8	6	319	44.5254	56.6144	-0.456383
Horvu_10350_2H01G777800.1	402	42830.3	5.27	402	41.7823	65.8458	-0.589937
Horvu_10350_3H01G081600.1	217	24422.5	9.22	217	36.4678	52.6728	-0.58558
Horvu_10350_3H01G081700.1	357	40449.1	5.79	357	41.7368	58.0112	-0.404975
Horvu_10350_3H01G082000.1	345	37946.9	6.95	345	55.0705	48.9275	-0.68894
Horvu_10350_3H01G119200.1	468	52181.7	7.2	468	51.6269	52.094	-0.426611
Horvu_10350_3H01G205900.1	309	33433.1	6.41	309	32.2256	57.2168	-0.649275
Horvu_10350_3H01G232700.1	482	53325.1	5.86	482	38.4471	61.9295	-0.788675
Horvu_10350_3H01G347000.1	336	37619.5	6.11	336	69.4512	56.0119	-0.449838
Horvu_10350_3H01G350300.1	345	37314.3	8.83	345	35.5067	56.3478	-0.569502
Horvu_10350_3H01G354900.1	573	61886	9.37	573	49.6323	49.6335	-0.747321
Horvu_10350_3H01G472900.1	316	35624	6.19	316	38.67	51.4241	-0.626377
Horvu_10350_3H01G495400.1	297	33764.6	7.73	297	40.4004	45.7576	-0.708028
Horvu_10350_3H01G498600.1	253	27680.5	5.38	253	56.1583	50.751	-0.633228
Horvu_10350_3H01G547000.1	410	44269.1	9.22	410	47.0793	57.6829	-0.950842
Horvu_10350_3H01G549200.1	304	33392.6	8.71	304	52.0694	50.0987	-0.668775
Horvu_10350_3H01G554500.1	366	39559.1	8.51	366	63.2508	52.7869	-0.51439
Horvu_10350_3H01G574000.1	261	28333.5	5.89	261	43.859	57.9693	-0.601645
Horvu_10350_3H01G584100.1	230	24902.9	9.22	230	70.597	57.913	-0.601639
Horvu_10350_3H01G632100.1	184	21004.4	8.76	184	80.5549	55.2717	-0.497318
Horvu_10350_3H01G643100.1	266	27984.2	6.66	266	47.903	61.9925	-0.546522
Horvu_10350_4H01G075000.1	299	33292.5	6.67	299	36.0335	50.7023	-0.765761
Horvu_10350_4H01G118000.1	229	25147.7	9.99	229	51.6682	54.5415	-0.405639
Horvu_10350_4H01G167800.1	449	49850.8	7.69	449	65.8871	54.6102	-0.493646
Horvu_10350_4H01G266400.1	355	38737.4	9.3	355	40.2102	53.0423	-0.576419
Horvu_10350_4H01G267200.1	346	37955.3	5.85	346	42.5344	56.9942	-0.762138
Horvu_10350_4H01G352800.1	385	42502.5	5.03	385	49.099	62.7532	-0.506479
Horvu_10350_4H01G369100.1	858	95694.4	4.95	858	51.7132	62.634	-0.450867
Horvu_10350_4H01G464700.1	353	38626.1	5.93	353	60.7386	59.3201	-0.441299
Horvu_10350_4H01G464900.1	350	38497	6.72	350	53.8069	57.6286	-0.603263
Horvu_10350_4H01G465000.1	356	39014.5	8.19	356	49.681	58.5955	-0.43796
Horvu_10350_4H01G475900.1	384	42322.8	5.63	384	47.0417	52.6302	-0.479714
Horvu_10350_4H01G492400.1	689	75643.1	6.06	689	46.1237	56.1248	-0.50309
Horvu_10350_4H01G517600.1	350	38941.2	8.31	350	43.0535	56.4286	-0.617969
Horvu_10350_5H01G062700.1	304	33368.7	9.21	304	29.0221	59.2763	-0.521771
Horvu_10350_5H01G212300.1	230	25326.9	9.36	230	48.8362	46.2174	-0.401714
Horvu_10350_5H01G240200.1	405	43822.2	5.64	405	31.3346	50	-0.366776
Horvu_10350_5H01G240300.1	354	39306.4	6.05	354	54.0975	56.2147	-0.594783
Horvu_10350_5H01G368900.1	176	20568.5	9.32	176	39.4956	63.2386	-0.568889
Horvu_10350_5H01G419400.1	726	79796.8	4.51	726	45.5579	61.9146	-0.650565
Horvu_10350_5H01G424400.1	363	39348.9	9.01	363	36.6769	49.5868	-0.640909
Horvu_10350_5H01G440300.1	225	24802.6	9.88	225	69.448	57.1111	-0.492562
Horvu_10350_5H01G490400.1	338	38285.7	7.58	338	49.7711	46.1538	-0.617355
Horvu_10350_5H01G506300.1	262	29279.2	5	262	43.1011	51.6412	-0.698667
Horvu_10350_5H01G506400.1	217	25164.9	6.35	217	52.4964	45.4839	-0.699704
Horvu_10350_5H01G575300.1	337	37718.8	5.65	337	55.4731	54.451	-0.684733
Horvu_10350_5H01G575400.1	346	38891	5.6	346	49.957	51.9075	-0.925807
Horvu_10350_5H01G575500.1	347	38676.7	5.75	347	53.5981	50	-0.572404
Horvu_10350_5H01G639600.1	506	55815.2	4.97	506	63.1518	46.166	-0.601734
Horvu_10350_5H01G640500.1	330	36942.1	6.33	330	42.6952	49.2424	-0.632277
Horvu_10350_6H01G121800.1	409	43920.6	8.6	409	40.834	55.868	-0.865613
Horvu_10350_6H01G137100.1	282	30171.7	9.98	282	52.0217	60.9929	-0.72
Horvu_10350_6H01G304400.1	373	42181.6	5.19	373	50.6083	55.2547	-0.511002
Horvu_10350_6H01G347700.1	355	40423.6	6.55	355	43.7806	48.9577	-0.562411
Horvu_10350_6H01G436800.1	440	47015.8	4.34	440	39.65	52.2045	-0.752279
Horvu_10350_6H01G454700.1	388	43705.2	8.68	388	53.1679	58.3247	-0.812113
Horvu_10350_6H01G540300.1	310	34170.9	6.42	310	53.8236	56.7742	-0.582045
Horvu_10350_6H01G556500.1	181	19199.9	5.01	181	42.016	62.2099	-0.519588
Horvu_10350_6H01G586100.1	641	70311.7	4.45	641	41.0907	58.2371	-0.494516
Horvu_10350_7H01G000100.1	530	56644.5	4.8	530	56.5936	56.0943	-0.393923
Horvu_10350_7H01G007300.1	336	39042.2	6.25	336	47.1988	56.9345	-0.550546
Horvu_10350_7H01G062000.1	401	43591.2	7.68	401	46.091	59.5262	-0.55717
Horvu_10350_7H01G062200.1	451	48726.6	6.3	451	46.4712	62.816	-0.877083
Horvu_10350_7H01G062400.1	407	43503.8	6.73	407	43.001	58.6732	-0.484788
Horvu_10350_7H01G105700.1	545	59769.1	6.74	545	57.7204	43.2844	-0.45388
Horvu_10350_7H01G165900.1	354	39125.3	7.81	354	46.4308	54.096	-0.497789
Horvu_10350_7H01G219400.1	346	38946.7	6.7	346	49.8131	54.422	-0.888624
Horvu_10350_7H01G229100.1	447	49604.6	4.8	447	51.2944	58.5459	-0.426554
Horvu_10350_7H01G232500.1	438	48332.3	4.83	438	58.7333	57.3059	-0.520809
Horvu_10350_7H01G238600.1	430	48184.7	4.85	430	46.5507	58.1628	-0.611186
Horvu_10350_7H01G239900.1	473	52385.6	4.45	473	47.5643	59.3235	-0.569178
Horvu_10350_7H01G240400.1	397	43074.6	4.57	397	48.1144	60.3526	-0.816279
Horvu_10350_7H01G240500.1	147	15994	6.42	147	28.8156	65.6463	-0.540592
Horvu_10350_7H01G242400.1	454	50227.1	4.53	454	49.4168	59.4273	-0.467506
Horvu_10350_7H01G285100.1	453	49789.7	4.7	453	51.9777	56.6667	-0.332653
Horvu_10350_7H01G295500.1	332	36726.1	6.46	332	44.8052	49.5181	-0.581278
Horvu_10350_7H01G321600.1	237	25626.7	10.03	237	66.2017	56.1181	-0.597351
Horvu_10350_7H01G349400.1	646	70447.4	4.68	646	39.1478	62.1362	-0.487952
Horvu_10350_7H01G386100.1	704	78263.6	4.84	704	53.4665	58.196	-0.565823
Horvu_10350_7H01G397700.1	293	33240.5	8.48	293	54.7745	54.6416	-0.412539
Horvu_10350_7H01G416900.1	398	43321.7	6.6	398	43.2209	55.7538	-0.706534
Horvu_10350_7H01G420500.1	391	43291.9	9.27	391	38.7254	54.6803	-0.597611
Horvu_10350_7H01G431000.1	313	34362.6	6.07	313	58.4901	47.0607	-0.614322
Horvu_10350_7H01G442500.1	370	41366.3	6.46	370	40.3733	54.4595	-0.646292
Horvu_10350_7H01G462100.1	366	39227.7	8.62	366	32.2831	55.9016	-0.701917
Horvu_10350_7H01G471600.1	509	55504.9	4.72	509	55.4703	50.6483	-0.548379
Horvu_10350_7H01G496900.1	485	53424.3	7.52	485	53.5128	48.3711	-0.39071
Horvu_10350_7H01G506300.1	471	51252.5	5.37	471	53.8331	52.1231	-0.621022
Horvu_10350_7H01G612700.1	366	40825.3	5.42	366	60.9866	48.5792	-0.861031
Horvu_10350_7H01G614500.1	307	34133.3	8.61	307	44.945	57.6221	-0.604459
Horvu_10350_7H01G615400.1	300	33478.8	8.52	300	41.0051	56.6333	-0.730328
Horvu_10350_7H01G702800.1	430	49113.6	6.09	430	53.3502	50.3488	-0.489251
Horvu_10350_7H01G720000.1	290	32394.1	9.89	290	61.6455	56.1379	-0.51
Horvu_10350_7H01G725700.1	365	41040.4	6	365	42.6795	58.7945	-0.849535
Horvu_13821_1H01G124600.1	394	42409.6	6.03	394	51.3464	55.5584	-0.669655
Horvu_13821_1H01G133300.1	171	19167.7	8.96	171	36.2363	62.0468	-0.412329
Horvu_13821_1H01G156500.1	338	37016.2	5.87	338	54.4447	61.6864	-0.456345
Horvu_13821_1H01G297800.1	335	36795.2	5.78	335	39.3248	61.9104	-0.357895
Horvu_13821_1H01G383200.1	293	32185.2	9.06	293	56.8864	54.5392	-0.548521
Horvu_13821_1H01G386700.1	392	42370.9	6.22	392	61.2662	53.7755	-0.296717
Horvu_13821_1H01G394400.1	430	47836.6	4.42	430	49.0237	53.2093	-0.590785
Horvu_13821_1H01G451200.1	268	29758.7	6.46	268	55.0147	48.5821	-0.517857
Horvu_13821_2H01G026400.1	263	29477.9	5.92	263	33.8217	55.3232	-0.512093
Horvu_13821_2H01G065900.1	362	40652.4	8.65	362	50.4238	57.1823	-0.725
Horvu_13821_2H01G066000.1	387	43639.7	8.37	387	50.4443	53.7209	-0.636122
Horvu_13821_2H01G107500.1	364	39798.3	4.93	364	44.3124	56.2912	-0.513536
Horvu_13821_2H01G107700.1	367	40301	4.96	367	43.3049	54.8501	-0.602584
Horvu_13821_2H01G107800.1	235	26289.4	5.65	235	45.2107	60	-0.43956
Horvu_13821_2H01G108000.1	358	39340.9	5.55	358	45.8696	50.6704	-0.415531
Horvu_13821_2H01G108500.1	266	29202.3	7.23	266	49.3064	50.6015	-0.52
Horvu_13821_2H01G108600.1	355	38304.4	6.66	355	50.8367	55.5493	-0.545251
Horvu_13821_2H01G254200.1	405	43407.2	7.73	405	47.3605	55.2346	-0.610902
Horvu_13821_2H01G433900.1	199	22513.8	5.88	199	45.392	54.2211	-0.415775
Horvu_13821_2H01G440400.1	336	37092.7	6.46	336	39.0087	44.9702	-0.463951
Horvu_13821_2H01G457700.1	364	39505	6.9	364	36.1308	60.1374	-0.651256
Horvu_13821_2H01G470500.1	232	25954.4	5.09	232	55.4125	51.3793	-0.705953
Horvu_13821_2H01G470600.1	212	22909.7	9.49	212	53.3906	55.5189	-0.415659
Horvu_13821_2H01G470700.1	193	21689.5	9.72	193	57.5223	60.4145	-0.860345
Horvu_13821_2H01G471000.1	205	22970.6	6.09	205	46.8732	57.1707	-0.428774
Horvu_13821_2H01G471200.1	466	51506.2	10.11	466	44.9672	61.7382	-0.491192
Horvu_13821_2H01G473500.1	401	43567.2	5.32	401	51.7758	58.4289	-0.532683
Horvu_13821_2H01G473600.1	368	40710.2	4.92	368	55.2169	67.1196	-0.427682
Horvu_13821_2H01G473800.1	442	49455.2	6.29	442	50.7731	54.5475	-0.549377
Horvu_13821_2H01G502000.1	100	11854.4	10.45	100	36.8542	46.3	-0.458152
Horvu_13821_2H01G502100.1	192	21004.3	4.28	192	57.1297	53.2292	-0.717195
Horvu_13821_2H01G506700.1	380	42510.4	6.68	380	53.5263	58.0526	-0.747
Horvu_13821_2H01G516200.1	282	31594.1	6	282	54.5877	48.4397	-0.773437
Horvu_13821_2H01G534700.1	339	38780.2	6.59	339	38.367	58.7021	-0.567105
Horvu_13821_2H01G610400.1	282	31113.9	6.36	282	47.8806	53.617	-0.623404
Horvu_13821_2H01G753700.1	318	35250.7	5.93	318	48.3909	56.0692	-0.666077
Horvu_13821_2H01G753800.1	319	35349.8	6	319	44.5254	56.6144	-0.456383
Horvu_13821_2H01G755000.1	402	42861.4	5.35	402	41.092	65.3731	-0.589937
Horvu_13821_3H01G082100.1	217	24422.5	9.22	217	36.4678	52.6728	-0.58558
Horvu_13821_3H01G082200.1	357	40419	5.79	357	40.0303	58.0112	-0.40199
Horvu_13821_3H01G082600.1	345	37947.9	6.73	345	55.0705	48.9275	-0.68894
Horvu_13821_3H01G120700.1	468	52181.7	7.2	468	51.6269	52.094	-0.433894
Horvu_13821_3H01G207100.1	309	33433.1	6.41	309	32.2256	57.2168	-0.649275
Horvu_13821_3H01G232700.1	482	53325.1	5.86	482	38.4471	61.9295	-0.788675
Horvu_13821_3H01G343100.1	336	37619.5	6.11	336	69.4512	56.0119	-0.449838
Horvu_13821_3H01G346700.1	345	37314.3	8.83	345	35.5067	56.3478	-0.569502
Horvu_13821_3H01G351300.1	577	62154.3	9.37	577	49.3576	50.156	-0.747321
Horvu_13821_3H01G467800.1	316	35624	6.19	316	38.67	51.4241	-0.626377
Horvu_13821_3H01G491100.1	297	33809.7	8.16	297	39.8024	46.8013	-0.686135
Horvu_13821_3H01G494300.1	253	27680.5	5.38	253	56.1583	50.751	-0.633228
Horvu_13821_3H01G542000.1	410	44299.1	9.22	410	48.404	57.6829	-0.939731
Horvu_13821_3H01G544300.1	304	33392.6	8.71	304	52.0694	50.0987	-0.668775
Horvu_13821_3H01G577900.1	230	24902.9	9.22	230	70.597	57.913	-0.515366
Horvu_13821_3H01G622500.1	261	28299.3	5.14	261	44.8472	57.0881	-0.601645
Horvu_13821_3H01G632900.1	184	21030.4	8.76	184	82.5462	54.7283	-0.546522
Horvu_13821_4H01G073800.1	299	33334.6	6.67	299	35.5308	51.6722	-0.483142
Horvu_13821_4H01G116200.1	229	25147.7	9.99	229	51.6682	54.5415	-0.784239
Horvu_13821_4H01G166800.1	449	49850.8	7.69	449	65.8871	54.6102	-0.478261
Horvu_13821_4H01G264600.1	355	38766.4	9.13	355	40.0245	53.5775	-0.576419
Horvu_13821_4H01G265100.1	346	37987.4	5.85	346	43.8044	56.1561	-0.762138
Horvu_13821_4H01G348500.1	385	42502.5	5.03	385	49.099	62.7532	-0.498592
Horvu_13821_4H01G366100.1	858	95874.6	4.97	858	50.1942	62.634	-0.457514
Horvu_13821_4H01G461500.1	353	38857.4	5.93	353	59.8703	59.3201	-0.441299
Horvu_13821_4H01G461600.1	352	38621.1	6.72	352	55.7583	58.0966	-0.605012
Horvu_13821_4H01G461700.1	356	38913.4	7.65	356	47.4281	59.4101	-0.448159
Horvu_13821_4H01G472400.1	384	42322.8	5.63	384	47.0417	52.6302	-0.464205
Horvu_13821_4H01G517700.1	350	38937.1	7.21	350	46.2486	55.8857	-0.479494
Horvu_13821_5H01G059300.1	304	33368.7	9.21	304	29.0221	59.2763	-0.617969
Horvu_13821_5H01G200800.1	230	25326.9	9.36	230	48.8362	46.2174	-0.406571
Horvu_13821_5H01G227600.1	405	43822.2	5.64	405	31.3346	50	-0.366776
Horvu_13821_5H01G227700.1	354	39306.4	6.05	354	54.0975	56.2147	-0.594783
Horvu_13821_5H01G353700.1	176	20568.5	9.32	176	39.4956	63.2386	-0.568889
Horvu_13821_5H01G404400.1	726	79796.8	4.51	726	45.5579	61.9146	-0.650565
Horvu_13821_5H01G409100.1	363	39318.9	9.01	363	37.0168	49.5868	-0.640909
Horvu_13821_5H01G424400.1	217	23707.4	9.75	217	68.482	59.2166	-0.492562
Horvu_13821_5H01G473600.1	338	38285.7	7.58	338	49.7711	46.1538	-0.616253
Horvu_13821_5H01G494400.1	217	25164.9	6.35	217	52.4964	45.4839	-0.593548
Horvu_13821_5H01G494500.1	262	29279.2	5	262	43.1011	51.6412	-0.699704
Horvu_13821_5H01G559500.1	337	37732.9	5.66	337	56.4405	54.451	-0.925807
Horvu_13821_5H01G559600.1	346	38891	5.6	346	49.957	51.9075	-0.684733
Horvu_13821_5H01G559700.1	347	38745.8	5.9	347	52.6053	50	-0.572404
Horvu_13821_5H01G622100.1	506	55773.1	4.9	506	63.1034	46.166	-0.601734
Horvu_13821_5H01G623200.1	330	36942.1	6.33	330	42.6952	49.2424	-0.640634
Horvu_13821_6H01G057800.1	290	32491.1	5.33	290	51.7462	57.7931	-0.87253
Horvu_13821_6H01G119400.1	409	43864.5	8.6	409	41.3189	56.357	-0.72
Horvu_13821_6H01G133100.1	282	30113.6	9.88	282	52.7958	61.3475	-0.638966
Horvu_13821_6H01G294400.1	373	42181.6	5.19	373	50.6083	55.2547	-0.496577
Horvu_13821_6H01G339100.1	355	40423.6	6.55	355	43.7806	48.9577	-0.55
Horvu_13821_6H01G426400.1	470	50443.1	4.29	470	38.9581	49.5319	-0.752279
Horvu_13821_6H01G443900.1	388	43705.2	8.68	388	53.1679	58.3247	-0.812113
Horvu_13821_6H01G531900.1	310	34171.9	6.42	310	53.2023	57.0968	-0.67
Horvu_13821_6H01G548200.1	181	19214	5.02	181	42.6635	62.2099	-0.519588
Horvu_13821_6H01G561100.1	641	70170.5	4.43	641	40.5414	58.7051	-0.492258
Horvu_13821_7H01G004300.1	336	39042.2	6.25	336	47.1988	56.9345	-0.393923
Horvu_13821_7H01G009300.1	530	56602.5	4.83	530	56.2302	56.6792	-0.531513
Horvu_13821_7H01G058900.1	401	43702.5	7.3	401	48.8589	59.7756	-0.877083
Horvu_13821_7H01G059000.1	451	48805.8	6.12	451	47.4468	63.8803	-0.541132
Horvu_13821_7H01G059300.1	410	43943.3	6.76	410	43.0454	58	-0.472818
Horvu_13821_7H01G097800.1	531	58146.2	7.21	531	55.6767	43.8795	-0.422838
Horvu_13821_7H01G142300.1	469	51801	4.54	469	52.7073	57.5267	-0.517317
Horvu_13821_7H01G152800.1	354	39125.3	7.81	354	46.4308	54.096	-0.882298
Horvu_13821_7H01G163400.1	350	39222.7	4.89	350	45.1483	58.3714	-0.571429
Horvu_13821_7H01G204300.1	346	38946.7	6.7	346	49.8131	54.422	-0.426554
Horvu_13821_7H01G214000.1	447	49604.6	4.8	447	51.2944	58.5459	-0.394
Horvu_13821_7H01G217200.1	438	48421.5	4.85	438	58.4658	57.5114	-0.520809
Horvu_13821_7H01G223800.1	430	48184.7	4.85	430	46.5507	58.1628	-0.611186
Horvu_13821_7H01G224700.1	552	61058.9	4.33	552	48.8243	58.75	-0.561416
Horvu_13821_7H01G225200.1	457	50491.5	4.51	457	52.3597	59.1466	-0.816279
Horvu_13821_7H01G225300.1	442	48647.6	4.75	442	47.8391	59.5701	-0.577174
Horvu_13821_7H01G226300.1	469	51680.7	4.47	469	48.4348	58.145	-0.553611
Horvu_13821_7H01G259000.1	454	50261.1	4.53	454	49.4168	58.7445	-0.523529
Horvu_13821_7H01G271100.1	453	49789.7	4.7	453	51.9777	56.6667	-0.559488
Horvu_13821_7H01G281700.1	332	36726.1	6.46	332	44.8052	49.5181	-0.58348
Horvu_13821_7H01G306700.1	237	25626.7	10.03	237	66.2017	56.1181	-0.597351
Horvu_13821_7H01G337500.1	646	70447.4	4.68	646	39.1478	62.1362	-0.487952
Horvu_13821_7H01G372900.1	704	78249.6	4.84	704	53.1929	58.1676	-0.565823
Horvu_13821_7H01G384300.1	293	33222.4	8.48	293	55.6891	55.6997	-0.412539
Horvu_13821_7H01G403500.1	398	43321.7	6.6	398	43.2209	55.7538	-0.70696
Horvu_13821_7H01G407000.1	391	43291.9	9.27	391	38.7254	54.6803	-0.591126
Horvu_13821_7H01G418300.1	313	34346.6	6.07	313	58.4901	47.3802	-0.614322
Horvu_13821_7H01G428300.1	370	41366.3	6.46	370	40.3733	54.4595	-0.646292
Horvu_13821_7H01G448900.1	366	39197.6	8.62	366	32.2831	56.1749	-0.69361
Horvu_13821_7H01G458800.1	510	55628.1	4.72	510	56.1365	50.3529	-0.548379
Horvu_13821_7H01G483700.1	485	53424.3	7.52	485	53.5128	48.3711	-0.38388
Horvu_13821_7H01G493000.1	471	51224.5	5.3	471	53.2641	52.1231	-0.629608
Horvu_13821_7H01G598300.1	366	40825.3	5.42	366	60.9866	48.5792	-0.861031
Horvu_13821_7H01G600300.1	307	34133.3	8.61	307	44.945	57.6221	-0.602336
Horvu_13821_7H01G601200.1	300	33478.8	8.52	300	41.0051	56.6333	-0.730328
Horvu_13821_7H01G687800.1	431	49213.7	6.18	431	54.8831	50.1856	-0.489251
Horvu_13821_7H01G695400.1	289	31944.7	9.03	289	49.7506	59.9654	-0.51
Horvu_13821_Un01G023200.1	366	39559.1	8.51	366	63.2508	52.7869	-0.863109
Horvu_13821_Un01G028400.1	365	41083.4	6.1	365	43.8834	57.4795	-0.56263
Horvu_13942_1H01G122500.1	394	42435.7	6.03	394	51.8353	55.3046	-0.601639
Horvu_13942_1H01G131900.1	171	19186.8	9.13	171	34.5258	62.0468	-0.442466
Horvu_13942_1H01G155000.1	338	37016.2	5.87	338	54.4447	61.6864	-0.464975
Horvu_13942_1H01G294600.1	335	36795.2	5.78	335	39.3248	61.9104	-0.365497
Horvu_13942_1H01G379600.1	293	32185.2	9.06	293	56.8864	54.5392	-0.548521
Horvu_13942_1H01G383100.1	392	42370.9	6.22	392	61.2662	53.7755	-0.296717
Horvu_13942_1H01G447700.1	268	29758.7	6.46	268	55.0147	48.5821	-0.590785
Horvu_13942_2H01G025100.1	261	28139.3	6.24	261	39.946	56.705	-0.517857
Horvu_13942_2H01G064400.1	362	40661.5	8.65	362	49.5548	56.3812	-0.725
Horvu_13942_2H01G064500.1	387	43648.7	8.37	387	49.8735	53.7209	-0.501916
Horvu_13942_2H01G104300.1	364	39798.3	4.93	364	44.3124	56.2912	-0.509945
Horvu_13942_2H01G104500.1	371	40624.3	4.97	371	43.1003	54.5283	-0.601809
Horvu_13942_2H01G104700.1	235	26359.5	5.66	235	43.3881	60	-0.43956
Horvu_13942_2H01G104900.1	358	39326.8	5.55	358	46.8274	50.6704	-0.435849
Horvu_13942_2H01G105600.1	266	29207.3	7.2	266	48.3222	50.6015	-0.535745
Horvu_13942_2H01G105700.1	355	38304.4	6.66	355	50.8367	55.5493	-0.545531
Horvu_13942_2H01G252500.1	405	43407.2	7.73	405	47.3605	55.2346	-0.62406
Horvu_13942_2H01G434200.1	199	22513.8	5.88	199	45.392	54.2211	-0.415775
Horvu_13942_2H01G440800.1	336	37092.7	6.46	336	39.0087	44.9702	-0.463951
Horvu_13942_2H01G458200.1	364	39467.9	6.67	364	35.878	59.2857	-0.651256
Horvu_13942_2H01G470900.1	232	25954.4	5.09	232	55.4125	51.3793	-0.705953
Horvu_13942_2H01G471000.1	212	22909.7	9.49	212	53.3906	55.5189	-0.408791
Horvu_13942_2H01G471100.1	193	21689.5	9.72	193	57.5223	60.4145	-0.860345
Horvu_13942_2H01G471400.1	205	22970.6	6.09	205	46.8732	57.1707	-0.428774
Horvu_13942_2H01G471600.1	466	51506.2	10.11	466	44.9672	61.7382	-0.491192
Horvu_13942_2H01G473800.1	401	43567.2	5.32	401	51.7758	58.4289	-0.532683
Horvu_13942_2H01G473900.1	368	40710.2	4.92	368	55.2169	67.1196	-0.427682
Horvu_13942_2H01G474000.1	442	49455.2	6.29	442	50.7731	54.5475	-0.549377
Horvu_13942_2H01G501800.1	100	11854.4	10.45	100	36.8542	46.3	-0.458152
Horvu_13942_2H01G501900.1	192	21004.3	4.28	192	57.1297	53.2292	-0.717195
Horvu_13942_2H01G506400.1	380	42510.4	6.68	380	53.5263	58.0526	-0.747
Horvu_13942_2H01G515500.1	282	31594.1	6	282	54.5877	48.4397	-0.773437
Horvu_13942_2H01G533700.1	339	38780.2	6.59	339	38.367	58.7021	-0.567105
Horvu_13942_2H01G610500.1	282	31113.9	6.36	282	47.8806	53.617	-0.623404
Horvu_13942_2H01G750700.1	402	42801.3	5.35	402	41.5711	65.3731	-0.666077
Horvu_13942_2H01G759700.1	318	35237.7	6.26	318	48.65	54.5597	-0.456383
Horvu_13942_2H01G759800.1	318	35250.7	5.93	318	48.3909	56.0692	-0.410945
Horvu_13942_3H01G082600.1	217	24441.5	9.11	217	36.8591	51.2442	-0.60283
Horvu_13942_3H01G082700.1	357	40451	5.5	357	47.2953	58.5994	-0.589937
Horvu_13942_3H01G082900.1	349	38432.4	6.87	349	57.8651	48.3668	-0.700922
Horvu_13942_3H01G120200.1	468	52181.7	7.2	468	51.6269	52.094	-0.426611
Horvu_13942_3H01G205600.1	309	33517.2	6.26	309	32.5117	56.8932	-0.684527
Horvu_13942_3H01G231800.1	482	53325.1	5.86	482	38.4471	61.9295	-0.788675
Horvu_13942_3H01G344500.1	336	37638.5	6.19	336	70.5828	56.0119	-0.470874
Horvu_13942_3H01G348600.1	345	37330.3	8.83	345	35.5067	56.058	-0.569502
Horvu_13942_3H01G353200.1	578	62255.4	9.37	578	49.2895	50.0692	-0.75119
Horvu_13942_3H01G469300.1	316	35624	6.19	316	38.67	51.4241	-0.633913
Horvu_13942_3H01G479300.1	354	38239.3	6.27	354	63.9854	48.1073	-0.686159
Horvu_13942_3H01G492300.1	297	33888.8	8.17	297	39.5694	45.7576	-0.633228
Horvu_13942_3H01G495900.1	253	27680.5	5.38	253	56.1583	50.751	-0.658757
Horvu_13942_3H01G544000.1	410	44299.1	9.22	410	48.404	57.6829	-0.974411
Horvu_13942_3H01G547600.1	304	33364.5	8.71	304	52.4372	49.8026	-0.668775
Horvu_13942_3H01G568600.1	261	28333.5	5.89	261	43.859	57.9693	-0.515366
Horvu_13942_3H01G578400.1	230	24902.9	9.22	230	70.597	57.913	-0.602632
Horvu_13942_3H01G624800.1	184	21004.4	8.76	184	80.5549	55.2717	-0.497318
Horvu_13942_4H01G077100.1	299	33292.5	6.67	299	36.0335	50.7023	-0.546522
Horvu_13942_4H01G118700.1	229	25147.7	9.99	229	51.6682	54.5415	-0.765761
Horvu_13942_4H01G169200.1	449	49850.8	7.69	449	65.8871	54.6102	-0.493646
Horvu_13942_4H01G267200.1	355	38766.4	9.13	355	40.0245	53.5775	-0.576419
Horvu_13942_4H01G267700.1	346	37987.4	5.85	346	43.8044	56.1561	-0.762138
Horvu_13942_4H01G351300.1	385	42532.6	5.03	385	49.7099	62.7532	-0.498592
Horvu_13942_4H01G368200.1	858	95701.4	4.94	858	51.5491	62.4126	-0.457514
Horvu_13942_4H01G465900.1	353	38668.2	5.79	353	60.193	59.3201	-0.434545
Horvu_13942_4H01G466200.1	350	38469	6.72	350	55.2555	57.8571	-0.605478
Horvu_13942_4H01G466300.1	356	38961.4	7.65	356	49.1399	58.5955	-0.445609
Horvu_13942_4H01G477300.1	384	42322.8	5.63	384	47.0417	52.6302	-0.464
Horvu_13942_4H01G493400.1	689	75743.2	5.99	689	45.5533	56.4296	-0.481461
Horvu_13942_4H01G521400.1	350	38958.1	7.21	350	45.7906	55	-0.617969
Horvu_13942_5H01G059900.1	304	33311.6	9.21	304	29.1612	59.2763	-0.523367
Horvu_13942_5H01G202900.1	230	25312.9	9.36	230	48.5084	45.7826	-0.401429
Horvu_13942_5H01G230900.1	405	43822.2	5.64	405	31.3346	50	-0.366447
Horvu_13942_5H01G231000.1	354	39306.4	6.05	354	54.0975	56.2147	-0.604348
Horvu_13942_5H01G353800.1	176	20568.5	9.32	176	39.4956	63.2386	-0.568889
Horvu_13942_5H01G404600.1	727	79911.8	4.5	727	45.5089	61.8294	-0.650565
Horvu_13942_5H01G408300.1	363	39322.8	9.01	363	36.6769	49.8623	-0.640909
Horvu_13942_5H01G423900.1	221	24268.1	10.01	221	70.3122	58.5973	-0.496699
Horvu_13942_5H01G471300.1	338	38285.7	7.58	338	49.7711	46.1538	-0.607989
Horvu_13942_5H01G481300.1	431	47921.6	4.45	431	48.6777	52.181	-0.635294
Horvu_13942_5H01G486900.1	262	29279.2	5	262	43.1011	51.6412	-0.699704
Horvu_13942_5H01G487000.1	217	25164.9	6.35	217	52.4964	45.4839	-0.545476
Horvu_13942_5H01G554500.1	337	37690.8	5.65	337	53.5384	54.451	-0.684733
Horvu_13942_5H01G554700.1	346	38919.1	5.6	346	49.7116	52.4566	-0.925807
Horvu_13942_5H01G554800.1	347	38745.8	5.9	347	52.6053	50	-0.572404
Horvu_13942_5H01G618200.1	506	55773.1	4.9	506	63.1034	46.166	-0.594798
Horvu_13942_5H01G619300.1	330	36942.1	6.33	330	42.6952	49.2424	-0.640634
Horvu_13942_5H01G648000.1	171	19074.5	9.28	171	33.5135	54.7953	-0.87253
Horvu_13942_6H01G055900.1	290	32491.1	5.33	290	51.7462	57.7931	-0.72
Horvu_13942_6H01G116800.1	409	43864.5	8.6	409	41.3189	56.357	-0.495322
Horvu_13942_6H01G130700.1	282	30113.6	9.88	282	52.7958	61.3475	-0.638966
Horvu_13942_6H01G291300.1	373	42181.6	5.19	373	50.6083	55.2547	-0.496577
Horvu_13942_6H01G334800.1	355	40492.7	6.66	355	43.0257	48.9577	-0.55
Horvu_13942_6H01G421700.1	470	50443.1	4.29	470	38.9581	49.5319	-0.752279
Horvu_13942_6H01G422400.1	388	43705.2	8.68	388	53.1679	58.3247	-0.822535
Horvu_13942_6H01G479700.1	349	39171.5	4.88	349	46.7255	57.3639	-0.67
Horvu_13942_6H01G527100.1	310	34171.9	6.42	310	53.2023	57.0968	-0.519588
Horvu_13942_6H01G542500.1	181	19300	5.26	181	43.837	60.0552	-0.433238
Horvu_13942_6H01G556800.1	641	70212.6	4.43	641	40.4089	59.6724	-0.492258
Horvu_13942_7H01G003100.1	526	56270.2	4.83	526	56.9479	56.1407	-0.455801
Horvu_13942_7H01G005600.1	336	39042.2	6.25	336	47.1988	56.9345	-0.515913
Horvu_13942_7H01G057200.1	401	43643.3	7.69	401	46.5713	59.2269	-0.559316
Horvu_13942_7H01G059800.1	407	43473.8	6.73	407	43.001	58.9189	-0.877083
Horvu_13942_7H01G060200.1	451	48858.7	6.12	451	46.3049	63.9246	-0.496259
Horvu_13942_7H01G097900.1	546	59856.2	6.55	546	56.0412	43.8095	-0.491646
Horvu_13942_7H01G143600.1	469	51889	4.54	469	52.181	57.9318	-0.450333
Horvu_13942_7H01G154300.1	354	39141.3	7.81	354	45.8868	54.9718	-0.880403
Horvu_13942_7H01G203600.1	346	38992.8	6.7	346	49.8131	53.8728	-0.566951
Horvu_13942_7H01G213900.1	447	49604.6	4.8	447	51.2944	58.5459	-0.411299
Horvu_13942_7H01G217400.1	438	48234.3	4.91	438	59.2443	57.7854	-0.521098
Horvu_13942_7H01G217800.1	243	26998.7	9.29	243	46.5675	62.2634	-0.611186
Horvu_13942_7H01G224000.1	430	48232.8	4.88	430	46.726	58.1628	-0.55411
Horvu_13942_7H01G225000.1	584	64085.5	4.75	584	50.3231	58.5445	-0.439095
Horvu_13942_7H01G225800.1	424	46695.2	4.51	424	48.172	58.75	-0.811163
Horvu_13942_7H01G227000.1	469	51752.8	4.46	469	48.4429	57.0789	-0.526541
Horvu_13942_7H01G227800.1	454	50144	4.53	454	50.5496	59.4273	-0.526887
Horvu_13942_7H01G271300.1	453	49789.7	4.7	453	51.9777	56.6667	-0.578465
Horvu_13942_7H01G281300.1	332	36726.1	6.46	332	44.8052	49.5181	-0.573789
Horvu_13942_7H01G306500.1	237	25626.7	10.03	237	66.2017	56.1181	-0.597351
Horvu_13942_7H01G337100.1	646	70447.4	4.68	646	39.1478	62.1362	-0.487952
Horvu_13942_7H01G370500.1	704	78249.6	4.84	704	53.1929	58.1676	-0.565823
Horvu_13942_7H01G382100.1	293	33204.4	8.69	293	53.5833	56.7577	-0.412539
Horvu_13942_7H01G401400.1	398	43294.6	6.6	398	46.048	55.804	-0.70696
Horvu_13942_7H01G405000.1	391	43291.9	9.27	391	38.7254	54.6803	-0.583618
Horvu_13942_7H01G415400.1	313	34346.6	6.07	313	58.4901	47.3802	-0.607035
Horvu_13942_7H01G426200.1	370	41366.3	6.46	370	40.3733	54.4595	-0.646292
Horvu_13942_7H01G444500.1	366	39197.6	8.62	366	32.2831	56.1749	-0.69361
Horvu_13942_7H01G454200.1	510	55628.1	4.72	510	56.1365	50.3529	-0.548379
Horvu_13942_7H01G478400.1	485	53424.3	7.52	485	53.5128	48.3711	-0.38388
Horvu_13942_7H01G487900.1	471	51252.5	5.37	471	53.8331	52.1231	-0.629608
Horvu_13942_7H01G592400.1	366	40839.4	5.42	366	60.0804	48.8525	-0.861031
Horvu_13942_7H01G594000.1	307	34050.2	8.54	307	45.1705	57.6221	-0.604459
Horvu_13942_7H01G594900.1	300	33460.7	8.52	300	42.1868	57.6667	-0.724317
Horvu_13942_7H01G682200.1	429	48836.2	6.08	429	54.0277	50.4196	-0.478176
Horvu_13942_7H01G692800.1	290	32388.2	9.81	290	61.8841	58.2069	-0.501333
Horvu_13942_Un01G028300.1	366	39559.1	8.51	366	63.2508	52.7869	-0.852448
Horvu_13942_Un01G032300.1	263	29726.2	5.83	263	40.0806	53.0418	-0.626552
Horvu_13942_Un01G047200.1	365	41083.4	6.1	365	43.8834	57.4795	-0.601639
Horvu_21599_1H01G123000.1	394	42409.6	6.03	394	51.3464	55.5584	-0.669962
Horvu_21599_1H01G132300.1	171	19167.7	8.96	171	36.2363	62.0468	-0.442466
Horvu_21599_1H01G154500.1	338	37004.1	5.87	338	54.4447	60.7692	-0.456345
Horvu_21599_1H01G295200.1	335	36795.2	5.78	335	39.3248	61.9104	-0.357895
Horvu_21599_1H01G380700.1	293	32185.2	9.06	293	56.8864	54.5392	-0.563905
Horvu_21599_1H01G384100.1	392	42370.9	6.22	392	61.2662	53.7755	-0.296717
Horvu_21599_1H01G391300.1	431	47838.4	4.38	431	47.81	51.6937	-0.590785
Horvu_21599_1H01G448200.1	268	29758.7	6.46	268	55.0147	48.5821	-0.517857
Horvu_21599_2H01G067400.1	362	40652.4	8.65	362	50.4238	57.1823	-0.533643
Horvu_21599_2H01G067500.1	387	43639.7	8.37	387	50.4443	53.7209	-0.725
Horvu_21599_2H01G106500.1	364	39802.3	4.93	364	42.8138	56.2912	-0.513536
Horvu_21599_2H01G106700.1	367	40268.9	4.97	367	42.4327	54.8501	-0.602584
Horvu_21599_2H01G106800.1	235	26288.4	5.86	235	45.5315	60	-0.437088
Horvu_21599_2H01G107000.1	358	39340.9	5.55	358	45.8696	50.6704	-0.423433
Horvu_21599_2H01G107400.1	269	29642.8	7.23	269	49.3268	51.1896	-0.52
Horvu_21599_2H01G107700.1	356	38417.6	6.66	356	50.722	56.264	-0.545251
Horvu_21599_2H01G250500.1	405	43407.2	7.73	405	47.3605	55.2346	-0.637175
Horvu_21599_2H01G434400.1	199	22513.8	5.88	199	45.392	54.2211	-0.403933
Horvu_21599_2H01G440700.1	336	37092.7	6.46	336	39.0087	44.9702	-0.463951
Horvu_21599_2H01G458800.1	364	39567.1	6.9	364	35.3058	59.2857	-0.651256
Horvu_21599_2H01G470800.1	232	25954.4	5.09	232	55.4125	51.3793	-0.705953
Horvu_21599_2H01G470900.1	212	22909.7	9.49	212	53.3906	55.5189	-0.420055
Horvu_21599_2H01G471000.1	193	21747.5	9.62	193	58.9601	60.4145	-0.860345
Horvu_21599_2H01G471300.1	205	22970.6	6.09	205	46.8732	57.1707	-0.428774
Horvu_21599_2H01G471400.1	466	51506.2	10.11	466	44.9672	61.7382	-0.507254
Horvu_21599_2H01G473700.1	401	43567.2	5.32	401	51.7758	58.4289	-0.532683
Horvu_21599_2H01G473800.1	368	40710.2	4.92	368	55.2169	67.1196	-0.427682
Horvu_21599_2H01G473900.1	442	49455.2	6.29	442	50.7731	54.5475	-0.549377
Horvu_21599_2H01G501400.1	100	11854.4	10.45	100	36.8542	46.3	-0.458152
Horvu_21599_2H01G501500.1	192	20988.3	4.28	192	56.6875	53.75	-0.717195
Horvu_21599_2H01G506200.1	382	42607.5	6.51	382	52.0958	58.7696	-0.747
Horvu_21599_2H01G515300.1	282	31594.1	6	282	54.5877	48.4397	-0.759896
Horvu_21599_2H01G533600.1	339	38780.2	6.59	339	38.367	58.7021	-0.540838
Horvu_21599_2H01G609900.1	282	31169	6.55	282	48.5635	53.617	-0.623404
Horvu_21599_2H01G755200.1	318	35206.7	5.93	318	53.2865	56.3836	-0.666077
Horvu_21599_2H01G755300.1	318	35267.8	6.26	318	50.0318	54.5597	-0.469858
Horvu_21599_2H01G763800.1	402	42801.3	5.35	402	41.5711	65.3731	-0.561635
Horvu_21599_3H01G083600.1	217	24442.5	8.98	217	36.5116	51.2442	-0.594654
Horvu_21599_3H01G083700.1	357	40426	5.67	357	44.8687	57.507	-0.410945
Horvu_21599_3H01G083900.1	345	37946.9	6.95	345	55.0705	48.9275	-0.700922
Horvu_21599_3H01G122900.1	468	52181.7	7.2	468	51.6269	52.094	-0.443978
Horvu_21599_3H01G210100.1	309	33545.2	6.26	309	32.5117	57.5081	-0.649275
Horvu_21599_3H01G236400.1	482	53325.1	5.86	482	38.4471	61.9295	-0.788675
Horvu_21599_3H01G350000.1	336	37619.5	6.11	336	69.4512	56.0119	-0.463107
Horvu_21599_3H01G353700.1	345	37314.3	8.83	345	35.5067	56.3478	-0.569502
Horvu_21599_3H01G358100.1	577	62154.3	9.37	577	49.3576	50.156	-0.747321
Horvu_21599_3H01G474400.1	316	35595.9	6.01	316	39.2795	51.4241	-0.626377
Horvu_21599_3H01G483800.1	354	38239.3	6.27	354	63.9854	48.1073	-0.686135
Horvu_21599_3H01G497200.1	297	33863.8	8.16	297	39.8233	45.7576	-0.630063
Horvu_21599_3H01G500100.1	253	27518.2	5.38	253	54.9338	49.6047	-0.658757
Horvu_21599_3H01G547500.1	410	44269.1	9.22	410	47.0793	57.6829	-0.954545
Horvu_21599_3H01G548700.1	304	33364.5	8.71	304	52.4372	49.8026	-0.686166
Horvu_21599_3H01G555100.1	366	39559.1	8.51	366	63.2508	52.7869	-0.51439
Horvu_21599_3H01G574100.1	261	28333.5	5.89	261	43.859	57.9693	-0.602632
Horvu_21599_3H01G583700.1	230	24902.9	9.22	230	70.597	57.913	-0.601639
Horvu_21599_3H01G632100.1	184	21004.4	8.76	184	80.5549	55.2717	-0.497318
Horvu_21599_4H01G075000.1	299	33292.5	6.67	299	36.0335	50.7023	-0.546522
Horvu_21599_4H01G117100.1	229	25147.7	9.99	229	51.6682	54.5415	-0.765761
Horvu_21599_4H01G167100.1	449	49850.8	7.69	449	65.8871	54.6102	-0.493646
Horvu_21599_4H01G259100.1	261	28448.5	9.59	261	53.5092	44.5594	-0.576419
Horvu_21599_4H01G265400.1	355	38766.4	9.13	355	40.0245	53.5775	-0.762138
Horvu_21599_4H01G265900.1	346	37987.4	5.85	346	43.8044	56.1561	-0.776245
Horvu_21599_4H01G348700.1	385	42502.5	5.03	385	49.099	62.7532	-0.498592
Horvu_21599_4H01G365300.1	858	95719.4	4.94	858	51.5491	62.634	-0.457514
Horvu_21599_4H01G464000.1	353	38883.5	5.85	353	59.6831	59.3201	-0.441299
Horvu_21599_4H01G464200.1	350	38483	6.72	350	55.6081	58.1429	-0.601748
Horvu_21599_4H01G464300.1	356	38961.4	7.65	356	49.1399	58.5955	-0.442776
Horvu_21599_4H01G474700.1	384	42322.8	5.63	384	47.0417	52.6302	-0.457714
Horvu_21599_4H01G491300.1	689	75643.1	6.06	689	46.1237	56.1248	-0.481461
Horvu_21599_4H01G524300.1	350	38941.2	8.31	350	43.0535	56.4286	-0.617969
Horvu_21599_5H01G059300.1	304	33368.7	9.21	304	29.0221	59.2763	-0.521771
Horvu_21599_5H01G202000.1	230	25326.9	9.36	230	48.8362	46.2174	-0.401714
Horvu_21599_5H01G227700.1	405	43822.2	5.64	405	31.3346	50	-0.366776
Horvu_21599_5H01G227800.1	355	39379.5	6.05	355	54.0924	56	-0.594783
Horvu_21599_5H01G353300.1	176	20568.5	9.32	176	39.4956	63.2386	-0.568889
Horvu_21599_5H01G401500.1	727	79911.8	4.5	727	45.5089	61.8294	-0.649859
Horvu_21599_5H01G406100.1	363	39318.9	9.01	363	37.0168	49.5868	-0.640909
Horvu_21599_5H01G421200.1	221	24259.1	10.01	221	70.3122	58.5973	-0.496699
Horvu_21599_5H01G470400.1	338	38269.7	8.09	338	49.2013	47.071	-0.616253
Horvu_21599_5H01G486400.1	262	29279.2	5	262	43.1011	51.6412	-0.636652
Horvu_21599_5H01G486500.1	217	25164.9	6.35	217	52.4964	45.4839	-0.678106
Horvu_21599_5H01G555000.1	337	37718.8	5.65	337	55.4731	54.451	-0.684733
Horvu_21599_5H01G555200.1	352	39383.6	5.62	352	48.9671	54.1761	-0.925807
Horvu_21599_5H01G555300.1	347	38745.8	5.9	347	52.6053	50	-0.572404
Horvu_21599_5H01G619500.1	506	55773.1	4.9	506	63.1034	46.166	-0.579261
Horvu_21599_5H01G620600.1	330	36942.1	6.33	330	42.6952	49.2424	-0.640634
Horvu_21599_6H01G059900.1	286	32197.9	5.84	286	44.4319	63.042	-0.87253
Horvu_21599_6H01G122300.1	409	43864.5	8.6	409	41.3189	56.357	-0.72
Horvu_21599_6H01G299400.1	373	42180.6	5.25	373	50.6587	55.2547	-0.573427
Horvu_21599_6H01G342700.1	356	40620.8	6.66	356	42.8888	48.8202	-0.496577
Horvu_21599_6H01G429800.1	440	47015.8	4.34	440	39.65	52.2045	-0.752279
Horvu_21599_6H01G447300.1	388	43705.2	8.68	388	53.1679	58.3247	-0.830056
Horvu_21599_6H01G532300.1	310	34170.9	6.42	310	53.8236	56.7742	-0.582045
Horvu_21599_6H01G547800.1	181	19300	5.26	181	43.837	60.0552	-0.519588
Horvu_21599_6H01G558200.1	641	70212.6	4.43	641	40.4089	59.6724	-0.494516
Horvu_21599_7H01G000100.1	532	56796.8	4.89	532	55.357	55.9023	-0.455801
Horvu_21599_7H01G006600.1	336	39042.2	6.25	336	47.1988	56.9345	-0.515913
Horvu_21599_7H01G062000.1	401	43702.5	7.3	401	48.8589	59.7756	-0.542105
Horvu_21599_7H01G062100.1	451	48805.8	6.12	451	47.4468	63.8803	-0.877083
Horvu_21599_7H01G062400.1	410	43943.3	6.76	410	43.0454	58	-0.472818
Horvu_21599_7H01G162100.1	354	39108.3	7.81	354	46.9749	54.096	-0.422838
Horvu_21599_7H01G173400.1	350	39316.9	4.89	350	44.3554	57.4857	-0.517317
Horvu_21599_7H01G214400.1	346	38946.7	6.7	346	49.8131	54.422	-0.421186
Horvu_21599_7H01G224500.1	447	49604.6	4.8	447	51.2944	58.5459	-0.400857
Horvu_21599_7H01G228200.1	438	48302.3	4.85	438	58.2936	57.968	-0.520809
Horvu_21599_7H01G234100.1	430	48184.7	4.85	430	46.5507	58.1628	-0.611186
Horvu_21599_7H01G235100.1	469	51734.8	4.46	469	49.5405	57.7399	-0.551598
Horvu_21599_7H01G279200.1	453	49834.8	4.67	453	52.334	56.6667	-0.816279
Horvu_21599_7H01G285300.1	332	36696.1	6.46	332	46.1287	49.8193	-0.572921
Horvu_21599_7H01G315700.1	237	25626.7	10.03	237	66.2017	56.1181	-0.596027
Horvu_21599_7H01G347500.1	646	70447.4	4.68	646	39.1478	62.1362	-0.480422
Horvu_21599_7H01G381800.1	704	78249.6	4.84	704	53.1929	58.1676	-0.565823
Horvu_21599_7H01G393400.1	293	33204.4	8.69	293	53.5833	56.7577	-0.412539
Horvu_21599_7H01G412700.1	398	43321.7	6.6	398	43.2209	55.7538	-0.70696
Horvu_21599_7H01G416000.1	391	43291.9	9.27	391	38.7254	54.6803	-0.583618
Horvu_21599_7H01G426400.1	313	34362.6	6.07	313	58.4901	47.0607	-0.614322
Horvu_21599_7H01G437400.1	370	41366.3	6.46	370	40.3733	54.4595	-0.646292
Horvu_21599_7H01G456400.1	366	39197.6	8.62	366	32.2831	56.1749	-0.701917
Horvu_21599_7H01G465800.1	510	55602	4.72	510	55.7588	50.549	-0.548379
Horvu_21599_7H01G488400.1	485	53414.3	7.54	485	52.7186	47.9794	-0.38388
Horvu_21599_7H01G498100.1	471	51224.4	5.37	471	53.923	50.8068	-0.622941
Horvu_21599_7H01G603600.1	366	40825.3	5.42	366	60.9866	48.5792	-0.864742
Horvu_21599_7H01G605600.1	307	34050.2	8.54	307	45.1705	57.6221	-0.626964
Horvu_21599_7H01G606600.1	300	33478.8	8.52	300	41.0051	56.6333	-0.730328
Horvu_21599_7H01G691100.1	421	48076.4	6.15	421	52.9525	50.9026	-0.478176
Horvu_21599_7H01G706300.1	292	32563.6	9.14	292	47.3689	64.0753	-0.51
Horvu_21599_7H01G710600.1	365	41040.4	6	365	42.6795	58.7945	-0.846793
Horvu_3081_1H01G123900.1	394	42409.6	6.03	394	51.3464	55.5584	-0.502055
Horvu_3081_1H01G156100.1	338	37016.2	5.87	338	54.4447	61.6864	-0.412329
Horvu_3081_1H01G304400.1	335	36795.2	5.78	335	39.3248	61.9104	-0.456345
Horvu_3081_1H01G388400.1	293	32185.2	9.06	293	56.8864	54.5392	-0.548521
Horvu_3081_1H01G392100.1	392	42370.9	6.22	392	61.2662	53.7755	-0.296717
Horvu_3081_1H01G401200.1	431	47953.6	4.36	431	47.3631	53.5731	-0.590785
Horvu_3081_1H01G458400.1	268	29758.7	6.46	268	55.0147	48.5821	-0.517857
Horvu_3081_2H01G066200.1	363	40884.7	8.65	363	49.5742	57.5482	-0.510673
Horvu_3081_2H01G066300.1	387	43665.7	8.37	387	51.6202	54.522	-0.725
Horvu_3081_2H01G107300.1	364	39802.3	4.93	364	42.8138	56.2912	-0.50551
Horvu_3081_2H01G107500.1	367	40268.9	4.97	367	42.4327	54.8501	-0.590698
Horvu_3081_2H01G107600.1	235	26288.4	5.86	235	45.5315	60	-0.437088
Horvu_3081_2H01G107800.1	358	39314.8	5.55	358	45.3316	50.9497	-0.423433
Horvu_3081_2H01G108300.1	266	29202.3	7.23	266	49.3064	50.6015	-0.52
Horvu_3081_2H01G108400.1	355	38304.4	6.66	355	50.8367	55.5493	-0.535754
Horvu_3081_2H01G254600.1	405	43407.2	7.73	405	47.3605	55.2346	-0.610902
Horvu_3081_2H01G434800.1	199	22513.8	5.88	199	45.392	54.2211	-0.415775
Horvu_3081_2H01G441400.1	336	37092.7	6.46	336	39.0087	44.9702	-0.463951
Horvu_3081_2H01G458300.1	364	39467.9	6.67	364	35.878	59.2857	-0.651256
Horvu_3081_2H01G471500.1	232	25954.4	5.09	232	55.4125	51.3793	-0.705953
Horvu_3081_2H01G471600.1	212	22909.7	9.49	212	53.3906	55.5189	-0.408791
Horvu_3081_2H01G471700.1	193	21689.5	9.72	193	57.5223	60.4145	-0.860345
Horvu_3081_2H01G472000.1	205	22970.6	6.09	205	46.8732	57.1707	-0.428774
Horvu_3081_2H01G472200.1	466	51506.2	10.11	466	44.9672	61.7382	-0.491192
Horvu_3081_2H01G474400.1	401	43567.2	5.32	401	51.7758	58.4289	-0.532683
Horvu_3081_2H01G474500.1	368	40710.2	4.92	368	55.2169	67.1196	-0.427682
Horvu_3081_2H01G474600.1	442	49455.2	6.29	442	50.7731	54.5475	-0.549377
Horvu_3081_2H01G502000.1	100	11854.4	10.45	100	36.8542	46.3	-0.458152
Horvu_3081_2H01G502100.1	192	21004.3	4.28	192	57.1297	53.2292	-0.717195
Horvu_3081_2H01G506600.1	380	42510.4	6.68	380	53.5263	58.0526	-0.747
Horvu_3081_2H01G515600.1	282	31594.1	6	282	54.5877	48.4397	-0.773437
Horvu_3081_2H01G534400.1	339	38856.3	6.72	339	39.1062	58.3481	-0.567105
Horvu_3081_2H01G612200.1	282	31113.9	6.36	282	47.8806	53.617	-0.623404
Horvu_3081_2H01G763800.1	318	35250.7	5.93	318	48.3909	56.0692	-0.663127
Horvu_3081_2H01G763900.1	319	35349.8	6	319	44.5254	56.6144	-0.456383
Horvu_3081_2H01G772200.1	402	42831.3	5.35	402	41.36	65.1244	-0.589937
Horvu_3081_3H01G078200.1	217	24441.5	9.11	217	36.8591	51.2442	-0.58558
Horvu_3081_3H01G078400.1	357	40463.1	5.73	357	42.848	57.507	-0.417164
Horvu_3081_3H01G078700.1	349	38432.4	6.87	349	57.8651	48.3668	-0.700922
Horvu_3081_3H01G117300.1	468	52181.7	7.2	468	51.6269	52.094	-0.444818
Horvu_3081_3H01G203200.1	309	33517.2	6.26	309	32.5117	56.8932	-0.684527
Horvu_3081_3H01G228400.1	482	53325.1	5.86	482	38.4471	61.9295	-0.788675
Horvu_3081_3H01G342700.1	336	37619.5	6.11	336	69.4512	56.0119	-0.470874
Horvu_3081_3H01G346400.1	345	37314.3	8.83	345	35.5067	56.3478	-0.569502
Horvu_3081_3H01G351100.1	577	62154.3	9.37	577	49.3576	50.156	-0.747321
Horvu_3081_3H01G476500.1	354	38199.2	6.1	354	64.1385	48.3898	-0.626377
Horvu_3081_3H01G489000.1	297	33888.8	8.17	297	39.5694	45.7576	-0.686135
Horvu_3081_3H01G492200.1	253	27578.3	5.38	253	54.6357	49.6047	-0.648023
Horvu_3081_3H01G541400.1	410	44299.1	9.22	410	48.404	57.6829	-0.974411
Horvu_3081_3H01G543700.1	304	33362.6	8.71	304	52.8431	50.4276	-0.701186
Horvu_3081_3H01G576100.1	230	24902.9	9.22	230	70.597	57.913	-0.515366
Horvu_3081_3H01G624800.1	184	21004.4	8.76	184	80.5549	55.2717	-0.593421
Horvu_3081_3H01G636300.1	261	28356.5	5.5	261	43.7111	57.7778	-0.546522
Horvu_3081_4H01G072500.1	299	33292.5	6.67	299	36.0335	50.7023	-0.765761
Horvu_3081_4H01G114200.1	229	25147.7	9.99	229	51.6682	54.5415	-0.534483
Horvu_3081_4H01G165200.1	449	49850.8	7.69	449	65.8871	54.6102	-0.493646
Horvu_3081_4H01G255400.1	261	28448.5	9.59	261	53.5092	44.5594	-0.576419
Horvu_3081_4H01G262000.1	353	38598.2	9.13	353	39.1034	53.5977	-0.762138
Horvu_3081_4H01G262300.1	346	37999.4	5.85	346	41.8226	56.7052	-0.776245
Horvu_3081_4H01G345900.1	385	42502.5	5.03	385	49.099	62.7532	-0.501983
Horvu_3081_4H01G363200.1	858	95729.4	4.94	858	51.5491	62.634	-0.458093
Horvu_3081_4H01G462200.1	353	38857.4	5.93	353	59.8703	59.3201	-0.441299
Horvu_3081_4H01G462300.1	352	38621.1	6.72	352	55.7583	58.0966	-0.602681
Horvu_3081_4H01G462400.1	356	38913.4	7.65	356	47.4281	59.4101	-0.448159
Horvu_3081_4H01G472800.1	384	42322.8	5.63	384	47.0417	52.6302	-0.464205
Horvu_3081_4H01G489500.1	689	75743.2	5.99	689	45.5533	56.4296	-0.479494
Horvu_3081_4H01G520400.1	350	38998.3	8.6	350	45.2581	56.4286	-0.617969
Horvu_3081_5H01G062000.1	304	33368.7	9.21	304	29.0221	59.2763	-0.523367
Horvu_3081_5H01G209900.1	230	25326.9	9.36	230	48.8362	46.2174	-0.394571
Horvu_3081_5H01G236500.1	405	43822.2	5.64	405	31.3346	50	-0.366776
Horvu_3081_5H01G236600.1	354	39306.4	6.05	354	54.0975	56.2147	-0.594783
Horvu_3081_5H01G364300.1	176	20568.5	9.32	176	39.4956	63.2386	-0.568889
Horvu_3081_5H01G413600.1	726	79796.8	4.51	726	45.5579	61.9146	-0.650565
Horvu_3081_5H01G418200.1	363	39318.9	9.01	363	37.0168	49.5868	-0.640909
Horvu_3081_5H01G433500.1	217	23721.5	9.75	217	69.2645	59.6774	-0.492562
Horvu_3081_5H01G482700.1	338	38285.7	7.58	338	49.7711	46.1538	-0.616253
Horvu_3081_5H01G499300.1	217	25164.9	6.35	217	52.4964	45.4839	-0.58341
Horvu_3081_5H01G499400.1	262	29279.2	5	262	43.1011	51.6412	-0.699704
Horvu_3081_5H01G567100.1	337	37690.8	5.65	337	53.5384	54.451	-0.925807
Horvu_3081_5H01G567300.1	346	38919.1	5.6	346	49.7116	52.4566	-0.684733
Horvu_3081_5H01G567400.1	347	38745.8	5.9	347	52.6053	50	-0.572404
Horvu_3081_5H01G633300.1	506	55815.2	4.97	506	63.1518	46.166	-0.594798
Horvu_3081_5H01G634300.1	330	36942.1	6.33	330	42.6952	49.2424	-0.640634
Horvu_3081_6H01G060600.1	290	32491.1	5.33	290	51.7462	57.7931	-0.865613
Horvu_3081_6H01G119100.1	409	43864.5	8.6	409	41.3189	56.357	-0.72
Horvu_3081_6H01G132700.1	262	28817.1	8.91	262	49.5363	54.3511	-0.638966
Horvu_3081_6H01G299800.1	373	42180.6	5.25	373	50.6587	55.2547	-0.496577
Horvu_3081_6H01G343300.1	355	40492.7	6.66	355	43.0257	48.9577	-0.637023
Horvu_3081_6H01G432900.1	472	50665.4	4.3	472	39.5869	49.7458	-0.752279
Horvu_3081_6H01G449300.1	388	43705.2	8.68	388	53.1679	58.3247	-0.822535
Horvu_3081_6H01G536900.1	310	34171.9	6.42	310	53.2023	57.0968	-0.663559
Horvu_3081_6H01G552000.1	181	19300	5.26	181	43.837	60.0552	-0.519588
Horvu_3081_6H01G564000.1	641	70170.5	4.43	641	40.5414	58.7051	-0.492258
Horvu_3081_7H01G000100.1	528	56476.4	4.83	528	56.9854	55.5303	-0.455801
Horvu_3081_7H01G007500.1	336	39042.2	6.25	336	47.1988	56.9345	-0.531513
Horvu_3081_7H01G065200.1	401	43563.2	8.07	401	46.0634	59.5262	-0.560985
Horvu_3081_7H01G065300.1	461	49960	6.08	461	50.2864	63.3839	-0.877083
Horvu_3081_7H01G065400.1	407	43502.8	6.73	407	43.289	58.1572	-0.478055
Horvu_3081_7H01G103100.1	533	58471.6	6.08	533	57.0002	42.9831	-0.43167
Horvu_3081_7H01G161300.1	354	39030.2	7.23	354	46.8119	55.0282	-0.509582
Horvu_3081_7H01G210900.1	346	38946.7	6.7	346	49.8131	54.422	-0.874859
Horvu_3081_7H01G221100.1	447	49604.6	4.8	447	51.2944	58.5459	-0.396328
Horvu_3081_7H01G225000.1	438	48234.3	4.91	438	59.2443	57.7854	-0.520809
Horvu_3081_7H01G225400.1	205	22753.4	6.3	205	41.3673	60.0976	-0.611186
Horvu_3081_7H01G231500.1	430	48232.8	4.88	430	46.726	58.1628	-0.55411
Horvu_3081_7H01G234900.1	469	51752.8	4.46	469	48.4429	57.0789	-0.488293
Horvu_3081_7H01G235800.1	454	50144	4.53	454	50.5496	59.4273	-0.811163
Horvu_3081_7H01G278900.1	453	49789.7	4.7	453	51.9777	56.6667	-0.578465
Horvu_3081_7H01G289100.1	332	36726.1	6.46	332	44.8052	49.5181	-0.573789
Horvu_3081_7H01G315300.1	237	25626.7	10.03	237	66.2017	56.1181	-0.597351
Horvu_3081_7H01G346600.1	646	70447.4	4.68	646	39.1478	62.1362	-0.487952
Horvu_3081_7H01G380800.1	704	78249.6	4.84	704	53.1929	58.1676	-0.565823
Horvu_3081_7H01G392300.1	293	33259.5	8.85	293	55.5383	56.7577	-0.412539
Horvu_3081_7H01G412200.1	398	43294.6	6.6	398	46.048	55.804	-0.70696
Horvu_3081_7H01G415900.1	391	43291.9	9.27	391	38.7254	54.6803	-0.596587
Horvu_3081_7H01G426100.1	313	34346.6	6.07	313	58.4901	47.3802	-0.607035
Horvu_3081_7H01G437100.1	370	41366.3	6.46	370	40.3733	54.4595	-0.646292
Horvu_3081_7H01G456300.1	366	39197.6	8.62	366	32.2831	56.1749	-0.69361
Horvu_3081_7H01G465600.1	510	55632.1	4.72	510	55.5924	50.3529	-0.548379
Horvu_3081_7H01G490200.1	485	53424.3	7.52	485	53.5128	48.3711	-0.38388
Horvu_3081_7H01G500100.1	471	51252.5	5.37	471	53.8331	52.1231	-0.627843
Horvu_3081_7H01G604100.1	366	40839.4	5.42	366	60.0804	48.8525	-0.861031
Horvu_3081_7H01G606000.1	307	34050.2	8.54	307	45.1705	57.6221	-0.604459
Horvu_3081_7H01G607000.1	300	33478.8	8.52	300	41.0051	56.6333	-0.724317
Horvu_3081_7H01G695500.1	431	49213.7	6.18	431	54.8831	50.1856	-0.478176
Horvu_3081_7H01G711200.1	288	32169.9	9.89	288	62.0042	56.5278	-0.51
Horvu_3081_7H01G714400.1	365	41040.4	6	365	42.6795	58.7945	-0.863109
Horvu_3081_Un01G025600.1	316	35624	6.19	316	38.67	51.4241	-0.660417
Horvu_3081_Un01G028900.1	363	39231.7	8.46	363	63.9248	52.3691	-0.412329
Horvu_7552_1H01G127200.1	394	42435.7	6.03	394	51.8353	55.3046	-0.633228
Horvu_7552_1H01G136700.1	171	19186.8	9.13	171	34.5258	62.0468	-0.601102
Horvu_7552_1H01G159500.1	338	37016.2	5.87	338	54.4447	61.6864	-0.464975
Horvu_7552_1H01G303500.1	335	36795.2	5.78	335	39.3248	61.9104	-0.365497
Horvu_7552_1H01G387200.1	293	32185.2	9.06	293	56.8864	54.5392	-0.548521
Horvu_7552_1H01G390200.1	392	42370.9	6.22	392	61.2662	53.7755	-0.296717
Horvu_7552_1H01G398900.1	431	47838.4	4.38	431	47.81	51.6937	-0.590785
Horvu_7552_1H01G457400.1	268	29758.7	6.46	268	55.0147	48.5821	-0.517857
Horvu_7552_2H01G026000.1	261	28139.3	6.24	261	39.946	56.705	-0.533643
Horvu_7552_2H01G064700.1	362	40671.5	8.65	362	49.5548	56.3812	-0.725
Horvu_7552_2H01G064800.1	387	43639.7	8.37	387	50.4443	53.7209	-0.501916
Horvu_7552_2H01G105300.1	364	39828.3	4.93	364	44.3124	56.0165	-0.512155
Horvu_7552_2H01G105600.1	371	40574.3	4.97	371	43.1003	55.3639	-0.602584
Horvu_7552_2H01G106000.1	235	26289.4	5.65	235	45.2107	60	-0.446429
Horvu_7552_2H01G106100.1	358	39366.9	5.55	358	46.4076	50.3911	-0.422102
Horvu_7552_2H01G107000.1	266	29215.3	7.8	266	49.6256	50.2256	-0.52
Horvu_7552_2H01G107100.1	355	38304.4	6.66	355	50.8367	55.5493	-0.554749
Horvu_7552_2H01G254600.1	405	43407.2	7.73	405	47.3605	55.2346	-0.631203
Horvu_7552_2H01G289900.1	350	39256.8	4.89	350	44.598	57.4857	-0.415775
Horvu_7552_2H01G436200.1	199	22513.8	5.88	199	45.392	54.2211	-0.463951
Horvu_7552_2H01G442600.1	336	37065.7	6.46	336	39.0087	44.9702	-0.39
Horvu_7552_2H01G460300.1	364	39505	6.9	364	36.1308	60.1374	-0.651256
Horvu_7552_2H01G473100.1	232	25954.4	5.09	232	55.4125	51.3793	-0.697917
Horvu_7552_2H01G473200.1	212	22909.7	9.49	212	53.3906	55.5189	-0.415659
Horvu_7552_2H01G473300.1	193	21689.5	9.72	193	57.5223	60.4145	-0.860345
Horvu_7552_2H01G473600.1	205	22970.6	6.09	205	46.8732	57.1707	-0.428774
Horvu_7552_2H01G473900.1	466	51506.2	10.11	466	44.9672	61.7382	-0.491192
Horvu_7552_2H01G476400.1	401	43567.2	5.32	401	51.7758	58.4289	-0.532683
Horvu_7552_2H01G476600.1	368	40710.2	4.92	368	55.2169	67.1196	-0.427682
Horvu_7552_2H01G476700.1	442	49455.2	6.29	442	50.7731	54.5475	-0.549377
Horvu_7552_2H01G503400.1	100	11854.4	10.45	100	36.8542	46.3	-0.458152
Horvu_7552_2H01G503500.1	191	21059.4	4.39	191	61.945	52.4084	-0.717195
Horvu_7552_2H01G508000.1	380	42510.4	6.68	380	53.5263	58.0526	-0.747
Horvu_7552_2H01G517100.1	282	31585.1	5.88	282	54.5877	48.4397	-0.815183
Horvu_7552_2H01G535600.1	339	38780.2	6.59	339	38.367	58.7021	-0.567105
Horvu_7552_2H01G611700.1	282	31152.9	6.36	282	45.5916	54.6454	-0.624468
Horvu_7552_2H01G753900.1	318	35206.7	5.93	318	53.2865	56.3836	-0.666077
Horvu_7552_2H01G754000.1	318	35237.7	6.26	318	48.65	54.5597	-0.458865
Horvu_7552_2H01G762100.1	402	42801.3	5.35	402	41.5711	65.3731	-0.561635
Horvu_7552_3H01G083700.1	217	24409.4	9.11	217	36.8591	52.5806	-0.60283
Horvu_7552_3H01G083900.1	357	40410	5.78	357	45.9017	58.9356	-0.410945
Horvu_7552_3H01G084200.1	347	38282.2	6.98	347	55.3658	47.8098	-0.690323
Horvu_7552_3H01G120700.1	468	52181.7	7.2	468	51.6269	52.094	-0.408403
Horvu_7552_3H01G207300.1	309	33489.2	6.41	309	31.8576	56.5696	-0.694813
Horvu_7552_3H01G235500.1	482	53325.1	5.86	482	38.4471	61.9295	-0.788675
Horvu_7552_3H01G349900.1	336	37638.5	6.19	336	70.5828	56.0119	-0.468932
Horvu_7552_3H01G352800.1	345	37330.3	8.83	345	35.5067	56.058	-0.569502
Horvu_7552_3H01G357000.1	573	61886	9.37	573	49.6323	49.6335	-0.75119
Horvu_7552_3H01G475700.1	316	35595.9	6.01	316	39.2795	51.4241	-0.633913
Horvu_7552_3H01G485900.1	354	38199.2	6.1	354	64.1385	48.3898	-0.708028
Horvu_7552_3H01G498600.1	297	33764.6	7.73	297	40.4004	45.7576	-0.630063
Horvu_7552_3H01G501700.1	253	27578.3	5.38	253	54.6357	49.6047	-0.648023
Horvu_7552_3H01G549500.1	410	44299.1	9.22	410	48.404	57.6829	-0.950842
Horvu_7552_3H01G551800.1	304	33392.6	8.71	304	52.0694	50.0987	-0.701186
Horvu_7552_3H01G557300.1	366	39501.1	8.2	366	64.5134	54.4809	-0.515366
Horvu_7552_3H01G586600.1	230	24860.9	9.2	230	66.6891	57.913	-0.601645
Horvu_7552_3H01G635100.1	184	21004.4	8.76	184	80.5549	55.2717	-0.578962
Horvu_7552_3H01G646700.1	261	28417.5	5.26	261	45.4223	57.8161	-0.543913
Horvu_7552_4H01G072200.1	299	33334.6	6.67	299	35.5308	51.6722	-0.765761
Horvu_7552_4H01G112900.1	229	25147.7	9.99	229	51.6682	54.5415	-0.492337
Horvu_7552_4H01G163900.1	449	49850.8	7.69	449	65.8871	54.6102	-0.478261
Horvu_7552_4H01G260900.1	355	38766.4	9.13	355	40.0245	53.5775	-0.576419
Horvu_7552_4H01G261400.1	346	37987.4	5.85	346	43.8044	56.1561	-0.762138
Horvu_7552_4H01G346100.1	385	42562.6	5.03	385	47.7618	62.7532	-0.498592
Horvu_7552_4H01G363600.1	858	95701.4	4.94	858	51.5491	62.4126	-0.457514
Horvu_7552_4H01G459100.1	353	38857.4	5.93	353	59.8703	59.3201	-0.431948
Horvu_7552_4H01G459200.1	352	38621.1	6.72	352	55.7583	58.0966	-0.605478
Horvu_7552_4H01G459300.1	356	38913.4	7.65	356	47.4281	59.4101	-0.448159
Horvu_7552_4H01G469300.1	384	42348.8	5.63	384	47.5433	52.3698	-0.464205
Horvu_7552_4H01G485700.1	689	75673.2	6.06	689	46.0678	56.1248	-0.479494
Horvu_7552_4H01G514900.1	350	38958.1	7.21	350	45.7906	55	-0.626823
Horvu_7552_4H01G516000.1	263	29753.2	6.02	263	42.4837	50.6844	-0.522351
Horvu_7552_5H01G063300.1	304	33341.7	9.21	304	29.6557	59.2763	-0.401429
Horvu_7552_5H01G207000.1	230	25355	9.36	230	48.8362	47.0435	-0.722053
Horvu_7552_5H01G233900.1	405	43822.2	5.64	405	31.3346	50	-0.357895
Horvu_7552_5H01G234000.1	356	39507.6	6.05	356	54.3908	55.8989	-0.584348
Horvu_7552_5H01G358200.1	176	20568.5	9.32	176	39.4956	63.2386	-0.568889
Horvu_7552_5H01G407700.1	727	79911.8	4.5	727	45.5089	61.8294	-0.658989
Horvu_7552_5H01G412600.1	363	39318.9	9.01	363	37.0168	49.5868	-0.640909
Horvu_7552_5H01G427800.1	221	24254	10.01	221	69.5439	58.1448	-0.496699
Horvu_7552_5H01G475600.1	338	38312.7	7.58	338	49.2013	46.1538	-0.616253
Horvu_7552_5H01G491100.1	262	29279.2	5	262	43.1011	51.6412	-0.645249
Horvu_7552_5H01G491200.1	217	25164.9	6.35	217	52.4964	45.4839	-0.707692
Horvu_7552_5H01G559200.1	337	37718.8	5.65	337	55.4731	54.451	-0.684733
Horvu_7552_5H01G559400.1	348	39026.2	5.62	348	49.8182	53.0747	-0.925807
Horvu_7552_5H01G559500.1	347	38686.7	5.75	347	55.3373	50	-0.572404
Horvu_7552_5H01G623500.1	506	55815.2	4.97	506	63.1518	46.166	-0.588793
Horvu_7552_5H01G624500.1	330	36942.1	6.33	330	42.6952	49.2424	-0.634582
Horvu_7552_5H01G653000.1	171	19104.5	9.28	171	33.5135	54.2105	-0.865613
Horvu_7552_6H01G052700.1	286	32057.6	5.41	286	44.9123	59.6853	-0.72
Horvu_7552_6H01G117200.1	409	43837.5	8.53	409	40.7201	55.868	-0.509942
Horvu_7552_6H01G293400.1	373	42181.6	5.19	373	50.6083	55.2547	-0.608741
Horvu_7552_6H01G338400.1	355	40492.7	6.66	355	43.0257	48.9577	-0.502689
Horvu_7552_6H01G424900.1	472	50690.4	4.33	472	37.7748	49.7458	-0.752279
Horvu_7552_6H01G443200.1	388	43705.2	8.68	388	53.1679	58.3247	-0.822535
Horvu_7552_6H01G529700.1	310	34202.9	6.42	310	53.6004	57.0968	-0.677119
Horvu_7552_6H01G546200.1	181	19285	5.14	181	40.4094	60.6077	-0.519588
Horvu_7552_6H01G559300.1	641	70170.5	4.43	641	40.5414	58.7051	-0.498387
Horvu_7552_7H01G003200.1	336	39042.2	6.25	336	47.1988	56.9345	-0.441436
Horvu_7552_7H01G003400.1	532	56777.8	4.83	532	56.422	55.5639	-0.531513
Horvu_7552_7H01G059000.1	401	43595.3	8.07	401	47.8788	60.2993	-0.877083
Horvu_7552_7H01G059100.1	461	49942	6.08	461	50.1445	63.7961	-0.544549
Horvu_7552_7H01G059500.1	407	43473.8	6.73	407	43.001	58.9189	-0.477556
Horvu_7552_7H01G100800.1	548	60029.3	6.58	548	58.0814	43.5766	-0.418004
Horvu_7552_7H01G145800.1	469	51944.2	4.52	469	53.1802	58.6354	-0.491646
Horvu_7552_7H01G156100.1	354	38970.1	7.23	354	46.4351	55.0282	-0.888321
Horvu_7552_7H01G217100.1	447	49598.6	4.8	447	52.587	57.8523	-0.553518
Horvu_7552_7H01G220500.1	438	48357.5	4.88	438	58.9055	58.4932	-0.406497
Horvu_7552_7H01G226500.1	430	48184.7	4.85	430	46.5507	58.1628	-0.625056
Horvu_7552_7H01G227500.1	584	64156.8	4.74	584	49.5007	60.1884	-0.546347
Horvu_7552_7H01G227600.1	298	33042.9	5.9	298	47.8174	59.4295	-0.816279
Horvu_7552_7H01G228100.1	442	48716.7	4.7	442	49.8726	59.2986	-0.497945
Horvu_7552_7H01G228400.1	256	28139.4	8.23	256	63.4566	51.1328	-0.552013
Horvu_7552_7H01G228600.1	541	59795.6	4.34	541	49.1755	59.2791	-0.524661
Horvu_7552_7H01G230100.1	454	50227.1	4.53	454	49.4168	59.4273	-0.687109
Horvu_7552_7H01G272900.1	453	49789.7	4.7	453	51.9777	56.6667	-0.541774
Horvu_7552_7H01G283600.1	332	36696.1	6.46	332	46.1287	49.8193	-0.581278
Horvu_7552_7H01G311000.1	237	25626.7	10.03	237	66.2017	56.1181	-0.597351
Horvu_7552_7H01G341900.1	646	70447.4	4.68	646	39.1478	62.1362	-0.480422
Horvu_7552_7H01G375400.1	704	78258.6	4.86	704	53.8656	58.1676	-0.565823
Horvu_7552_7H01G387200.1	293	33164.4	8.69	293	55.3994	55.6997	-0.412539
Horvu_7552_7H01G406300.1	398	43321.7	6.6	398	43.2209	55.7538	-0.706534
Horvu_7552_7H01G409800.1	391	43291.9	9.27	391	38.7254	54.6803	-0.580546
Horvu_7552_7H01G419600.1	313	34362.6	6.07	313	58.4901	47.0607	-0.614322
Horvu_7552_7H01G430800.1	370	41396.3	6.46	370	39.8527	54.1892	-0.646292
Horvu_7552_7H01G449800.1	366	39197.6	8.62	366	32.2831	56.1749	-0.701917
Horvu_7552_7H01G459500.1	509	55505	4.75	509	54.777	50.6483	-0.555135
Horvu_7552_7H01G483700.1	485	53461.3	7.3	485	53.3309	48.5773	-0.38388
Horvu_7552_7H01G492500.1	468	50862.2	5.56	468	53.2564	52.1795	-0.621808
Horvu_7552_7H01G595900.1	366	40824.3	5.51	366	61.0126	48.5792	-0.86165
Horvu_7552_7H01G597900.1	307	34050.2	8.54	307	45.1705	57.6221	-0.588675
Horvu_7552_7H01G598700.1	300	33478.8	8.52	300	41.0051	56.6333	-0.730328
Horvu_7552_7H01G686600.1	431	49213.7	6.18	431	54.8831	50.1856	-0.478176
Horvu_7552_7H01G702500.1	293	32659.6	9.22	293	48.1884	63.5154	-0.51
Horvu_7552_Un01G049600.1	365	41083.4	6.1	365	43.8834	57.4795	-0.863109
Horvu_8148_1H01G127200.1	394	42435.7	6.03	394	51.8353	55.3046	-0.522184
Horvu_8148_1H01G133200.1	171	19167.7	8.96	171	36.2363	62.0468	-0.442466
Horvu_8148_1H01G155800.1	338	37016.2	5.87	338	54.4447	61.6864	-0.464975
Horvu_8148_1H01G299700.1	335	36795.2	5.78	335	39.3248	61.9104	-0.357895
Horvu_8148_1H01G385100.1	293	32213.2	9.06	293	56.8864	55.1877	-0.548521
Horvu_8148_1H01G388400.1	392	42370.9	6.22	392	61.2662	53.7755	-0.296717
Horvu_8148_1H01G396500.1	430	47767.4	4.39	430	48.4498	53.2093	-0.582594
Horvu_8148_1H01G452300.1	268	29758.7	6.46	268	55.0147	48.5821	-0.517857
Horvu_8148_2H01G008200.1	260	28329.6	5.86	260	43.2708	54.4231	-0.503488
Horvu_8148_2H01G024500.1	263	29477.9	5.92	263	33.8217	55.3232	-0.725
Horvu_8148_2H01G065400.1	362	40652.4	8.65	362	50.4238	57.1823	-0.561154
Horvu_8148_2H01G065500.1	387	43639.7	8.37	387	50.4443	53.7209	-0.636122
Horvu_8148_2H01G109400.1	364	39798.3	4.93	364	44.3124	56.2912	-0.513536
Horvu_8148_2H01G109600.1	367	40301	4.96	367	43.3049	54.8501	-0.602584
Horvu_8148_2H01G109700.1	235	26289.4	5.65	235	45.2107	60	-0.43956
Horvu_8148_2H01G109900.1	358	39340.9	5.55	358	45.8696	50.6704	-0.415531
Horvu_8148_2H01G110400.1	266	29202.3	7.23	266	49.3064	50.6015	-0.52
Horvu_8148_2H01G110500.1	355	38304.4	6.66	355	50.8367	55.5493	-0.545251
Horvu_8148_2H01G256500.1	405	43407.2	7.73	405	47.3605	55.2346	-0.610902
Horvu_8148_2H01G435800.1	199	22513.8	5.88	199	45.392	54.2211	-0.415775
Horvu_8148_2H01G442400.1	336	37065.7	6.46	336	39.0087	44.9702	-0.463951
Horvu_8148_2H01G459900.1	364	39505	6.9	364	36.1308	60.1374	-0.651256
Horvu_8148_2H01G473400.1	232	25954.4	5.09	232	55.4125	51.3793	-0.697917
Horvu_8148_2H01G473500.1	212	22909.7	9.49	212	53.3906	55.5189	-0.415659
Horvu_8148_2H01G473600.1	193	21689.5	9.72	193	57.5223	60.4145	-0.860345
Horvu_8148_2H01G473900.1	205	22970.6	6.09	205	46.8732	57.1707	-0.428774
Horvu_8148_2H01G474100.1	466	51506.2	10.11	466	44.9672	61.7382	-0.491192
Horvu_8148_2H01G476300.1	401	43567.2	5.32	401	51.7758	58.4289	-0.532683
Horvu_8148_2H01G476400.1	368	40710.2	4.92	368	55.2169	67.1196	-0.427682
Horvu_8148_2H01G476500.1	442	49455.2	6.29	442	50.7731	54.5475	-0.549377
Horvu_8148_2H01G503300.1	100	11854.4	10.45	100	36.8542	46.3	-0.458152
Horvu_8148_2H01G503400.1	192	20988.3	4.28	192	56.6875	53.75	-0.717195
Horvu_8148_2H01G507700.1	380	42510.4	6.68	380	53.5263	58.0526	-0.747
Horvu_8148_2H01G516500.1	282	31594.1	6	282	54.5877	48.4397	-0.759896
Horvu_8148_2H01G535200.1	339	38780.2	6.59	339	38.367	58.7021	-0.567105
Horvu_8148_2H01G610000.1	282	31113.9	6.36	282	47.8806	53.617	-0.623404
Horvu_8148_2H01G757000.1	318	35250.7	5.93	318	48.3909	56.0692	-0.666077
Horvu_8148_2H01G757100.1	319	35349.8	6	319	44.5254	56.6144	-0.456383
Horvu_8148_2H01G764500.1	402	42861.4	5.35	402	41.092	65.3731	-0.589937
Horvu_8148_3H01G085200.1	217	24422.5	9.22	217	36.4678	52.6728	-0.58558
Horvu_8148_3H01G085300.1	357	40449.1	5.79	357	41.7368	58.0112	-0.40199
Horvu_8148_3H01G085600.1	345	37946.9	6.95	345	55.0705	48.9275	-0.68894
Horvu_8148_3H01G123900.1	468	52181.7	7.2	468	51.6269	52.094	-0.426611
Horvu_8148_3H01G210200.1	309	33545.2	6.26	309	32.5117	57.5081	-0.649275
Horvu_8148_3H01G236000.1	482	53325.1	5.86	482	38.4471	61.9295	-0.788675
Horvu_8148_3H01G349700.1	336	37619.5	6.11	336	69.4512	56.0119	-0.463107
Horvu_8148_3H01G353200.1	345	37314.3	8.83	345	35.5067	56.3478	-0.569502
Horvu_8148_3H01G357700.1	577	62154.3	9.37	577	49.3576	50.156	-0.747321
Horvu_8148_3H01G474200.1	316	35624	6.19	316	38.67	51.4241	-0.626377
Horvu_8148_3H01G483500.1	354	38199.2	6.1	354	64.1385	48.3898	-0.686135
Horvu_8148_3H01G495600.1	297	33764.6	7.73	297	40.4004	45.7576	-0.633228
Horvu_8148_3H01G498600.1	253	27578.3	5.38	253	54.6357	49.6047	-0.648023
Horvu_8148_3H01G546900.1	410	44299.1	9.22	410	48.404	57.6829	-0.950842
Horvu_8148_3H01G549600.1	304	33364.5	8.71	304	52.4372	49.8026	-0.701186
Horvu_8148_3H01G572100.1	261	28333.5	5.89	261	43.859	57.9693	-0.515366
Horvu_8148_3H01G582600.1	230	24902.9	9.22	230	70.597	57.913	-0.602632
Horvu_8148_3H01G630500.1	184	21004.4	8.76	184	80.5549	55.2717	-0.497318
Horvu_8148_3H01G641900.1	261	28356.5	5.5	261	43.7111	57.7778	-0.546522
Horvu_8148_4H01G073400.1	299	33292.5	6.67	299	36.0335	50.7023	-0.765761
Horvu_8148_4H01G116700.1	229	25147.7	9.99	229	51.6682	54.5415	-0.534483
Horvu_8148_4H01G165800.1	449	49850.8	7.69	449	65.8871	54.6102	-0.493646
Horvu_8148_4H01G258100.1	259	27486.4	6.45	259	55.3027	50.6564	-0.576419
Horvu_8148_4H01G264500.1	355	38766.4	9.13	355	40.0245	53.5775	-0.762138
Horvu_8148_4H01G265100.1	346	37987.4	5.85	346	43.8044	56.1561	-0.518147
Horvu_8148_4H01G349500.1	385	42502.5	5.03	385	49.099	62.7532	-0.498592
Horvu_8148_4H01G367800.1	858	95874.6	4.97	858	50.1942	62.634	-0.457514
Horvu_8148_4H01G465300.1	353	38668.2	5.79	353	60.193	59.3201	-0.441299
Horvu_8148_4H01G465700.1	350	38469	6.72	350	55.2555	57.8571	-0.605012
Horvu_8148_4H01G465800.1	356	38961.4	7.65	356	49.1399	58.5955	-0.445609
Horvu_8148_4H01G476700.1	384	42322.8	5.63	384	47.0417	52.6302	-0.464
Horvu_8148_4H01G493400.1	563	62141.3	6.1	563	42.2084	64.0142	-0.481461
Horvu_8148_4H01G522900.1	350	38941.2	8.31	350	43.0535	56.4286	-0.617969
Horvu_8148_5H01G061600.1	304	33311.6	9.21	304	29.1612	59.2763	-0.497869
Horvu_8148_5H01G212300.1	230	25355	9.36	230	48.8362	47.0435	-0.401714
Horvu_8148_5H01G239600.1	405	43822.2	5.64	405	31.3346	50	-0.366447
Horvu_8148_5H01G239700.1	355	39379.5	6.05	355	54.0924	56	-0.584348
Horvu_8148_5H01G367700.1	176	20568.5	9.32	176	39.4956	63.2386	-0.568889
Horvu_8148_5H01G416600.1	726	79739.7	4.5	726	45.3296	61.7906	-0.649859
Horvu_8148_5H01G421000.1	363	39290.8	9	363	36.2524	49.5868	-0.640909
Horvu_8148_5H01G436200.1	217	23707.4	9.75	217	68.482	59.2166	-0.492424
Horvu_8148_5H01G484400.1	338	38285.7	7.58	338	49.7711	46.1538	-0.614601
Horvu_8148_5H01G500100.1	262	29279.2	5	262	43.1011	51.6412	-0.593548
Horvu_8148_5H01G500200.1	217	25164.9	6.35	217	52.4964	45.4839	-0.699704
Horvu_8148_5H01G569600.1	337	37718.8	5.65	337	55.4731	54.451	-0.684733
Horvu_8148_5H01G569800.1	352	39383.6	5.62	352	48.9671	54.1761	-0.925807
Horvu_8148_5H01G569900.1	347	38745.8	5.9	347	52.6053	50	-0.572404
Horvu_8148_5H01G634600.1	506	55773.1	4.9	506	63.1034	46.166	-0.579261
Horvu_8148_5H01G635700.1	330	36942.1	6.33	330	42.6952	49.2424	-0.640634
Horvu_8148_6H01G064800.1	283	31523	5.33	283	48.6467	57.7385	-0.87253
Horvu_8148_6H01G122600.1	409	43922.6	8.3	409	41.3189	56.357	-0.72
Horvu_8148_6H01G136900.1	282	30113.6	9.88	282	52.7958	61.3475	-0.656537
Horvu_8148_6H01G299800.1	373	42181.6	5.19	373	50.6083	55.2547	-0.504156
Horvu_8148_6H01G345800.1	355	40522.8	6.66	355	42.9172	48.9577	-0.55
Horvu_8148_6H01G432300.1	440	47015.8	4.34	440	39.65	52.2045	-0.752279
Horvu_8148_6H01G450000.1	388	43705.2	8.68	388	53.1679	58.3247	-0.815211
Horvu_8148_6H01G537600.1	310	34171.9	6.42	310	53.2023	57.0968	-0.582045
Horvu_8148_6H01G553300.1	181	19300	5.26	181	43.837	60.0552	-0.519588
Horvu_8148_6H01G566400.1	641	70157.5	4.43	641	40.7031	58.7051	-0.492258
Horvu_8148_7H01G003400.1	526	56335.3	4.83	526	57.5333	55.9125	-0.455801
Horvu_8148_7H01G005900.1	336	39042.2	6.25	336	47.1988	56.9345	-0.527145
Horvu_8148_7H01G059000.1	401	43596.2	7.69	401	45.7833	60.3491	-0.562167
Horvu_8148_7H01G059200.1	461	49914	6.08	461	49.2846	64.0564	-0.877083
Horvu_8148_7H01G059300.1	407	43473.8	6.73	407	43.001	58.9189	-0.476808
Horvu_8148_7H01G099100.1	522	57207.2	7.99	522	57.0678	45	-0.414534
Horvu_8148_7H01G140300.1	469	51900.1	4.56	469	53.1179	57.5267	-0.491646
Horvu_8148_7H01G154000.1	354	39125.3	7.81	354	46.4308	54.096	-0.874329
Horvu_8148_7H01G207100.1	346	38992.8	6.7	346	49.8131	53.8728	-0.580171
Horvu_8148_7H01G217300.1	447	49588.6	4.8	447	51.7253	57.8523	-0.426554
Horvu_8148_7H01G220900.1	438	48421.5	4.85	438	58.4658	57.5114	-0.521098
Horvu_8148_7H01G227400.1	430	48184.7	4.85	430	46.5507	58.1628	-0.623266
Horvu_8148_7H01G228900.1	535	59100.9	4.34	535	48.2864	59.4019	-0.561416
Horvu_8148_7H01G229000.1	442	48686.7	4.72	442	48.943	59.9548	-0.816279
Horvu_8148_7H01G230000.1	469	51680.7	4.47	469	48.4348	58.145	-0.531402
Horvu_8148_7H01G231100.1	454	50261.1	4.53	454	49.4168	58.7445	-0.50724
Horvu_8148_7H01G274200.1	453	49789.7	4.7	453	51.9777	56.6667	-0.559488
Horvu_8148_7H01G284800.1	332	36726.1	6.46	332	44.8052	49.5181	-0.58348
Horvu_8148_7H01G309900.1	237	25626.7	10.03	237	66.2017	56.1181	-0.597351
Horvu_8148_7H01G340300.1	646	70447.4	4.68	646	39.1478	62.1362	-0.487952
Horvu_8148_7H01G374900.1	704	78249.6	4.84	704	53.1929	58.1676	-0.565823
Horvu_8148_7H01G386400.1	293	33222.4	8.48	293	55.6891	55.6997	-0.412539
Horvu_8148_7H01G405300.1	398	43321.7	6.6	398	43.2209	55.7538	-0.70696
Horvu_8148_7H01G408800.1	391	43291.9	9.27	391	38.7254	54.6803	-0.591126
Horvu_8148_7H01G419300.1	313	34346.6	6.07	313	58.4901	47.3802	-0.614322
Horvu_8148_7H01G430800.1	370	41366.3	6.46	370	40.3733	54.4595	-0.646292
Horvu_8148_7H01G460000.1	510	55628.1	4.72	510	56.1365	50.3529	-0.69361
Horvu_8148_7H01G484700.1	485	53424.3	7.52	485	53.5128	48.3711	-0.548379
Horvu_8148_7H01G493900.1	471	51252.5	5.37	471	53.8331	52.1231	-0.629608
Horvu_8148_7H01G600800.1	366	40825.3	5.42	366	60.9866	48.5792	-0.861031
Horvu_8148_7H01G602500.1	307	34133.3	8.61	307	44.945	57.6221	-0.604459
Horvu_8148_7H01G603400.1	300	33478.8	8.52	300	41.0051	56.6333	-0.730328
Horvu_8148_7H01G692600.1	431	49241.7	6.18	431	55.4557	50.1856	-0.489251
Horvu_8148_7H01G704600.1	289	32170	9	289	49.144	62.0415	-0.51
Horvu_8148_7H01G712000.1	365	41083.4	6.1	365	43.8834	57.4795	-0.864501
Horvu_8148_Un01G029800.1	366	39197.6	8.62	366	32.2831	56.1749	-0.528028
Horvu_8148_Un01G030700.1	366	39559.1	8.51	366	63.2508	52.7869	-0.442466
Horvu_9043_1H01G125300.1	394	42409.6	6.03	394	51.3464	55.5584	-0.38388
Horvu_9043_1H01G134300.1	171	19167.7	8.96	171	36.2363	62.0468	-0.601639
Horvu_9043_1H01G157900.1	338	37016.2	5.87	338	54.4447	61.6864	-0.456345
Horvu_9043_1H01G300900.1	335	36795.2	5.78	335	39.3248	61.9104	-0.357895
Horvu_9043_1H01G384700.1	293	32213.2	9.06	293	56.8864	55.1877	-0.548521
Horvu_9043_1H01G388300.1	392	42370.9	6.22	392	61.2662	53.7755	-0.296717
Horvu_9043_1H01G396400.1	430	47767.4	4.39	430	48.4498	53.2093	-0.582594
Horvu_9043_1H01G452600.1	268	29758.7	6.46	268	55.0147	48.5821	-0.517857
Horvu_9043_2H01G025700.1	263	29504	5.92	263	33.0894	56.5019	-0.503488
Horvu_9043_2H01G067500.1	362	40685.5	8.65	362	49.5548	56.4365	-0.725
Horvu_9043_2H01G067600.1	387	43674.8	8.37	387	50.6851	54.6253	-0.618631
Horvu_9043_2H01G108400.1	364	39798.3	4.93	364	44.3124	56.2912	-0.51326
Horvu_9043_2H01G108700.1	367	40301	4.96	367	43.3049	54.8501	-0.588631
Horvu_9043_2H01G108800.1	235	26289.4	5.65	235	45.2107	60	-0.43956
Horvu_9043_2H01G109000.1	358	39340.9	5.55	358	45.8696	50.6704	-0.415531
Horvu_9043_2H01G109600.1	267	29386.5	7.18	267	52.1034	50.412	-0.52
Horvu_9043_2H01G109800.1	356	38432.6	6.66	356	51.263	55.3933	-0.545251
Horvu_9043_2H01G256600.1	405	43407.2	7.73	405	47.3605	55.2346	-0.638951
Horvu_9043_2H01G291900.1	350	39256.8	4.89	350	44.598	57.4857	-0.424438
Horvu_9043_2H01G437800.1	199	22513.8	5.88	199	45.392	54.2211	-0.463951
Horvu_9043_2H01G444100.1	336	37092.7	6.46	336	39.0087	44.9702	-0.39
Horvu_9043_2H01G461500.1	364	39505	6.9	364	36.1308	60.1374	-0.651256
Horvu_9043_2H01G474600.1	232	25954.4	5.09	232	55.4125	51.3793	-0.705953
Horvu_9043_2H01G474700.1	212	22909.7	9.49	212	53.3906	55.5189	-0.415659
Horvu_9043_2H01G474800.1	193	21689.5	9.72	193	57.5223	60.4145	-0.860345
Horvu_9043_2H01G475100.1	205	22970.6	6.09	205	46.8732	57.1707	-0.428774
Horvu_9043_2H01G475300.1	466	51506.2	10.11	466	44.9672	61.7382	-0.491192
Horvu_9043_2H01G477700.1	401	43567.2	5.32	401	51.7758	58.4289	-0.532683
Horvu_9043_2H01G477800.1	368	40710.2	4.92	368	55.2169	67.1196	-0.427682
Horvu_9043_2H01G478000.1	442	49455.2	6.29	442	50.7731	54.5475	-0.549377
Horvu_9043_2H01G504600.1	100	11854.4	10.45	100	36.8542	46.3	-0.458152
Horvu_9043_2H01G504700.1	192	20988.3	4.28	192	56.6875	53.75	-0.717195
Horvu_9043_2H01G509300.1	382	42560.4	6.41	382	51.294	58.2723	-0.747
Horvu_9043_2H01G517700.1	282	31585.1	5.88	282	54.5877	48.4397	-0.759896
Horvu_9043_2H01G534800.1	339	38780.2	6.59	339	38.367	58.7021	-0.543717
Horvu_9043_2H01G613300.1	282	31113.9	6.36	282	47.8806	53.617	-0.624468
Horvu_9043_2H01G757500.1	318	35241.7	5.86	318	49.4161	56.0692	-0.666077
Horvu_9043_2H01G757600.1	318	35216.7	6	318	44.634	56.8553	-0.456383
Horvu_9043_2H01G760800.1	402	42801.3	5.35	402	41.5711	65.3731	-0.590881
Horvu_9043_3H01G077800.1	217	24422.5	9.22	217	36.4678	52.6728	-0.595283
Horvu_9043_3H01G077900.1	357	40449.1	5.79	357	41.7368	58.0112	-0.410945
Horvu_9043_3H01G078200.1	345	37946.9	6.95	345	55.0705	48.9275	-0.68894
Horvu_9043_3H01G115300.1	468	52181.7	7.2	468	51.6269	52.094	-0.426611
Horvu_9043_3H01G201400.1	309	33459.1	6.41	309	32.1324	56.8932	-0.649275
Horvu_9043_3H01G228000.1	482	53325.1	5.86	482	38.4471	61.9295	-0.788675
Horvu_9043_3H01G340300.1	336	37619.5	6.11	336	69.4512	56.0119	-0.460841
Horvu_9043_3H01G343600.1	345	37314.3	8.83	345	35.5067	56.3478	-0.569502
Horvu_9043_3H01G348100.1	573	61886	9.37	573	49.6323	49.6335	-0.747321
Horvu_9043_3H01G464900.1	316	35624	6.19	316	38.67	51.4241	-0.626377
Horvu_9043_3H01G474800.1	354	38239.3	6.27	354	63.9854	48.1073	-0.708028
Horvu_9043_3H01G487400.1	297	33764.6	7.73	297	40.4004	45.7576	-0.633228
Horvu_9043_3H01G490500.1	253	27578.3	5.38	253	54.6357	49.6047	-0.658757
Horvu_9043_3H01G539300.1	410	44269.1	9.22	410	47.0793	57.6829	-0.950842
Horvu_9043_3H01G541500.1	304	33392.6	8.71	304	52.0694	50.0987	-0.701186
Horvu_9043_3H01G547000.1	366	39559.1	8.51	366	63.2508	52.7869	-0.51439
Horvu_9043_3H01G576400.1	230	24902.9	9.22	230	70.597	57.913	-0.601645
Horvu_9043_3H01G625200.1	184	21004.4	8.76	184	80.5549	55.2717	-0.601639
Horvu_9043_3H01G635700.1	261	28299.3	5.14	261	44.8472	57.0881	-0.546522
Horvu_9043_4H01G070800.1	299	33292.5	6.67	299	36.0335	50.7023	-0.765761
Horvu_9043_4H01G113400.1	229	25147.7	9.99	229	51.6682	54.5415	-0.483142
Horvu_9043_4H01G163200.1	449	49850.8	7.69	449	65.8871	54.6102	-0.493646
Horvu_9043_4H01G261200.1	355	38737.4	9.3	355	40.2102	53.0423	-0.576419
Horvu_9043_4H01G262000.1	346	37955.3	5.85	346	42.5344	56.9942	-0.762138
Horvu_9043_4H01G347500.1	385	42562.6	5.03	385	47.7618	62.7532	-0.506479
Horvu_9043_4H01G365200.1	858	95874.6	4.97	858	50.1942	62.634	-0.450867
Horvu_9043_4H01G459500.1	353	38626.1	5.93	353	60.7386	59.3201	-0.431948
Horvu_9043_4H01G459700.1	350	38497	6.72	350	53.8069	57.6286	-0.605012
Horvu_9043_4H01G459800.1	356	39014.5	8.19	356	49.681	58.5955	-0.43796
Horvu_9043_4H01G470400.1	384	42322.8	5.63	384	47.0417	52.6302	-0.479714
Horvu_9043_4H01G486500.1	689	75643.1	6.06	689	46.1237	56.1248	-0.50309
Horvu_9043_4H01G518100.1	350	38942.2	8.6	350	46.0232	55	-0.617969
Horvu_9043_5H01G063300.1	304	33368.7	9.21	304	29.0221	59.2763	-0.521771
Horvu_9043_5H01G206600.1	230	25326.9	9.36	230	48.8362	46.2174	-0.415143
Horvu_9043_5H01G233200.1	405	43822.2	5.64	405	31.3346	50	-0.366776
Horvu_9043_5H01G233300.1	354	39306.4	6.05	354	54.0975	56.2147	-0.594783
Horvu_9043_5H01G360200.1	176	20568.5	9.32	176	39.4956	63.2386	-0.568889
Horvu_9043_5H01G410900.1	726	79739.7	4.5	726	45.3296	61.7906	-0.650565
Horvu_9043_5H01G415000.1	363	39322.8	9.01	363	36.6769	49.8623	-0.640909
Horvu_9043_5H01G430800.1	225	24772.6	9.88	225	70.6391	57.5556	-0.492424
Horvu_9043_5H01G480600.1	338	38285.7	7.58	338	49.7711	46.1538	-0.607989
Horvu_9043_5H01G496900.1	262	29279.2	5	262	43.1011	51.6412	-0.687556
Horvu_9043_5H01G497000.1	217	25164.9	6.35	217	52.4964	45.4839	-0.699704
Horvu_9043_5H01G566700.1	329	36836.9	5.45	329	61.5819	52.4012	-0.684733
Horvu_9043_5H01G566900.1	346	38891	5.6	346	49.957	51.9075	-0.925807
Horvu_9043_5H01G567000.1	347	38676.7	5.75	347	53.5981	50	-0.578723
Horvu_9043_5H01G630900.1	507	55912.3	4.97	507	63.4268	46.075	-0.601734
Horvu_9043_5H01G632000.1	330	36942.1	6.33	330	42.6952	49.2424	-0.632277
Horvu_9043_6H01G117700.1	409	43920.6	8.6	409	40.834	55.868	-0.867061
Horvu_9043_6H01G133000.1	282	30171.7	9.98	282	52.0217	60.9929	-0.72
Horvu_9043_6H01G294900.1	373	42181.6	5.19	373	50.6083	55.2547	-0.511002
Horvu_9043_6H01G339400.1	355	40423.6	6.55	355	43.7806	48.9577	-0.562411
Horvu_9043_6H01G427900.1	470	50443.1	4.29	470	38.9581	49.5319	-0.752279
Horvu_9043_6H01G446200.1	388	43705.2	8.68	388	53.1679	58.3247	-0.812113
Horvu_9043_6H01G532100.1	310	34202.9	6.42	310	53.6004	57.0968	-0.67
Horvu_9043_6H01G548500.1	183	19386.1	5.02	183	42.7705	62.0765	-0.519588
Horvu_9043_6H01G561800.1	642	70326.6	4.43	642	40.4422	58.1464	-0.498387
Horvu_9043_7H01G000100.1	530	56632.6	4.83	530	56.4877	55.8679	-0.383607
Horvu_9043_7H01G006300.1	336	39042.2	6.25	336	47.1988	56.9345	-0.548754
Horvu_9043_7H01G060700.1	401	43591.2	7.68	401	46.091	59.5262	-0.551698
Horvu_9043_7H01G060800.1	451	48726.6	6.3	451	46.4712	62.816	-0.877083
Horvu_9043_7H01G061100.1	407	43503.8	6.73	407	43.001	58.6732	-0.484788
Horvu_9043_7H01G102500.1	547	59956.2	6.55	547	57.4029	42.7422	-0.45388
Horvu_9043_7H01G149300.1	469	51801	4.54	469	52.7073	57.5267	-0.497789
Horvu_9043_7H01G159700.1	354	38997.2	7.8	354	46.4351	55.0282	-0.902377
Horvu_9043_7H01G212400.1	346	38946.7	6.7	346	49.8131	54.422	-0.571429
Horvu_9043_7H01G222000.1	447	49604.6	4.8	447	51.2944	58.5459	-0.415537
Horvu_9043_7H01G225700.1	438	48332.3	4.83	438	58.7333	57.3059	-0.520809
Horvu_9043_7H01G231400.1	430	48184.7	4.85	430	46.5507	58.1628	-0.611186
Horvu_9043_7H01G232500.1	473	52320.5	4.42	473	47.2505	59.7252	-0.569178
Horvu_9043_7H01G233100.1	147	15994	6.42	147	28.8156	65.6463	-0.816279
Horvu_9043_7H01G233400.1	584	64218.7	4.63	584	50.4564	59.3836	-0.534038
Horvu_9043_7H01G235000.1	454	50227.1	4.53	454	49.4168	59.4273	-0.332653
Horvu_9043_7H01G278500.1	453	49789.7	4.7	453	51.9777	56.6667	-0.512158
Horvu_9043_7H01G288600.1	332	36726.1	6.46	332	44.8052	49.5181	-0.581278
Horvu_9043_7H01G314200.1	237	25626.7	10.03	237	66.2017	56.1181	-0.597351
Horvu_9043_7H01G345100.1	646	70447.4	4.68	646	39.1478	62.1362	-0.487952
Horvu_9043_7H01G378900.1	704	78249.6	4.84	704	53.1929	58.1676	-0.565823
Horvu_9043_7H01G391000.1	293	33222.4	8.48	293	55.6891	55.6997	-0.412539
Horvu_9043_7H01G409500.1	398	43321.7	6.6	398	43.2209	55.7538	-0.70696
Horvu_9043_7H01G413100.1	391	43291.9	9.27	391	38.7254	54.6803	-0.591126
Horvu_9043_7H01G423900.1	313	34346.6	6.07	313	58.4901	47.3802	-0.614322
Horvu_9043_7H01G434600.1	370	41366.3	6.46	370	40.3733	54.4595	-0.646292
Horvu_9043_7H01G453400.1	366	39197.6	8.62	366	32.2831	56.1749	-0.69361
Horvu_9043_7H01G463000.1	510	55628.1	4.72	510	56.1365	50.3529	-0.548379
Horvu_9043_7H01G487500.1	485	53461.3	7.3	485	53.3309	48.5773	-0.38388
Horvu_9043_7H01G496700.1	471	51252.5	5.37	471	53.8331	52.1231	-0.629608
Horvu_9043_7H01G602300.1	366	40825.3	5.42	366	60.9866	48.5792	-0.86165
Horvu_9043_7H01G604000.1	307	34050.2	8.54	307	45.1705	57.6221	-0.604459
Horvu_9043_7H01G604800.1	300	33478.8	8.52	300	41.0051	56.6333	-0.730328
Horvu_9043_7H01G691000.1	431	49213.7	6.18	431	54.8831	50.1856	-0.478176
Horvu_9043_7H01G699900.1	288	32169.9	9.89	288	62.0042	56.5278	-0.51
Horvu_9043_7H01G709700.1	365	41040.4	6	365	42.6795	58.7945	-0.863109
Horvu_AKASHIN_1H01G124200.1	394	42409.6	6.03	394	51.3464	55.5584	-0.660417
Horvu_AKASHIN_1H01G133500.1	171	19167.7	8.96	171	36.2363	62.0468	-0.412329
Horvu_AKASHIN_1H01G156800.1	338	37016.2	5.87	338	54.4447	61.6864	-0.456345
Horvu_AKASHIN_1H01G299200.1	335	36795.2	5.78	335	39.3248	61.9104	-0.357895
Horvu_AKASHIN_1H01G385200.1	293	32212.2	9.06	293	56.8864	54.5392	-0.548521
Horvu_AKASHIN_1H01G388500.1	392	42370.9	6.22	392	61.2662	53.7755	-0.296717
Horvu_AKASHIN_1H01G395800.1	431	47839.4	4.37	431	47.81	51.6937	-0.6
Horvu_AKASHIN_1H01G453600.1	268	29758.7	6.46	268	55.0147	48.5821	-0.517857
Horvu_AKASHIN_2H01G065600.1	362	40671.5	8.65	362	49.5548	56.3812	-0.533643
Horvu_AKASHIN_2H01G065700.1	387	43639.7	8.37	387	50.4443	53.7209	-0.725
Horvu_AKASHIN_2H01G104600.1	364	39828.3	4.93	364	44.3124	56.0165	-0.512155
Horvu_AKASHIN_2H01G104900.1	371	40574.3	4.97	371	43.1003	55.3639	-0.602584
Horvu_AKASHIN_2H01G105300.1	235	26289.4	5.65	235	45.2107	60	-0.446429
Horvu_AKASHIN_2H01G105400.1	358	39340.9	5.55	358	45.8696	50.6704	-0.422102
Horvu_AKASHIN_2H01G106100.1	266	29236.4	7.81	266	48.5824	51.391	-0.52
Horvu_AKASHIN_2H01G106200.1	355	38318.5	6.66	355	51.0758	55.831	-0.545251
Horvu_AKASHIN_2H01G252600.1	405	43407.2	7.73	405	47.3605	55.2346	-0.610526
Horvu_AKASHIN_2H01G436100.1	199	22513.8	5.88	199	45.392	54.2211	-0.409577
Horvu_AKASHIN_2H01G442800.1	336	37065.7	6.46	336	39.0087	44.9702	-0.463951
Horvu_AKASHIN_2H01G460600.1	364	39551	6.9	364	36.2797	60.1374	-0.651256
Horvu_AKASHIN_2H01G472600.1	232	25954.4	5.09	232	55.4125	51.3793	-0.697917
Horvu_AKASHIN_2H01G472700.1	212	22944.8	9.58	212	49.9462	55.0472	-0.414286
Horvu_AKASHIN_2H01G473000.1	205	22970.6	6.09	205	46.8732	57.1707	-0.860345
Horvu_AKASHIN_2H01G473100.1	466	51506.2	10.11	466	44.9672	61.7382	-0.423113
Horvu_AKASHIN_2H01G475400.1	401	43567.2	5.32	401	51.7758	58.4289	-0.532683
Horvu_AKASHIN_2H01G475500.1	368	40710.2	4.92	368	55.2169	67.1196	-0.427682
Horvu_AKASHIN_2H01G475700.1	442	49455.2	6.29	442	50.7731	54.5475	-0.549377
Horvu_AKASHIN_2H01G502800.1	100	11854.4	10.45	100	36.8542	46.3	-0.458152
Horvu_AKASHIN_2H01G502900.1	192	21004.3	4.28	192	57.1297	53.2292	-0.717195
Horvu_AKASHIN_2H01G507900.1	382	42612.5	6.48	382	50.9469	58.7696	-0.747
Horvu_AKASHIN_2H01G517000.1	282	31594.1	6	282	54.5877	48.4397	-0.773437
Horvu_AKASHIN_2H01G535000.1	339	38789.2	6.7	339	37.867	58.7021	-0.55445
Horvu_AKASHIN_2H01G612000.1	282	31113.9	6.36	282	47.8806	53.617	-0.623404
Horvu_AKASHIN_2H01G756300.1	318	35250.7	5.93	318	48.3909	56.0692	-0.665487
Horvu_AKASHIN_2H01G756400.1	319	35335.8	6	319	43.8919	56.0188	-0.456383
Horvu_AKASHIN_2H01G763700.1	402	42785.2	5.35	402	42.3726	65.3731	-0.589937
Horvu_AKASHIN_3H01G081500.1	217	24409.4	9.11	217	36.8591	52.5806	-0.59279
Horvu_AKASHIN_3H01G081700.1	357	40410	5.78	357	45.9017	58.9356	-0.419154
Horvu_AKASHIN_3H01G082000.1	347	38282.2	6.98	347	55.3658	47.8098	-0.690323
Horvu_AKASHIN_3H01G118500.1	468	52181.7	7.2	468	51.6269	52.094	-0.408403
Horvu_AKASHIN_3H01G206300.1	309	33433.1	6.41	309	32.2256	57.2168	-0.694813
Horvu_AKASHIN_3H01G233100.1	482	53325.1	5.86	482	38.4471	61.9295	-0.788675
Horvu_AKASHIN_3H01G349300.1	336	37638.5	6.19	336	70.5828	56.0119	-0.449838
Horvu_AKASHIN_3H01G352000.1	345	37314.3	8.83	345	35.5067	56.3478	-0.569502
Horvu_AKASHIN_3H01G356400.1	577	62154.3	9.37	577	49.3576	50.156	-0.75119
Horvu_AKASHIN_3H01G472000.1	316	35624	6.19	316	38.67	51.4241	-0.626377
Horvu_AKASHIN_3H01G481600.1	354	38199.2	6.1	354	64.1385	48.3898	-0.686135
Horvu_AKASHIN_3H01G494000.1	297	33833.7	8.16	297	39.5694	45.7576	-0.633228
Horvu_AKASHIN_3H01G497100.1	253	27578.3	5.38	253	54.6357	49.6047	-0.648023
Horvu_AKASHIN_3H01G544100.1	410	44299.1	9.22	410	48.404	57.6829	-0.9633
Horvu_AKASHIN_3H01G546400.1	304	33392.6	8.71	304	52.0694	50.0987	-0.701186
Horvu_AKASHIN_3H01G551600.1	366	39501.1	8.2	366	64.5134	54.4809	-0.515366
Horvu_AKASHIN_3H01G580500.1	229	24745.8	9.34	229	66.9367	58.1659	-0.601645
Horvu_AKASHIN_3H01G609100.1	184	21004.4	8.76	184	80.5549	55.2717	-0.578962
Horvu_AKASHIN_3H01G636500.1	261	28304.3	5.15	261	44.9039	57.0881	-0.531004
Horvu_AKASHIN_4H01G071600.1	299	33334.6	6.67	299	35.5308	51.6722	-0.765761
Horvu_AKASHIN_4H01G113100.1	229	25147.7	9.99	229	51.6682	54.5415	-0.488123
Horvu_AKASHIN_4H01G164300.1	449	49850.8	7.69	449	65.8871	54.6102	-0.478261
Horvu_AKASHIN_4H01G254600.1	261	28506.5	9.47	261	53.0364	44.5594	-0.576419
Horvu_AKASHIN_4H01G261000.1	355	38766.4	9.13	355	40.0245	53.5775	-0.762138
Horvu_AKASHIN_4H01G261600.1	346	37987.4	5.85	346	43.8044	56.1561	-0.788123
Horvu_AKASHIN_4H01G346700.1	385	42562.6	5.03	385	47.7618	62.7532	-0.498592
Horvu_AKASHIN_4H01G364800.1	858	95729.4	4.94	858	51.5491	62.634	-0.457514
Horvu_AKASHIN_4H01G462200.1	353	38857.4	5.93	353	59.8703	59.3201	-0.431948
Horvu_AKASHIN_4H01G462300.1	352	38621.1	6.72	352	55.7583	58.0966	-0.602681
Horvu_AKASHIN_4H01G462400.1	356	38913.4	7.65	356	47.4281	59.4101	-0.448159
Horvu_AKASHIN_4H01G472400.1	384	42348.8	5.63	384	47.5433	52.3698	-0.464205
Horvu_AKASHIN_4H01G489000.1	689	75673.2	6.06	689	46.0678	56.1248	-0.479494
Horvu_AKASHIN_4H01G519100.1	350	38937.1	7.21	350	46.2486	55.8857	-0.626823
Horvu_AKASHIN_5H01G059800.1	304	33355.7	9.21	304	29.9349	59.3421	-0.522351
Horvu_AKASHIN_5H01G206100.1	230	25326.9	9.36	230	48.8362	46.2174	-0.406571
Horvu_AKASHIN_5H01G232700.1	405	43822.2	5.64	405	31.3346	50	-0.356908
Horvu_AKASHIN_5H01G232800.1	356	39507.6	6.05	356	54.3908	55.8989	-0.594783
Horvu_AKASHIN_5H01G356200.1	176	20568.5	9.32	176	39.4956	63.2386	-0.568889
Horvu_AKASHIN_5H01G403600.1	727	79911.8	4.5	727	45.5089	61.8294	-0.658989
Horvu_AKASHIN_5H01G408200.1	363	39344.9	9	363	37.0168	49.5868	-0.640909
Horvu_AKASHIN_5H01G423100.1	217	23707.4	9.75	217	68.482	59.2166	-0.496699
Horvu_AKASHIN_5H01G472000.1	338	38285.7	7.58	338	49.7711	46.1538	-0.611019
Horvu_AKASHIN_5H01G488700.1	262	29279.2	5	262	43.1011	51.6412	-0.593548
Horvu_AKASHIN_5H01G488800.1	217	25164.9	6.35	217	52.4964	45.4839	-0.699704
Horvu_AKASHIN_5H01G555600.1	337	37718.8	5.65	337	55.4731	54.451	-0.684733
Horvu_AKASHIN_5H01G555800.1	348	39025.2	5.75	348	49.8182	53.0747	-0.925807
Horvu_AKASHIN_5H01G556000.1	347	38713.7	5.9	347	51.339	50.8357	-0.572404
Horvu_AKASHIN_5H01G618900.1	506	55815.2	4.97	506	63.1518	46.166	-0.588793
Horvu_AKASHIN_5H01G619900.1	330	36942.1	6.33	330	42.6952	49.2424	-0.634006
Horvu_AKASHIN_5H01G647900.1	171	19074.5	9.28	171	33.5135	54.7953	-0.865613
Horvu_AKASHIN_6H01G053500.1	270	30150.4	5.4	270	48.5904	57.8889	-0.72
Horvu_AKASHIN_6H01G113400.1	409	43890.6	8.6	409	41.0416	56.1125	-0.495322
Horvu_AKASHIN_6H01G126600.1	282	30113.6	9.88	282	52.7958	61.3475	-0.684074
Horvu_AKASHIN_6H01G288800.1	373	42181.6	5.19	373	50.6083	55.2547	-0.50489
Horvu_AKASHIN_6H01G333200.1	356	40620.8	6.66	356	42.8888	48.8202	-0.55
Horvu_AKASHIN_6H01G420600.1	470	50443.1	4.29	470	38.9581	49.5319	-0.752279
Horvu_AKASHIN_6H01G439800.1	388	43705.2	8.68	388	53.1679	58.3247	-0.830056
Horvu_AKASHIN_6H01G528500.1	310	34202.9	6.42	310	53.6004	57.0968	-0.67
Horvu_AKASHIN_6H01G544800.1	181	19300	5.26	181	43.837	60.0552	-0.519588
Horvu_AKASHIN_6H01G558700.1	641	70154.5	4.43	641	40.5414	58.8612	-0.498387
Horvu_AKASHIN_7H01G000100.1	530	56586.5	4.83	530	56.5936	56.0943	-0.455801
Horvu_AKASHIN_7H01G005900.1	336	39042.2	6.25	336	47.1988	56.9345	-0.527457
Horvu_AKASHIN_7H01G055600.1	401	43595.3	8.07	401	47.8788	60.2993	-0.551321
Horvu_AKASHIN_7H01G055700.1	461	49942	6.08	461	50.1445	63.7961	-0.877083
Horvu_AKASHIN_7H01G056100.1	407	43473.8	6.73	407	43.001	58.9189	-0.477556
Horvu_AKASHIN_7H01G095300.1	522	57334.2	7.63	522	56.9653	44.0421	-0.418004
Horvu_AKASHIN_7H01G139100.1	469	51836.9	4.51	469	52.506	57.5267	-0.491646
Horvu_AKASHIN_7H01G150000.1	354	38997.2	7.8	354	46.4351	55.0282	-0.912069
Horvu_AKASHIN_7H01G162000.1	350	39256.8	4.89	350	44.598	57.4857	-0.571215
Horvu_AKASHIN_7H01G202100.1	346	38946.7	6.7	346	49.8131	54.422	-0.415537
Horvu_AKASHIN_7H01G212600.1	447	49598.6	4.8	447	52.587	57.8523	-0.39
Horvu_AKASHIN_7H01G215700.1	438	48357.5	4.88	438	58.9055	58.4932	-0.520809
Horvu_AKASHIN_7H01G221500.1	430	48184.7	4.85	430	46.5507	58.1628	-0.625056
Horvu_AKASHIN_7H01G222500.1	552	61042.9	4.34	552	48.6008	59.2754	-0.546347
Horvu_AKASHIN_7H01G223000.1	584	64042.6	4.71	584	49.629	59.5377	-0.816279
Horvu_AKASHIN_7H01G223100.1	442	48686.7	4.72	442	48.943	59.9548	-0.563225
Horvu_AKASHIN_7H01G223200.1	457	50439.3	4.47	457	51.7932	58.0963	-0.512329
Horvu_AKASHIN_7H01G224100.1	469	51752.8	4.46	469	49.2906	58.145	-0.50724
Horvu_AKASHIN_7H01G225300.1	454	50227.1	4.53	454	49.4168	59.4273	-0.562363
Horvu_AKASHIN_7H01G267900.1	453	49789.7	4.7	453	51.9777	56.6667	-0.566098
Horvu_AKASHIN_7H01G278100.1	332	36726.1	6.46	332	44.8052	49.5181	-0.581278
Horvu_AKASHIN_7H01G305200.1	237	25626.7	10.03	237	66.2017	56.1181	-0.597351
Horvu_AKASHIN_7H01G335900.1	646	70447.4	4.68	646	39.1478	62.1362	-0.487952
Horvu_AKASHIN_7H01G370800.1	704	78249.6	4.84	704	53.1929	58.1676	-0.565823
Horvu_AKASHIN_7H01G382300.1	293	33204.4	8.69	293	53.5833	56.7577	-0.412539
Horvu_AKASHIN_7H01G402100.1	398	43321.7	6.6	398	43.2209	55.7538	-0.70696
Horvu_AKASHIN_7H01G405600.1	391	43291.9	9.27	391	38.7254	54.6803	-0.583618
Horvu_AKASHIN_7H01G417400.1	313	34362.6	6.07	313	58.4901	47.0607	-0.614322
Horvu_AKASHIN_7H01G428500.1	370	41366.3	6.46	370	40.3733	54.4595	-0.646292
Horvu_AKASHIN_7H01G447900.1	366	39197.6	8.62	366	32.2831	56.1749	-0.701917
Horvu_AKASHIN_7H01G458000.1	510	55602	4.72	510	55.7588	50.549	-0.548379
Horvu_AKASHIN_7H01G481500.1	485	53433.3	7.53	485	53.1157	48.3711	-0.38388
Horvu_AKASHIN_7H01G490400.1	468	50862.2	5.56	468	53.2564	52.1795	-0.622941
Horvu_AKASHIN_7H01G593800.1	356	39786.1	5.35	356	58.168	49.6067	-0.860412
Horvu_AKASHIN_7H01G595700.1	307	34050.2	8.54	307	45.1705	57.6221	-0.588675
Horvu_AKASHIN_7H01G596500.1	300	33478.8	8.52	300	41.0051	56.6333	-0.735955
Horvu_AKASHIN_7H01G685500.1	431	49213.7	6.18	431	54.8831	50.1856	-0.478176
Horvu_AKASHIN_7H01G699700.1	291	32494.4	9	291	47.0732	61.6151	-0.51
Horvu_AKASHIN_7H01G704300.1	365	41091.4	6.1	365	43.6242	59.6438	-0.863109
Horvu_AKASHIN_Un01G016600.1	193	21747.5	9.62	193	58.9601	60.4145	-0.552234
Horvu_BARKE_1H01G134300.1	394	42409.6	6.03	394	51.3464	55.5584	-0.415343
Horvu_BARKE_1H01G143900.1	171	19167.7	8.96	171	36.2363	62.0468	-0.507254
Horvu_BARKE_1H01G166500.1	338	37016.2	5.87	338	54.4447	61.6864	-0.456345
Horvu_BARKE_1H01G315700.1	335	36795.2	5.78	335	39.3248	61.9104	-0.357895
Horvu_BARKE_1H01G400700.1	293	32213.2	9.06	293	56.8864	55.1877	-0.548521
Horvu_BARKE_1H01G403800.1	392	42370.9	6.22	392	61.2662	53.7755	-0.296717
Horvu_BARKE_1H01G412000.1	431	47925.6	4.36	431	47.3631	53.1323	-0.582594
Horvu_BARKE_1H01G468200.1	268	29758.7	6.46	268	55.0147	48.5821	-0.517857
Horvu_BARKE_2H01G071900.1	362	40652.4	8.65	362	50.4238	57.1823	-0.516241
Horvu_BARKE_2H01G072000.1	387	43639.7	8.37	387	50.4443	53.7209	-0.725
Horvu_BARKE_2H01G112900.1	364	39798.3	4.93	364	44.3124	56.2912	-0.513536
Horvu_BARKE_2H01G113200.1	367	40301	4.96	367	43.3049	54.8501	-0.602584
Horvu_BARKE_2H01G113300.1	235	26289.4	5.65	235	45.2107	60	-0.43956
Horvu_BARKE_2H01G113500.1	358	39340.9	5.55	358	45.8696	50.6704	-0.415531
Horvu_BARKE_2H01G114000.1	266	29202.3	7.23	266	49.3064	50.6015	-0.52
Horvu_BARKE_2H01G114100.1	355	38304.4	6.66	355	50.8367	55.5493	-0.545251
Horvu_BARKE_2H01G262800.1	405	43407.2	7.73	405	47.3605	55.2346	-0.610902
Horvu_BARKE_2H01G443700.1	199	22513.8	5.88	199	45.392	54.2211	-0.415775
Horvu_BARKE_2H01G450300.1	336	37092.7	6.46	336	39.0087	44.9702	-0.463951
Horvu_BARKE_2H01G467200.1	364	39505	6.9	364	36.1308	60.1374	-0.651256
Horvu_BARKE_2H01G480400.1	232	25954.4	5.09	232	55.4125	51.3793	-0.705953
Horvu_BARKE_2H01G480500.1	212	22909.7	9.49	212	53.3906	55.5189	-0.415659
Horvu_BARKE_2H01G480600.1	193	21689.5	9.72	193	57.5223	60.4145	-0.860345
Horvu_BARKE_2H01G480900.1	205	22970.6	6.09	205	46.8732	57.1707	-0.428774
Horvu_BARKE_2H01G481100.1	466	51506.2	10.11	466	44.9672	61.7382	-0.491192
Horvu_BARKE_2H01G483400.1	401	43567.2	5.32	401	51.7758	58.4289	-0.532683
Horvu_BARKE_2H01G483600.1	368	40710.2	4.92	368	55.2169	67.1196	-0.427682
Horvu_BARKE_2H01G483800.1	442	49455.2	6.29	442	50.7731	54.5475	-0.549377
Horvu_BARKE_2H01G510900.1	100	11854.4	10.45	100	36.8542	46.3	-0.458152
Horvu_BARKE_2H01G511000.1	192	21004.3	4.28	192	57.1297	53.2292	-0.717195
Horvu_BARKE_2H01G515400.1	380	42510.4	6.68	380	53.5263	58.0526	-0.747
Horvu_BARKE_2H01G524800.1	282	31594.1	6	282	54.5877	48.4397	-0.773437
Horvu_BARKE_2H01G543400.1	339	38780.2	6.59	339	38.367	58.7021	-0.567105
Horvu_BARKE_2H01G612300.1	282	31113.9	6.36	282	47.8806	53.617	-0.623404
Horvu_BARKE_2H01G773400.1	318	35241.7	5.86	318	49.4161	56.0692	-0.666077
Horvu_BARKE_2H01G773500.1	319	35363.9	6	319	44.5254	56.6771	-0.456383
Horvu_BARKE_2H01G778100.1	402	42801.3	5.35	402	41.5711	65.3731	-0.590881
Horvu_BARKE_3H01G086200.1	217	24441.5	9.11	217	36.8591	51.2442	-0.584639
Horvu_BARKE_3H01G086300.1	357	40451	5.5	357	47.2953	58.5994	-0.410945
Horvu_BARKE_3H01G086500.1	349	38450.4	6.93	349	56.7614	48.3668	-0.700922
Horvu_BARKE_3H01G124100.1	468	52181.7	7.2	468	51.6269	52.094	-0.426611
Horvu_BARKE_3H01G210300.1	309	33433.1	6.41	309	32.2256	57.2168	-0.682808
Horvu_BARKE_3H01G236300.1	482	53325.1	5.86	482	38.4471	61.9295	-0.788675
Horvu_BARKE_3H01G349800.1	336	37638.5	6.19	336	70.5828	56.0119	-0.449838
Horvu_BARKE_3H01G353800.1	345	37330.3	8.83	345	35.5067	56.058	-0.569502
Horvu_BARKE_3H01G358200.1	578	62255.4	9.37	578	49.2895	50.0692	-0.75119
Horvu_BARKE_3H01G473100.1	316	35624	6.19	316	38.67	51.4241	-0.633913
Horvu_BARKE_3H01G483500.1	354	38199.2	6.1	354	64.1385	48.3898	-0.686159
Horvu_BARKE_3H01G495500.1	297	33764.6	7.73	297	40.4004	45.7576	-0.633228
Horvu_BARKE_3H01G498500.1	253	27578.3	5.38	253	54.6357	49.6047	-0.648023
Horvu_BARKE_3H01G546300.1	410	44299.1	9.22	410	48.404	57.6829	-0.950842
Horvu_BARKE_3H01G548600.1	304	33364.5	8.71	304	52.4372	49.8026	-0.701186
Horvu_BARKE_3H01G554400.1	366	39559.1	8.51	366	63.2508	52.7869	-0.515366
Horvu_BARKE_3H01G583600.1	230	24902.9	9.22	230	70.597	57.913	-0.602632
Horvu_BARKE_3H01G633500.1	184	21004.4	8.76	184	80.5549	55.2717	-0.601639
Horvu_BARKE_3H01G644900.1	261	28299.3	5.14	261	44.8472	57.0881	-0.546522
Horvu_BARKE_4H01G075900.1	299	33292.5	6.67	299	36.0335	50.7023	-0.765761
Horvu_BARKE_4H01G116800.1	229	25147.7	9.99	229	51.6682	54.5415	-0.483142
Horvu_BARKE_4H01G166800.1	449	49850.8	7.69	449	65.8871	54.6102	-0.493646
Horvu_BARKE_4H01G265600.1	355	38766.4	9.13	355	40.0245	53.5775	-0.576419
Horvu_BARKE_4H01G266100.1	346	37987.4	5.85	346	43.8044	56.1561	-0.762138
Horvu_BARKE_4H01G350600.1	383	42291.3	4.98	383	48.9107	62.2715	-0.498592
Horvu_BARKE_4H01G367100.1	858	95701.4	4.94	858	51.5491	62.4126	-0.457514
Horvu_BARKE_4H01G469800.1	353	38626.1	5.93	353	60.7386	59.3201	-0.439948
Horvu_BARKE_4H01G470000.1	350	38497	6.72	350	53.8069	57.6286	-0.605478
Horvu_BARKE_4H01G470100.1	356	39014.5	8.19	356	49.681	58.5955	-0.43796
Horvu_BARKE_4H01G481000.1	384	42322.8	5.63	384	47.0417	52.6302	-0.479714
Horvu_BARKE_4H01G497300.1	689	75743.2	5.99	689	45.5533	56.4296	-0.50309
Horvu_BARKE_4H01G528800.1	350	38967.2	7.21	350	45.6983	55.6	-0.617969
Horvu_BARKE_4H01G530400.1	263	29726.2	5.83	263	40.0806	53.0418	-0.523367
Horvu_BARKE_5H01G064400.1	304	33311.6	9.21	304	29.1612	59.2763	-0.413714
Horvu_BARKE_5H01G218200.1	230	25312.9	9.36	230	48.5084	45.7826	-0.669962
Horvu_BARKE_5H01G246600.1	405	43822.2	5.64	405	31.3346	50	-0.366447
Horvu_BARKE_5H01G246700.1	354	39306.4	6.05	354	54.0975	56.2147	-0.604348
Horvu_BARKE_5H01G372500.1	176	20568.5	9.32	176	39.4956	63.2386	-0.568889
Horvu_BARKE_5H01G422400.1	705	77267	4.46	705	45.4918	61.9291	-0.650565
Horvu_BARKE_5H01G426800.1	363	39318.9	9.01	363	37.0168	49.5868	-0.640909
Horvu_BARKE_5H01G441600.1	225	24771.5	9.88	225	71.808	57.5556	-0.465106
Horvu_BARKE_5H01G492100.1	338	38285.7	7.58	338	49.7711	46.1538	-0.616253
Horvu_BARKE_5H01G508700.1	262	29279.2	5	262	43.1011	51.6412	-0.682667
Horvu_BARKE_5H01G508800.1	217	25164.9	6.35	217	52.4964	45.4839	-0.699704
Horvu_BARKE_5H01G580000.1	329	36836.9	5.45	329	61.5819	52.4012	-0.684733
Horvu_BARKE_5H01G580200.1	352	39442.6	5.75	352	47.8728	54.1761	-0.925807
Horvu_BARKE_5H01G580300.1	343	38399.4	5.9	343	51.5736	51.7201	-0.578723
Horvu_BARKE_5H01G645400.1	506	55815.2	4.97	506	63.1518	46.166	-0.5875
Horvu_BARKE_5H01G646400.1	330	36942.1	6.33	330	42.6952	49.2424	-0.62449
Horvu_BARKE_6H01G125400.1	409	43864.5	8.6	409	41.3189	56.357	-0.865613
Horvu_BARKE_6H01G139600.1	282	30141.7	9.98	282	53.0632	61.3475	-0.72
Horvu_BARKE_6H01G305600.1	373	42181.6	5.19	373	50.6083	55.2547	-0.496577
Horvu_BARKE_6H01G350100.1	355	40522.8	6.66	355	42.9172	48.9577	-0.553546
Horvu_BARKE_6H01G439300.1	440	47015.8	4.34	440	39.65	52.2045	-0.752279
Horvu_BARKE_6H01G458400.1	388	43705.2	8.68	388	53.1679	58.3247	-0.815211
Horvu_BARKE_6H01G545200.1	310	34171.9	6.42	310	53.2023	57.0968	-0.582045
Horvu_BARKE_6H01G561400.1	181	19230	5.01	181	42.4851	61.6575	-0.519588
Horvu_BARKE_6H01G574400.1	641	70198.6	4.43	641	40.9439	59.6724	-0.492258
Horvu_BARKE_7H01G004700.1	532	56774.8	4.83	532	55.719	55.9023	-0.407735
Horvu_BARKE_7H01G005300.1	336	39042.2	6.25	336	47.1988	56.9345	-0.516069
Horvu_BARKE_7H01G062400.1	401	43595.3	8.07	401	47.8788	60.2993	-0.542669
Horvu_BARKE_7H01G062500.1	461	49942	6.08	461	50.1445	63.7961	-0.877083
Horvu_BARKE_7H01G062900.1	407	43473.8	6.73	407	43.001	58.9189	-0.477556
Horvu_BARKE_7H01G105600.1	541	59294.5	6.71	541	56.2849	44.2144	-0.418004
Horvu_BARKE_7H01G163900.1	354	39125.3	7.81	354	46.4308	54.096	-0.491646
Horvu_BARKE_7H01G174700.1	350	39222.7	4.89	350	45.1483	58.3714	-0.885952
Horvu_BARKE_7H01G217400.1	346	38946.7	6.7	346	49.8131	54.422	-0.426554
Horvu_BARKE_7H01G227300.1	447	49604.6	4.8	447	51.2944	58.5459	-0.394
Horvu_BARKE_7H01G231300.1	438	48421.5	4.85	438	58.4658	57.5114	-0.520809
Horvu_BARKE_7H01G238000.1	430	48184.7	4.85	430	46.5507	58.1628	-0.611186
Horvu_BARKE_7H01G238600.1	548	60577.3	4.33	548	48.8927	58.3577	-0.561416
Horvu_BARKE_7H01G238700.1	446	49218.2	4.69	446	51.4155	57.2197	-0.816279
Horvu_BARKE_7H01G239200.1	442	48695.7	4.7	442	48.6993	59.5249	-0.576277
Horvu_BARKE_7H01G240500.1	469	51734.8	4.46	469	49.5405	57.7399	-0.526009
Horvu_BARKE_7H01G241600.1	454	50239.1	4.57	454	49.5828	59.4273	-0.519909
Horvu_BARKE_7H01G284700.1	453	49789.7	4.7	453	51.9777	56.6667	-0.572921
Horvu_BARKE_7H01G294900.1	332	36726.1	6.46	332	44.8052	49.5181	-0.578855
Horvu_BARKE_7H01G321900.1	237	25626.7	10.03	237	66.2017	56.1181	-0.597351
Horvu_BARKE_7H01G352400.1	646	70447.4	4.68	646	39.1478	62.1362	-0.487952
Horvu_BARKE_7H01G385600.1	704	78249.6	4.84	704	53.1929	58.1676	-0.565823
Horvu_BARKE_7H01G397300.1	293	33164.4	8.69	293	55.3994	55.6997	-0.412539
Horvu_BARKE_7H01G416700.1	398	43321.7	6.6	398	43.2209	55.7538	-0.70696
Horvu_BARKE_7H01G420200.1	391	43291.9	9.27	391	38.7254	54.6803	-0.580546
Horvu_BARKE_7H01G430800.1	313	34346.6	6.07	313	58.4901	47.3802	-0.614322
Horvu_BARKE_7H01G442200.1	370	41366.3	6.46	370	40.3733	54.4595	-0.646292
Horvu_BARKE_7H01G462000.1	366	39197.6	8.62	366	32.2831	56.1749	-0.69361
Horvu_BARKE_7H01G471700.1	510	55628.1	4.72	510	56.1365	50.3529	-0.548379
Horvu_BARKE_7H01G496800.1	485	53424.3	7.52	485	53.5128	48.3711	-0.38388
Horvu_BARKE_7H01G506100.1	471	51252.5	5.37	471	53.8331	52.1231	-0.629608
Horvu_BARKE_7H01G613200.1	366	40824.3	5.51	366	61.0126	48.5792	-0.861031
Horvu_BARKE_7H01G615000.1	307	34050.2	8.54	307	45.1705	57.6221	-0.604459
Horvu_BARKE_7H01G615900.1	300	33478.8	8.52	300	41.0051	56.6333	-0.730328
Horvu_BARKE_7H01G707800.1	429	48836.2	6.08	429	54.0277	50.4196	-0.478176
Horvu_BARKE_7H01G725300.1	289	32170	9	289	49.144	62.0415	-0.51
Horvu_BARKE_7H01G732100.1	365	41083.4	6.1	365	43.8834	57.4795	-0.852448
Horvu_CHIBA_1H01G113300.1	394	42409.6	6.03	394	51.3464	55.5584	-0.528028
Horvu_CHIBA_1H01G122200.1	171	19167.7	8.96	171	36.2363	62.0468	-0.442466
Horvu_CHIBA_1H01G144500.1	338	37016.2	5.87	338	54.4447	61.6864	-0.456345
Horvu_CHIBA_1H01G286500.1	335	36795.2	5.78	335	39.3248	61.9104	-0.357895
Horvu_CHIBA_1H01G371300.1	293	32185.2	9.06	293	56.8864	54.5392	-0.548521
Horvu_CHIBA_1H01G374600.1	392	42370.9	6.22	392	61.2662	53.7755	-0.296717
Horvu_CHIBA_1H01G383100.1	431	47941.5	4.33	431	48.6325	52.645	-0.590785
Horvu_CHIBA_1H01G439700.1	268	29758.7	6.46	268	55.0147	48.5821	-0.517857
Horvu_CHIBA_2H01G063400.1	362	40756.6	8.45	362	49.3598	57.4862	-0.522274
Horvu_CHIBA_2H01G063500.1	387	43787.9	8.57	387	51.8311	54.5736	-0.725
Horvu_CHIBA_2H01G102400.1	364	39828.3	4.93	364	44.3124	56.0165	-0.520166
Horvu_CHIBA_2H01G102700.1	371	40574.3	4.97	371	43.1003	55.3639	-0.599742
Horvu_CHIBA_2H01G103100.1	235	26289.4	5.65	235	45.2107	60	-0.446429
Horvu_CHIBA_2H01G103200.1	358	39340.9	5.55	358	45.8696	50.6704	-0.422102
Horvu_CHIBA_2H01G104100.1	266	29236.4	7.81	266	48.5824	51.391	-0.52
Horvu_CHIBA_2H01G104200.1	355	38318.5	6.66	355	51.0758	55.831	-0.545251
Horvu_CHIBA_2H01G252000.1	405	43407.2	7.73	405	47.3605	55.2346	-0.610526
Horvu_CHIBA_2H01G434200.1	199	22527.8	5.88	199	45.392	54.3216	-0.409577
Horvu_CHIBA_2H01G440900.1	336	37065.7	6.46	336	39.0087	44.9702	-0.463951
Horvu_CHIBA_2H01G458900.1	364	39551	6.9	364	36.2797	60.1374	-0.653266
Horvu_CHIBA_2H01G471300.1	232	25954.4	5.09	232	55.4125	51.3793	-0.697917
Horvu_CHIBA_2H01G471400.1	212	22944.8	9.58	212	49.9462	55.0472	-0.414286
Horvu_CHIBA_2H01G471500.1	193	21747.5	9.62	193	58.9601	60.4145	-0.860345
Horvu_CHIBA_2H01G471900.1	205	22970.6	6.09	205	46.8732	57.1707	-0.423113
Horvu_CHIBA_2H01G472000.1	466	51506.2	10.11	466	44.9672	61.7382	-0.507254
Horvu_CHIBA_2H01G474300.1	401	43567.2	5.32	401	51.7758	58.4289	-0.532683
Horvu_CHIBA_2H01G474500.1	368	40710.2	4.92	368	55.2169	67.1196	-0.427682
Horvu_CHIBA_2H01G474600.1	442	49455.2	6.29	442	50.7731	54.5475	-0.549377
Horvu_CHIBA_2H01G501900.1	100	11854.4	10.45	100	36.8542	46.3	-0.458152
Horvu_CHIBA_2H01G502000.1	192	21004.3	4.28	192	57.1297	53.2292	-0.717195
Horvu_CHIBA_2H01G506800.1	382	42612.5	6.48	382	50.9469	58.7696	-0.747
Horvu_CHIBA_2H01G516200.1	282	31594.1	6	282	54.5877	48.4397	-0.773437
Horvu_CHIBA_2H01G534900.1	339	38789.2	6.7	339	37.867	58.7021	-0.55445
Horvu_CHIBA_2H01G610600.1	282	31113.9	6.36	282	47.8806	53.617	-0.623404
Horvu_CHIBA_2H01G759600.1	318	35250.7	5.93	318	48.3909	56.0692	-0.665487
Horvu_CHIBA_2H01G759700.1	319	35335.8	6	319	43.8919	56.0188	-0.456383
Horvu_CHIBA_2H01G767300.1	402	42801.3	5.35	402	41.5711	65.3731	-0.589937
Horvu_CHIBA_3H01G080400.1	217	24457.5	9.11	217	38.3153	50.7834	-0.59279
Horvu_CHIBA_3H01G080600.1	357	40414.1	5.59	357	47.6093	58.1232	-0.410945
Horvu_CHIBA_3H01G080900.1	349	38519.5	7.26	349	56.7614	48.3668	-0.712903
Horvu_CHIBA_3H01G115300.1	468	52181.7	7.2	468	51.6269	52.094	-0.426891
Horvu_CHIBA_3H01G202900.1	309	33433.1	6.41	309	32.2256	57.2168	-0.69341
Horvu_CHIBA_3H01G229200.1	482	53325.1	5.86	482	38.4471	61.9295	-0.788675
Horvu_CHIBA_3H01G343800.1	336	37638.5	6.19	336	70.5828	56.0119	-0.449838
Horvu_CHIBA_3H01G346500.1	345	37314.3	8.83	345	35.5067	56.3478	-0.569502
Horvu_CHIBA_3H01G350700.1	577	62154.3	9.37	577	49.3576	50.156	-0.75119
Horvu_CHIBA_3H01G466500.1	316	35624	6.19	316	38.67	51.4241	-0.626377
Horvu_CHIBA_3H01G475800.1	354	38199.2	6.1	354	64.1385	48.3898	-0.686135
Horvu_CHIBA_3H01G487900.1	297	33764.6	7.73	297	40.4004	45.7576	-0.633228
Horvu_CHIBA_3H01G491000.1	253	27578.3	5.38	253	54.6357	49.6047	-0.648023
Horvu_CHIBA_3H01G538800.1	410	44299.1	9.22	410	48.404	57.6829	-0.950842
Horvu_CHIBA_3H01G541000.1	304	33392.6	8.71	304	52.0694	50.0987	-0.701186
Horvu_CHIBA_3H01G575400.1	229	24745.8	9.34	229	66.9367	58.1659	-0.515366
Horvu_CHIBA_3H01G618900.1	184	21004.4	8.76	184	80.5549	55.2717	-0.601645
Horvu_CHIBA_3H01G628700.1	261	28304.3	5.15	261	44.9039	57.0881	-0.531004
Horvu_CHIBA_4H01G073600.1	299	33334.6	6.67	299	35.5308	51.6722	-0.765761
Horvu_CHIBA_4H01G114100.1	229	25147.7	9.99	229	51.6682	54.5415	-0.488123
Horvu_CHIBA_4H01G164000.1	449	49850.8	7.69	449	65.8871	54.6102	-0.478261
Horvu_CHIBA_4H01G253900.1	261	28506.5	9.47	261	53.0364	44.5594	-0.576419
Horvu_CHIBA_4H01G260500.1	355	38766.4	9.13	355	40.0245	53.5775	-0.762138
Horvu_CHIBA_4H01G260900.1	346	37987.4	5.85	346	43.8044	56.1561	-0.788123
Horvu_CHIBA_4H01G344100.1	385	42532.6	5.03	385	49.7099	62.7532	-0.498592
Horvu_CHIBA_4H01G361300.1	858	95701.4	4.94	858	51.5491	62.4126	-0.457514
Horvu_CHIBA_4H01G459100.1	353	38626.1	5.93	353	60.7386	59.3201	-0.434545
Horvu_CHIBA_4H01G459300.1	350	38497	6.72	350	53.8069	57.6286	-0.605478
Horvu_CHIBA_4H01G459400.1	356	39014.5	8.19	356	49.681	58.5955	-0.43796
Horvu_CHIBA_4H01G469400.1	384	42348.8	5.63	384	47.5433	52.3698	-0.479714
Horvu_CHIBA_4H01G485200.1	689	75673.2	6.06	689	46.0678	56.1248	-0.50309
Horvu_CHIBA_4H01G512700.1	350	38937.1	7.21	350	46.2486	55.8857	-0.626823
Horvu_CHIBA_5H01G063800.1	304	33341.7	9.21	304	29.6557	59.2763	-0.522351
Horvu_CHIBA_5H01G205700.1	230	25326.9	9.36	230	48.8362	46.2174	-0.406571
Horvu_CHIBA_5H01G232300.1	405	43822.2	5.64	405	31.3346	50	-0.357895
Horvu_CHIBA_5H01G232400.1	356	39507.6	6.05	356	54.3908	55.8989	-0.594783
Horvu_CHIBA_5H01G354400.1	176	20568.5	9.32	176	39.4956	63.2386	-0.568889
Horvu_CHIBA_5H01G402100.1	727	79911.8	4.5	727	45.5089	61.8294	-0.658989
Horvu_CHIBA_5H01G407000.1	363	39344.9	9	363	37.0168	49.5868	-0.640909
Horvu_CHIBA_5H01G422300.1	217	23707.4	9.75	217	68.482	59.2166	-0.496699
Horvu_CHIBA_5H01G471000.1	338	38285.7	7.58	338	49.7711	46.1538	-0.611019
Horvu_CHIBA_5H01G487400.1	262	29279.2	5	262	43.1011	51.6412	-0.593548
Horvu_CHIBA_5H01G487500.1	217	25164.9	6.35	217	52.4964	45.4839	-0.699704
Horvu_CHIBA_5H01G555800.1	337	37718.8	5.65	337	55.4731	54.451	-0.684733
Horvu_CHIBA_5H01G555900.1	348	39025.2	5.75	348	49.8182	53.0747	-0.925807
Horvu_CHIBA_5H01G556100.1	347	38713.7	5.9	347	51.339	50.8357	-0.572404
Horvu_CHIBA_5H01G619300.1	506	55815.2	4.97	506	63.1518	46.166	-0.588793
Horvu_CHIBA_5H01G620300.1	330	36942.1	6.33	330	42.6952	49.2424	-0.634006
Horvu_CHIBA_5H01G649000.1	171	19074.5	9.28	171	33.5135	54.7953	-0.865613
Horvu_CHIBA_6H01G053000.1	290	32546.2	5.53	290	54.9366	57.069	-0.72
Horvu_CHIBA_6H01G113800.1	409	43890.6	8.6	409	41.0416	56.1125	-0.495322
Horvu_CHIBA_6H01G127600.1	282	30113.6	9.88	282	52.7958	61.3475	-0.667241
Horvu_CHIBA_6H01G293100.1	373	42181.6	5.19	373	50.6083	55.2547	-0.50489
Horvu_CHIBA_6H01G335400.1	356	40620.8	6.66	356	42.8888	48.8202	-0.55
Horvu_CHIBA_6H01G423900.1	470	50443.1	4.29	470	38.9581	49.5319	-0.752279
Horvu_CHIBA_6H01G443400.1	388	43705.2	8.68	388	53.1679	58.3247	-0.830056
Horvu_CHIBA_6H01G531000.1	310	34171.9	6.42	310	53.2023	57.0968	-0.67
Horvu_CHIBA_6H01G546000.1	181	19300	5.26	181	43.837	60.0552	-0.519588
Horvu_CHIBA_6H01G560000.1	641	70154.5	4.43	641	40.5414	58.8612	-0.492258
Horvu_CHIBA_7H01G000100.1	530	56586.5	4.83	530	56.5936	56.0943	-0.455801
Horvu_CHIBA_7H01G005700.1	336	39042.2	6.25	336	47.1988	56.9345	-0.527457
Horvu_CHIBA_7H01G056400.1	401	43595.3	8.07	401	47.8788	60.2993	-0.551321
Horvu_CHIBA_7H01G056500.1	461	49942	6.08	461	50.1445	63.7961	-0.877083
Horvu_CHIBA_7H01G056900.1	407	43473.8	6.73	407	43.001	58.9189	-0.477556
Horvu_CHIBA_7H01G094000.1	531	58265.3	6.08	531	57.2753	42.5612	-0.418004
Horvu_CHIBA_7H01G137900.1	469	51836.9	4.51	469	52.506	57.5267	-0.491646
Horvu_CHIBA_7H01G148700.1	354	38997.2	7.8	354	46.4351	55.0282	-0.882109
Horvu_CHIBA_7H01G160900.1	350	39256.8	4.89	350	44.598	57.4857	-0.571215
Horvu_CHIBA_7H01G201500.1	346	38946.7	6.7	346	49.8131	54.422	-0.415537
Horvu_CHIBA_7H01G211700.1	447	49598.6	4.8	447	52.587	57.8523	-0.39
Horvu_CHIBA_7H01G215000.1	438	48322.4	4.88	438	57.4386	57.7854	-0.520809
Horvu_CHIBA_7H01G221700.1	430	48184.7	4.85	430	46.5507	58.1628	-0.625056
Horvu_CHIBA_7H01G223000.1	584	64005.7	4.72	584	48.5783	60.9418	-0.558448
Horvu_CHIBA_7H01G223500.1	294	32416.2	5.69	294	47.8313	57.1429	-0.816279
Horvu_CHIBA_7H01G223700.1	442	48757.8	4.73	442	49.1351	60	-0.482363
Horvu_CHIBA_7H01G224400.1	469	51752.8	4.46	469	49.2906	58.145	-0.558844
Horvu_CHIBA_7H01G225500.1	454	50227.1	4.53	454	49.4168	59.4273	-0.526923
Horvu_CHIBA_7H01G267000.1	453	49789.7	4.7	453	51.9777	56.6667	-0.566098
Horvu_CHIBA_7H01G277600.1	332	36726.1	6.46	332	44.8052	49.5181	-0.581278
Horvu_CHIBA_7H01G306300.1	237	25626.7	10.03	237	66.2017	56.1181	-0.597351
Horvu_CHIBA_7H01G335800.1	646	70447.4	4.68	646	39.1478	62.1362	-0.487952
Horvu_CHIBA_7H01G367600.1	704	78249.6	4.84	704	53.1929	58.1676	-0.565823
Horvu_CHIBA_7H01G380900.1	293	33164.4	8.69	293	55.3994	55.6997	-0.412539
Horvu_CHIBA_7H01G399900.1	394	42882.2	6.46	394	41.9541	55.5838	-0.70696
Horvu_CHIBA_7H01G403400.1	391	43291.9	9.27	391	38.7254	54.6803	-0.580546
Horvu_CHIBA_7H01G414200.1	313	34362.6	6.07	313	58.4901	47.0607	-0.613706
Horvu_CHIBA_7H01G424800.1	370	41424.4	6.34	370	40.6535	54.4595	-0.646292
Horvu_CHIBA_7H01G444400.1	366	39197.6	8.62	366	32.2831	56.1749	-0.701917
Horvu_CHIBA_7H01G454300.1	510	55602	4.72	510	55.7588	50.549	-0.556757
Horvu_CHIBA_7H01G478400.1	485	53433.3	7.53	485	53.1157	48.3711	-0.38388
Horvu_CHIBA_7H01G587600.1	366	40830.3	5.49	366	58.0279	49.6995	-0.622941
Horvu_CHIBA_7H01G589800.1	307	34050.2	8.54	307	45.1705	57.6221	-0.860412
Horvu_CHIBA_7H01G590600.1	300	33478.8	8.52	300	41.0051	56.6333	-0.716393
Horvu_CHIBA_7H01G679400.1	421	48076.4	6.15	421	52.9525	50.9026	-0.478176
Horvu_CHIBA_7H01G691900.1	291	32494.4	9	291	47.0732	61.6151	-0.51
Horvu_CHIBA_7H01G697200.1	365	41091.4	6.1	365	43.6242	59.6438	-0.846793
Horvu_CHIBA_Un01G061300.1	366	39582.1	8.87	366	63.8927	52.4863	-0.552234
Horvu_FT11_1H01G131600.1	394	42435.7	6.03	394	51.8353	55.3046	-0.415343
Horvu_FT11_1H01G164800.1	338	37047.2	5.97	338	52.9104	60.4734	-0.588525
Horvu_FT11_1H01G309600.1	335	36825.3	5.78	335	39.3248	61.6119	-0.464975
Horvu_FT11_1H01G393900.1	293	32185.2	9.06	293	56.8864	54.5392	-0.580769
Horvu_FT11_1H01G397200.1	392	42370.9	6.22	392	61.2662	53.7755	-0.304179
Horvu_FT11_1H01G405400.1	431	47983.5	4.36	431	47.5148	52.3666	-0.590785
Horvu_FT11_1H01G461200.1	268	29758.7	6.46	268	55.0147	48.5821	-0.517857
Horvu_FT11_2H01G024700.1	269	28802.7	5.75	269	58.6573	47.8067	-0.532715
Horvu_FT11_2H01G065600.1	362	40671.5	8.65	362	49.5548	56.3812	-0.725
Horvu_FT11_2H01G065700.1	387	43666.7	8.37	387	51.1226	53.7209	-0.67658
Horvu_FT11_2H01G106400.1	364	39802.3	4.93	364	42.8138	56.2912	-0.512155
Horvu_FT11_2H01G106600.1	361	39712.3	5.03	361	42.3202	53.7673	-0.61137
Horvu_FT11_2H01G106700.1	235	26310.5	6.23	235	46.0507	60	-0.437088
Horvu_FT11_2H01G107000.1	358	39355	5.67	358	45.3316	51.8156	-0.44349
Horvu_FT11_2H01G107600.1	266	29207.3	7.21	266	48.0245	51.7669	-0.518723
Horvu_FT11_2H01G107700.1	355	38335.4	6.66	355	50.2941	55.5493	-0.524022
Horvu_FT11_2H01G254500.1	405	43407.2	7.73	405	47.3605	55.2346	-0.591729
Horvu_FT11_2H01G439900.1	199	22513.8	5.88	199	45.392	54.2211	-0.421127
Horvu_FT11_2H01G447200.1	336	37095.7	6.46	336	38.756	44.6726	-0.463951
Horvu_FT11_2H01G464900.1	364	39505	6.9	364	36.1308	60.1374	-0.651256
Horvu_FT11_2H01G477600.1	232	25954.4	5.09	232	55.4125	51.3793	-0.705357
Horvu_FT11_2H01G477700.1	212	22909.7	9.49	212	53.3906	55.5189	-0.415659
Horvu_FT11_2H01G477800.1	193	21747.5	9.62	193	58.9601	60.4145	-0.860345
Horvu_FT11_2H01G478100.1	205	22970.6	6.09	205	46.8732	57.1707	-0.428774
Horvu_FT11_2H01G478200.1	466	51536.3	10.11	466	44.9672	61.5236	-0.507254
Horvu_FT11_2H01G480500.1	401	43567.2	5.32	401	51.7758	58.4289	-0.532683
Horvu_FT11_2H01G480600.1	368	40710.2	4.92	368	55.2169	67.1196	-0.433047
Horvu_FT11_2H01G480700.1	442	49455.2	6.29	442	50.7731	54.5475	-0.549377
Horvu_FT11_2H01G507600.1	100	11854.4	10.45	100	36.8542	46.3	-0.458152
Horvu_FT11_2H01G507700.1	192	20990.3	4.28	192	58.1328	53.2292	-0.717195
Horvu_FT11_2H01G512800.1	382	42579.5	6.51	382	52.0958	58.2723	-0.747
Horvu_FT11_2H01G521100.1	282	31608.1	6.24	282	54.5877	48.4397	-0.773958
Horvu_FT11_2H01G539600.1	339	38780.2	6.59	339	38.367	58.7021	-0.54712
Horvu_FT11_2H01G614700.1	282	31183	6.36	282	47.1834	54.6454	-0.624823
Horvu_FT11_2H01G765700.1	402	42859.3	5.27	402	41.4085	65.3731	-0.666077
Horvu_FT11_2H01G768000.1	318	35250.7	5.93	318	48.3909	56.0692	-0.449645
Horvu_FT11_2H01G768100.1	319	35363.9	6.12	319	43.9217	56.6144	-0.418657
Horvu_FT11_3H01G087000.1	217	24464.5	9.11	217	36.9029	51.2442	-0.589937
Horvu_FT11_3H01G087200.1	354	40108.6	6.04	354	46.6834	59.3785	-0.588715
Horvu_FT11_3H01G087400.1	345	37960.9	6.87	345	56.187	48.9275	-0.699539
Horvu_FT11_3H01G126700.1	468	52153.7	7.2	468	51.6269	51.688	-0.433898
Horvu_FT11_3H01G215600.1	309	33517.2	6.26	309	32.5117	56.8932	-0.65971
Horvu_FT11_3H01G241400.1	482	53325.1	5.86	482	38.4471	61.9295	-0.793803
Horvu_FT11_3H01G355700.1	336	37638.5	6.19	336	70.5828	56.0119	-0.470874
Horvu_FT11_3H01G359000.1	345	37330.3	8.83	345	35.5067	56.058	-0.569502
Horvu_FT11_3H01G363600.1	575	62042.1	9.37	575	49.4945	49.8087	-0.75119
Horvu_FT11_3H01G483200.1	316	35624	6.19	316	38.67	51.4241	-0.633913
Horvu_FT11_3H01G493600.1	354	38235.2	6.1	354	65.2266	48.1073	-0.69913
Horvu_FT11_3H01G505800.1	297	33819.7	8.16	297	39.5694	45.4209	-0.633228
Horvu_FT11_3H01G508900.1	253	27578.3	5.38	253	54.6357	49.6047	-0.659887
Horvu_FT11_3H01G556200.1	410	44299.1	9.22	410	48.404	57.6829	-0.970707
Horvu_FT11_3H01G558600.1	304	33392.6	8.71	304	52.0694	50.0987	-0.701186
Horvu_FT11_3H01G564300.1	366	39623.2	8.51	366	63.2508	52.7869	-0.515366
Horvu_FT11_3H01G584400.1	276	30484.7	5.03	276	36.766	57.4638	-0.601645
Horvu_FT11_3H01G594600.1	231	24918	9.2	231	66.9779	57.6623	-0.589344
Horvu_FT11_3H01G641900.1	184	21062.4	8.4	184	84.0984	54.7283	-0.566304
Horvu_FT11_3H01G653500.1	261	28211.2	5.35	261	45.8667	56.7433	-0.54329
Horvu_FT11_4H01G076400.1	299	33292.5	6.67	299	36.0335	50.7023	-0.794565
Horvu_FT11_4H01G119900.1	229	25147.7	9.99	229	51.6682	54.5415	-0.541763
Horvu_FT11_4H01G171600.1	447	49563.4	7.3	447	66.3058	54.8546	-0.493646
Horvu_FT11_4H01G263500.1	261	28118.9	10.61	261	48.4475	46.1303	-0.576419
Horvu_FT11_4H01G269900.1	353	38598.2	9.13	353	39.1034	53.5977	-0.759732
Horvu_FT11_4H01G270500.1	346	37955.3	5.85	346	42.5344	56.9942	-0.93295
Horvu_FT11_4H01G355400.1	385	42544.5	4.98	385	48.7086	62.7532	-0.501983
Horvu_FT11_4H01G372000.1	860	95945.6	4.92	860	51.9004	62.4884	-0.450867
Horvu_FT11_4H01G468300.1	352	38659.2	6.08	352	53.1651	63.8636	-0.451688
Horvu_FT11_4H01G468500.1	350	38497	6.72	350	53.8069	57.6286	-0.606279
Horvu_FT11_4H01G468600.1	356	39014.5	8.19	356	49.681	58.5955	-0.389205
Horvu_FT11_4H01G479200.1	384	42310.7	5.63	384	45.5047	51.8229	-0.479714
Horvu_FT11_4H01G494100.1	689	75683.2	6.06	689	45.9584	56.1248	-0.50309
Horvu_FT11_4H01G521200.1	350	38887.1	7.2	350	47.9938	55.8857	-0.63151
Horvu_FT11_5H01G063700.1	304	33341.7	9.21	304	29.6557	59.2763	-0.523512
Horvu_FT11_5H01G211900.1	230	25326.9	9.36	230	48.8362	46.2174	-0.398
Horvu_FT11_5H01G239000.1	405	43822.2	5.64	405	31.3346	50	-0.357895
Horvu_FT11_5H01G239100.1	356	39493.6	6.05	356	53.8497	55.8989	-0.594783
Horvu_FT11_5H01G363700.1	176	20568.5	9.32	176	39.4956	63.2386	-0.568889
Horvu_FT11_5H01G413200.1	726	79780.7	4.54	726	45.8978	61.6529	-0.658989
Horvu_FT11_5H01G417300.1	363	39318.9	9.01	363	37.0168	49.5868	-0.640909
Horvu_FT11_5H01G432900.1	225	24771.5	9.88	225	71.808	57.5556	-0.494353
Horvu_FT11_5H01G483000.1	338	38285.7	7.58	338	49.7711	46.1538	-0.616253
Horvu_FT11_5H01G500000.1	262	29279.2	5	262	43.1011	51.6412	-0.682667
Horvu_FT11_5H01G500100.1	217	25164.9	6.35	217	52.4964	45.4839	-0.699704
Horvu_FT11_5H01G569900.1	329	36822.9	5.45	329	60.591	52.4012	-0.684733
Horvu_FT11_5H01G570000.1	352	39369.5	5.62	352	49.1799	53.0398	-0.925807
Horvu_FT11_5H01G570100.1	347	38687.7	5.9	347	51.0944	51.1239	-0.578723
Horvu_FT11_5H01G638000.1	506	55846.2	4.97	506	62.4731	46.166	-0.584091
Horvu_FT11_5H01G639200.1	330	36942.1	6.33	330	42.6952	49.2424	-0.624207
Horvu_FT11_6H01G062900.1	286	32129.8	5.52	286	45.4378	59.2657	-0.869368
Horvu_FT11_6H01G122400.1	409	43890.6	8.6	409	41.0416	56.1125	-0.72
Horvu_FT11_6H01G136200.1	262	28817.1	8.91	262	49.5363	54.3511	-0.585664
Horvu_FT11_6H01G306000.1	373	42181.6	5.19	373	50.6083	55.2547	-0.50489
Horvu_FT11_6H01G350900.1	356	40620.8	6.66	356	42.8888	48.8202	-0.637023
Horvu_FT11_6H01G440300.1	470	50469.2	4.26	470	39.462	49.5319	-0.752279
Horvu_FT11_6H01G455900.1	388	43705.2	8.68	388	53.1679	58.3247	-0.830056
Horvu_FT11_6H01G543900.1	310	34170.9	6.42	310	53.8236	56.7742	-0.665958
Horvu_FT11_6H01G558900.1	181	19244	5.02	181	45.5602	62.2099	-0.519588
Horvu_FT11_6H01G572000.1	641	70196.6	4.43	641	40.5414	59.1888	-0.494516
Horvu_FT11_7H01G000700.1	530	56595.5	4.83	530	56.7004	56.4528	-0.396132
Horvu_FT11_7H01G003500.1	336	39042.2	6.25	336	47.1988	56.9345	-0.524337
Horvu_FT11_7H01G082800.1	531	58241.3	6.32	531	58.7893	43.145	-0.54434
Horvu_FT11_7H01G141000.1	354	39108.3	7.81	354	46.9749	54.096	-0.877083
Horvu_FT11_7H01G198100.1	346	38879.8	6.93	346	47.3899	54.3931	-0.865913
Horvu_FT11_7H01G208200.1	447	49612.7	4.8	447	52.3971	58.0761	-0.421186
Horvu_FT11_7H01G211600.1	438	48343.4	4.88	438	58.7116	58.4475	-0.498844
Horvu_FT11_7H01G218000.1	430	48184.7	4.85	430	46.5507	58.1628	-0.620134
Horvu_FT11_7H01G219200.1	473	52155.1	4.42	473	47.3319	58.0127	-0.547032
Horvu_FT11_7H01G219700.1	453	50143.1	4.49	453	49.8651	59.0287	-0.816279
Horvu_FT11_7H01G219900.1	541	59784.6	4.32	541	48.717	58.9279	-0.564059
Horvu_FT11_7H01G220300.1	442	48698.7	4.7	442	49.5708	60	-0.541943
Horvu_FT11_7H01G222200.1	454	50249.2	4.57	454	49.4168	59.4273	-0.556932
Horvu_FT11_7H01G264800.1	453	49837.8	4.72	453	51.9556	56.6667	-0.520362
Horvu_FT11_7H01G275200.1	332	36696.1	6.46	332	46.1287	49.8193	-0.580617
Horvu_FT11_7H01G310300.1	237	25626.7	10.03	237	66.2017	56.1181	-0.601104
Horvu_FT11_7H01G341400.1	646	70419.4	4.65	646	39.1478	62.1362	-0.480422
Horvu_FT11_7H01G375300.1	704	78258.6	4.86	704	53.8656	58.1676	-0.565823
Horvu_FT11_7H01G386100.1	293	33188.4	8.48	293	55.6891	56.7577	-0.410991
Horvu_FT11_7H01G405900.1	398	43321.7	6.6	398	43.2209	55.7538	-0.706534
Horvu_FT11_7H01G409400.1	391	43291.9	9.27	391	38.7254	54.6803	-0.587713
Horvu_FT11_7H01G420400.1	313	34376.6	6.07	313	57.8246	47.3802	-0.614322
Horvu_FT11_7H01G432000.1	370	41380.3	6.46	370	39.3322	54.4595	-0.646292
Horvu_FT11_7H01G451800.1	366	39197.6	8.62	366	32.2831	56.1749	-0.694888
Horvu_FT11_7H01G461200.1	509	55504.9	4.72	509	55.4703	50.6483	-0.548108
Horvu_FT11_7H01G485200.1	485	53405.3	7.53	485	53.1157	47.9794	-0.38388
Horvu_FT11_7H01G495000.1	471	51224.4	5.37	471	53.923	50.8068	-0.621022
Horvu_FT11_7H01G600400.1	366	40855.4	5.42	366	60.9866	48.306	-0.865361
Horvu_FT11_7H01G602100.1	307	34133.3	8.61	307	44.945	57.6221	-0.626964
Horvu_FT11_7H01G602900.1	300	33478.8	8.52	300	41.0051	56.6333	-0.737159
Horvu_FT11_7H01G694800.1	429	48922.4	6.08	429	53.8114	50.1865	-0.489251
Horvu_FT11_7H01G710100.1	290	32373.2	9.82	290	62.3097	58.5517	-0.51
Horvu_FT11_7H01G712400.1	365	41100.5	6	365	42.1519	58.7945	-0.84662
Horvu_GOLDEN_1H01G100200.1	394	42409.6	6.03	394	51.3464	55.5584	-0.606552
Horvu_GOLDEN_1H01G108400.1	171	19167.7	8.96	171	36.2363	62.0468	-0.402466
Horvu_GOLDEN_1H01G129800.1	338	37016.2	5.87	338	54.4447	61.6864	-0.456345
Horvu_GOLDEN_1H01G262200.1	335	36795.2	5.78	335	39.3248	61.9104	-0.357895
Horvu_GOLDEN_1H01G342600.1	293	32185.2	9.06	293	56.8864	54.5392	-0.548521
Horvu_GOLDEN_1H01G345600.1	392	42370.9	6.22	392	61.2662	53.7755	-0.296717
Horvu_GOLDEN_1H01G353400.1	431	47925.6	4.36	431	47.3631	53.1323	-0.590785
Horvu_GOLDEN_1H01G405500.1	268	29758.7	6.46	268	55.0147	48.5821	-0.517857
Horvu_GOLDEN_2H01G059300.1	362	40639.4	8.65	362	50.5034	57.1823	-0.516241
Horvu_GOLDEN_2H01G059400.1	387	43755.8	8.57	387	52.4042	53.4625	-0.725
Horvu_GOLDEN_2H01G088300.1	364	39798.3	4.93	364	44.3124	56.2912	-0.505801
Horvu_GOLDEN_2H01G088500.1	367	40301	4.96	367	43.3049	54.8501	-0.625323
Horvu_GOLDEN_2H01G088600.1	235	26289.4	5.65	235	45.2107	60	-0.43956
Horvu_GOLDEN_2H01G088800.1	358	39340.9	5.55	358	45.8696	50.6704	-0.415531
Horvu_GOLDEN_2H01G089300.1	266	29202.3	7.23	266	49.3064	50.6015	-0.52
Horvu_GOLDEN_2H01G089400.1	355	38304.4	6.66	355	50.8367	55.5493	-0.545251
Horvu_GOLDEN_2H01G226800.1	405	43407.2	7.73	405	47.3605	55.2346	-0.610902
Horvu_GOLDEN_2H01G397400.1	199	22513.8	5.88	199	45.392	54.2211	-0.415775
Horvu_GOLDEN_2H01G403600.1	336	37092.7	6.46	336	39.0087	44.9702	-0.463951
Horvu_GOLDEN_2H01G419800.1	364	39505	6.9	364	36.1308	60.1374	-0.651256
Horvu_GOLDEN_2H01G433200.1	193	21689.5	9.72	193	57.5223	60.4145	-0.705953
Horvu_GOLDEN_2H01G433500.1	205	22970.6	6.09	205	46.8732	57.1707	-0.415659
Horvu_GOLDEN_2H01G433700.1	466	51506.2	10.11	466	44.9672	61.7382	-0.491192
Horvu_GOLDEN_2H01G435700.1	401	43567.2	5.32	401	51.7758	58.4289	-0.532683
Horvu_GOLDEN_2H01G435800.1	368	40710.2	4.92	368	55.2169	67.1196	-0.427682
Horvu_GOLDEN_2H01G435900.1	442	49455.2	6.29	442	50.7731	54.5475	-0.549377
Horvu_GOLDEN_2H01G462000.1	100	11854.4	10.45	100	36.8542	46.3	-0.458152
Horvu_GOLDEN_2H01G462100.1	192	21004.3	4.28	192	57.1297	53.2292	-0.717195
Horvu_GOLDEN_2H01G466300.1	380	42510.4	6.68	380	53.5263	58.0526	-0.747
Horvu_GOLDEN_2H01G474900.1	282	31594.1	6	282	54.5877	48.4397	-0.773437
Horvu_GOLDEN_2H01G493200.1	339	38780.2	6.59	339	38.367	58.7021	-0.567105
Horvu_GOLDEN_2H01G566300.1	282	31113.9	6.36	282	47.8806	53.617	-0.623404
Horvu_GOLDEN_2H01G698200.1	319	35335.8	6	319	43.8919	56.0188	-0.666077
Horvu_GOLDEN_2H01G698300.1	318	35250.7	5.93	318	48.3909	56.0692	-0.456383
Horvu_GOLDEN_2H01G700700.1	402	42801.3	5.35	402	41.5711	65.3731	-0.59279
Horvu_GOLDEN_3H01G073000.1	217	24441.5	9.11	217	36.8591	51.2442	-0.589937
Horvu_GOLDEN_3H01G073100.1	357	40451	5.5	357	47.2953	58.5994	-0.410945
Horvu_GOLDEN_3H01G073300.1	349	38450.4	6.93	349	56.7614	48.3668	-0.700922
Horvu_GOLDEN_3H01G108500.1	468	52181.7	7.2	468	51.6269	52.094	-0.426611
Horvu_GOLDEN_3H01G192400.1	309	33433.1	6.41	309	32.2256	57.2168	-0.682808
Horvu_GOLDEN_3H01G217400.1	482	53325.1	5.86	482	38.4471	61.9295	-0.788675
Horvu_GOLDEN_3H01G325600.1	336	37638.5	6.19	336	70.5828	56.0119	-0.449838
Horvu_GOLDEN_3H01G329300.1	345	37330.3	8.83	345	35.5067	56.058	-0.569502
Horvu_GOLDEN_3H01G334100.1	578	62255.4	9.37	578	49.2895	50.0692	-0.75119
Horvu_GOLDEN_3H01G446700.1	316	35624	6.19	316	38.67	51.4241	-0.633913
Horvu_GOLDEN_3H01G456400.1	354	38199.2	6.1	354	64.1385	48.3898	-0.686159
Horvu_GOLDEN_3H01G467900.1	297	33764.6	7.73	297	40.4004	45.7576	-0.633228
Horvu_GOLDEN_3H01G470600.1	253	27578.3	5.38	253	54.6357	49.6047	-0.648023
Horvu_GOLDEN_3H01G515400.1	410	44299.1	9.22	410	48.404	57.6829	-0.950842
Horvu_GOLDEN_3H01G517600.1	304	33364.5	8.71	304	52.4372	49.8026	-0.701186
Horvu_GOLDEN_3H01G547500.1	230	24902.9	9.22	230	70.597	57.913	-0.515366
Horvu_GOLDEN_3H01G591600.1	184	21004.4	8.76	184	80.5549	55.2717	-0.602632
Horvu_GOLDEN_3H01G601400.1	261	28299.3	5.14	261	44.8472	57.0881	-0.546522
Horvu_GOLDEN_4H01G063500.1	299	33292.5	6.67	299	36.0335	50.7023	-0.765761
Horvu_GOLDEN_4H01G103100.1	229	25147.7	9.99	229	51.6682	54.5415	-0.483142
Horvu_GOLDEN_4H01G150900.1	449	49850.8	7.69	449	65.8871	54.6102	-0.493646
Horvu_GOLDEN_4H01G239300.1	261	28448.5	9.59	261	53.5092	44.5594	-0.576419
Horvu_GOLDEN_4H01G245900.1	355	38766.4	9.13	355	40.0245	53.5775	-0.762138
Horvu_GOLDEN_4H01G328200.1	385	42502.5	5.03	385	49.099	62.7532	-0.776245
Horvu_GOLDEN_4H01G344600.1	858	95874.6	4.97	858	50.1942	62.634	-0.498592
Horvu_GOLDEN_4H01G431600.1	353	38857.4	5.93	353	59.8703	59.3201	-0.441299
Horvu_GOLDEN_4H01G431700.1	352	38621.1	6.72	352	55.7583	58.0966	-0.605012
Horvu_GOLDEN_4H01G431800.1	356	38913.4	7.65	356	47.4281	59.4101	-0.448159
Horvu_GOLDEN_4H01G442000.1	384	42322.8	5.63	384	47.0417	52.6302	-0.464205
Horvu_GOLDEN_4H01G458600.1	635	69423.2	5.61	635	46.5206	57.4646	-0.479494
Horvu_GOLDEN_4H01G471000.1	350	38941.2	8.31	350	43.0535	56.4286	-0.617969
Horvu_GOLDEN_5H01G052200.1	304	33311.6	9.21	304	29.1612	59.2763	-0.454488
Horvu_GOLDEN_5H01G185400.1	230	25326.9	9.36	230	48.8362	46.2174	-0.401714
Horvu_GOLDEN_5H01G210800.1	405	43822.2	5.64	405	31.3346	50	-0.366447
Horvu_GOLDEN_5H01G210900.1	354	39306.4	6.05	354	54.0975	56.2147	-0.594783
Horvu_GOLDEN_5H01G333500.1	176	20568.5	9.32	176	39.4956	63.2386	-0.568889
Horvu_GOLDEN_5H01G381200.1	726	79796.8	4.51	726	45.5579	61.9146	-0.650565
Horvu_GOLDEN_5H01G385900.1	363	39318.9	9.01	363	37.0168	49.5868	-0.640909
Horvu_GOLDEN_5H01G400500.1	217	23707.4	9.75	217	68.482	59.2166	-0.492562
Horvu_GOLDEN_5H01G446800.1	338	38285.7	7.58	338	49.7711	46.1538	-0.616253
Horvu_GOLDEN_5H01G459800.1	262	29279.2	5	262	43.1011	51.6412	-0.593548
Horvu_GOLDEN_5H01G459900.1	217	25164.9	6.35	217	52.4964	45.4839	-0.699704
Horvu_GOLDEN_5H01G523100.1	337	37732.9	5.66	337	56.4405	54.451	-0.684733
Horvu_GOLDEN_5H01G523300.1	346	38891	5.6	346	49.957	51.9075	-0.925807
Horvu_GOLDEN_5H01G523400.1	347	38745.8	5.9	347	52.6053	50	-0.572404
Horvu_GOLDEN_5H01G580500.1	506	55815.2	4.97	506	63.1518	46.166	-0.601734
Horvu_GOLDEN_5H01G581600.1	330	36942.1	6.33	330	42.6952	49.2424	-0.640634
Horvu_GOLDEN_6H01G103000.1	409	43864.5	8.6	409	41.3189	56.357	-0.865613
Horvu_GOLDEN_6H01G115300.1	282	30141.7	9.98	282	53.0632	61.3475	-0.72
Horvu_GOLDEN_6H01G268400.1	373	42181.6	5.19	373	50.6083	55.2547	-0.496577
Horvu_GOLDEN_6H01G312400.1	355	40522.8	6.66	355	42.9172	48.9577	-0.553546
Horvu_GOLDEN_6H01G396500.1	470	50443.1	4.29	470	38.9581	49.5319	-0.752279
Horvu_GOLDEN_6H01G411900.1	388	43705.2	8.68	388	53.1679	58.3247	-0.815211
Horvu_GOLDEN_6H01G492100.1	310	34171.9	6.42	310	53.2023	57.0968	-0.67
Horvu_GOLDEN_6H01G506900.1	181	19230	5.01	181	42.4851	61.6575	-0.519588
Horvu_GOLDEN_6H01G521500.1	641	70198.6	4.43	641	40.9439	59.6724	-0.492258
Horvu_GOLDEN_7H01G001600.1	530	56644.5	4.8	530	56.5936	56.0943	-0.407735
Horvu_GOLDEN_7H01G012100.1	336	39042.2	6.25	336	47.1988	56.9345	-0.516069
Horvu_GOLDEN_7H01G051900.1	401	43595.3	8.07	401	47.8788	60.2993	-0.55717
Horvu_GOLDEN_7H01G052000.1	461	49942	6.08	461	50.1445	63.7961	-0.877083
Horvu_GOLDEN_7H01G052200.1	410	43927.3	6.76	410	43.0454	58	-0.477556
Horvu_GOLDEN_7H01G085900.1	533	58471.6	6.08	533	57.0002	42.9831	-0.418004
Horvu_GOLDEN_7H01G126700.1	464	51395.6	4.54	464	52.7524	57.7155	-0.525366
Horvu_GOLDEN_7H01G136700.1	354	38997.2	7.8	354	46.4351	55.0282	-0.874859
Horvu_GOLDEN_7H01G147600.1	350	39222.7	4.89	350	45.1483	58.3714	-0.576293
Horvu_GOLDEN_7H01G187400.1	346	38946.7	6.7	346	49.8131	54.422	-0.415537
Horvu_GOLDEN_7H01G197300.1	447	49604.6	4.8	447	51.2944	58.5459	-0.394
Horvu_GOLDEN_7H01G200500.1	438	48421.5	4.85	438	58.4658	57.5114	-0.520809
Horvu_GOLDEN_7H01G206900.1	430	48184.7	4.85	430	46.5507	58.1628	-0.611186
Horvu_GOLDEN_7H01G207900.1	446	49218.2	4.69	446	51.4155	57.2197	-0.561416
Horvu_GOLDEN_7H01G208300.1	442	48695.7	4.7	442	48.6993	59.5249	-0.816279
Horvu_GOLDEN_7H01G208600.1	426	47094.6	4.58	426	60.6284	54.2958	-0.526009
Horvu_GOLDEN_7H01G208900.1	469	51734.8	4.46	469	49.5405	57.7399	-0.519909
Horvu_GOLDEN_7H01G209800.1	454	50239.1	4.57	454	49.5828	59.4273	-0.64601
Horvu_GOLDEN_7H01G252300.1	453	49789.7	4.7	453	51.9777	56.6667	-0.572921
Horvu_GOLDEN_7H01G262200.1	332	36726.1	6.46	332	44.8052	49.5181	-0.578855
Horvu_GOLDEN_7H01G287300.1	237	25626.7	10.03	237	66.2017	56.1181	-0.597351
Horvu_GOLDEN_7H01G317200.1	646	70447.4	4.68	646	39.1478	62.1362	-0.487952
Horvu_GOLDEN_7H01G349200.1	704	78249.6	4.84	704	53.1929	58.1676	-0.565823
Horvu_GOLDEN_7H01G360600.1	293	33164.4	8.69	293	55.3994	55.6997	-0.412539
Horvu_GOLDEN_7H01G379100.1	398	43321.7	6.6	398	43.2209	55.7538	-0.70696
Horvu_GOLDEN_7H01G382300.1	391	43291.9	9.27	391	38.7254	54.6803	-0.580546
Horvu_GOLDEN_7H01G392000.1	313	34346.6	6.07	313	58.4901	47.3802	-0.614322
Horvu_GOLDEN_7H01G403000.1	370	41366.3	6.46	370	40.3733	54.4595	-0.646292
Horvu_GOLDEN_7H01G421400.1	366	39197.6	8.62	366	32.2831	56.1749	-0.69361
Horvu_GOLDEN_7H01G430600.1	510	55628.1	4.72	510	56.1365	50.3529	-0.548379
Horvu_GOLDEN_7H01G453700.1	484	53291.2	7.53	484	52.6511	48.0785	-0.38388
Horvu_GOLDEN_7H01G462600.1	471	51252.5	5.37	471	53.8331	52.1231	-0.629608
Horvu_GOLDEN_7H01G560400.1	366	40839.4	5.42	366	60.0804	48.8525	-0.859917
Horvu_GOLDEN_7H01G562200.1	307	34050.2	8.54	307	45.1705	57.6221	-0.604459
Horvu_GOLDEN_7H01G563200.1	300	33478.8	8.52	300	41.0051	56.6333	-0.724317
Horvu_GOLDEN_7H01G636700.1	431	49213.7	6.18	431	54.8831	50.1856	-0.478176
Horvu_GOLDEN_7H01G651700.1	365	41040.4	6	365	42.6795	58.7945	-0.51
Horvu_GOLDEN_Un01G141700.1	366	39559.1	8.51	366	63.2508	52.7869	-0.863109
Horvu_GOLDEN_Un01G191700.1	288	32169.9	9.89	288	62.0042	56.5278	-0.412329
Horvu_GOLDEN_Un01G224300.1	212	22909.7	9.49	212	53.3906	55.5189	-0.601639
Horvu_GOLDEN_Un01G224400.1	232	25954.4	5.09	232	55.4125	51.3793	-0.660417
Horvu_HHOR_1H01G128300.1	394	42409.6	6.03	394	51.3464	55.5584	-0.428774
Horvu_HHOR_1H01G138500.1	171	19167.7	8.96	171	36.2363	62.0468	-0.860345
Horvu_HHOR_1H01G160000.1	338	37004.1	5.87	338	54.4447	60.7692	-0.456345
Horvu_HHOR_1H01G299400.1	335	36795.2	5.78	335	39.3248	61.9104	-0.357895
Horvu_HHOR_1H01G383500.1	293	32185.2	9.06	293	56.8864	54.5392	-0.563905
Horvu_HHOR_1H01G386700.1	392	42384.9	6.22	392	61.4828	53.8265	-0.296717
Horvu_HHOR_1H01G394200.1	430	47767.4	4.39	430	48.4498	53.2093	-0.590785
Horvu_HHOR_1H01G450300.1	268	29758.7	6.46	268	55.0147	48.5821	-0.517092
Horvu_HHOR_2H01G025000.1	263	29477.9	5.92	263	33.8217	55.3232	-0.503488
Horvu_HHOR_2H01G063300.1	362	40751.6	8.81	362	50.4501	57.1823	-0.725
Horvu_HHOR_2H01G063400.1	387	43674.8	8.37	387	50.6851	54.6253	-0.636122
Horvu_HHOR_2H01G063400.1	387	43639.7	8.37	387	50.4443	53.7209	-0.524862
Horvu_HHOR_2H01G102100.1	364	39828.3	4.93	364	44.3124	56.0165	-0.602584
Horvu_HHOR_2H01G102400.1	371	40574.3	4.97	371	43.1003	55.3639	-0.446429
Horvu_HHOR_2H01G102700.1	235	26289.4	5.65	235	45.2107	60	-0.422102
Horvu_HHOR_2H01G102800.1	358	39340.9	5.55	358	45.8696	50.6704	-0.52
Horvu_HHOR_2H01G103700.1	266	29215.3	7.8	266	49.6256	50.2256	-0.545251
Horvu_HHOR_2H01G103800.1	355	38304.4	6.66	355	50.8367	55.5493	-0.631203
Horvu_HHOR_2H01G249700.1	405	43407.2	7.73	405	47.3605	55.2346	-0.415775
Horvu_HHOR_2H01G428300.1	199	22513.8	5.88	199	45.392	54.2211	-0.463951
Horvu_HHOR_2H01G435300.1	336	37065.7	6.46	336	39.0087	44.9702	-0.651256
Horvu_HHOR_2H01G453000.1	364	39539.1	6.9	364	35.0726	59.2857	-0.697917
Horvu_HHOR_2H01G466100.1	232	25954.4	5.09	232	55.4125	51.3793	-0.418407
Horvu_HHOR_2H01G466200.1	212	22909.7	9.49	212	53.3906	55.5189	-0.860345
Horvu_HHOR_2H01G466300.1	193	21689.5	9.72	193	57.5223	60.4145	-0.428774
Horvu_HHOR_2H01G466600.1	205	22970.6	6.09	205	46.8732	57.1707	-0.491192
Horvu_HHOR_2H01G466800.1	466	51506.2	10.11	466	44.9672	61.7382	-0.532683
Horvu_HHOR_2H01G469000.1	401	43567.2	5.32	401	51.7758	58.4289	-0.427682
Horvu_HHOR_2H01G469100.1	368	40710.2	4.92	368	55.2169	67.1196	-0.549377
Horvu_HHOR_2H01G469200.1	442	49455.2	6.29	442	50.7731	54.5475	-0.458152
Horvu_HHOR_2H01G495700.1	100	11854.4	10.45	100	36.8542	46.3	-0.717195
Horvu_HHOR_2H01G495800.1	192	20992.3	4.28	192	55.7823	53.75	-0.747
Horvu_HHOR_2H01G500600.1	380	42510.4	6.68	380	53.5263	58.0526	-0.755208
Horvu_HHOR_2H01G509800.1	282	31585.1	5.88	282	54.5877	48.4397	-0.567105
Horvu_HHOR_2H01G527800.1	339	38780.2	6.59	339	38.367	58.7021	-0.624468
Horvu_HHOR_2H01G605000.1	282	31113.9	6.36	282	47.8806	53.617	-0.666077
Horvu_HHOR_2H01G752900.1	318	35197.7	5.86	318	53.8922	56.3836	-0.456383
Horvu_HHOR_2H01G753000.1	319	35407.9	5.88	319	44.5254	56.6144	-0.562579
Horvu_HHOR_2H01G761400.1	402	42801.3	5.35	402	41.5711	65.3731	-0.595298
Horvu_HHOR_3H01G081900.1	217	24457.5	9.11	217	38.3153	50.7834	-0.410945
Horvu_HHOR_3H01G082100.1	357	40414.1	5.59	357	47.6093	58.1232	-0.712903
Horvu_HHOR_3H01G082400.1	349	38450.4	6.93	349	56.7614	48.3668	-0.426891
Horvu_HHOR_3H01G120800.1	468	52181.7	7.2	468	51.6269	52.094	-0.682808
Horvu_HHOR_3H01G206300.1	309	33517.2	6.26	309	32.5117	56.8932	-0.788675
Horvu_HHOR_3H01G231100.1	482	53325.1	5.86	482	38.4471	61.9295	-0.470874
Horvu_HHOR_3H01G344200.1	336	37638.5	6.19	336	70.5828	56.0119	-0.569502
Horvu_HHOR_3H01G347600.1	345	37330.3	8.83	345	35.5067	56.058	-0.75119
Horvu_HHOR_3H01G352200.1	573	61914	9.37	573	49.4841	49.9651	-0.633913
Horvu_HHOR_3H01G467500.1	316	35624	6.19	316	38.67	51.4241	-0.703839
Horvu_HHOR_3H01G477700.1	354	38239.3	6.27	354	63.9854	48.1073	-0.633228
Horvu_HHOR_3H01G490300.1	297	33809.7	8.16	297	39.8024	46.8013	-0.658757
Horvu_HHOR_3H01G493400.1	253	27578.3	5.38	253	54.6357	49.6047	-0.939731
Horvu_HHOR_3H01G539700.1	410	44299.1	9.22	410	48.404	57.6829	-0.701186
Horvu_HHOR_3H01G542000.1	304	33330.5	8.71	304	52.5638	51.3816	-0.515366
Horvu_HHOR_3H01G573800.1	230	24902.9	9.22	230	70.597	57.913	-0.585855
Horvu_HHOR_3H01G618400.1	184	21030.4	8.76	184	82.5462	54.7283	-0.546522
Horvu_HHOR_3H01G628300.1	261	28299.3	5.14	261	44.8472	57.0881	-0.784239
Horvu_HHOR_4H01G074800.1	299	33292.5	6.67	299	36.0335	50.7023	-0.483142
Horvu_HHOR_4H01G117400.1	229	25147.7	9.99	229	51.6682	54.5415	-0.493646
Horvu_HHOR_4H01G168500.1	449	49850.8	7.69	449	65.8871	54.6102	-0.576419
Horvu_HHOR_4H01G260500.1	286	30702.9	10.57	286	56.6081	46.6434	-0.762138
Horvu_HHOR_4H01G267200.1	355	38766.4	9.13	355	40.0245	53.5775	-0.861888
Horvu_HHOR_4H01G267600.1	346	37987.4	5.85	346	43.8044	56.1561	-0.498592
Horvu_HHOR_4H01G351900.1	385	42502.5	5.03	385	49.099	62.7532	-0.457514
Horvu_HHOR_4H01G369600.1	858	95874.6	4.97	858	50.1942	62.634	-0.441299
Horvu_HHOR_4H01G464600.1	353	38857.4	5.93	353	59.8703	59.3201	-0.605012
Horvu_HHOR_4H01G464700.1	352	38621.1	6.72	352	55.7583	58.0966	-0.448159
Horvu_HHOR_4H01G464800.1	356	38913.4	7.65	356	47.4281	59.4101	-0.464205
Horvu_HHOR_4H01G475400.1	384	42322.8	5.63	384	47.0417	52.6302	-0.479494
Horvu_HHOR_4H01G494500.1	689	75643.1	6.06	689	46.1237	56.1248	-0.617969
Horvu_HHOR_4H01G520000.1	350	38924.1	7.21	350	46.0061	55.8857	-0.521771
Horvu_HHOR_5H01G062000.1	304	33341.7	9.21	304	29.6557	59.2763	-0.398571
Horvu_HHOR_5H01G205000.1	230	25326.9	9.36	230	48.8362	46.2174	-0.357895
Horvu_HHOR_5H01G231900.1	405	43822.2	5.64	405	31.3346	50	-0.594783
Horvu_HHOR_5H01G232000.1	356	39507.6	6.05	356	54.3908	55.8989	-0.568889
Horvu_HHOR_5H01G359700.1	176	20568.5	9.32	176	39.4956	63.2386	-0.658989
Horvu_HHOR_5H01G408400.1	726	79796.8	4.51	726	45.5579	61.9146	-0.640909
Horvu_HHOR_5H01G413400.1	363	39318.9	9.01	363	37.0168	49.5868	-0.492562
Horvu_HHOR_5H01G428200.1	225	24771.5	9.88	225	71.808	57.5556	-0.616253
Horvu_HHOR_5H01G474900.1	338	38312.7	7.58	338	49.2013	46.1538	-0.682667
Horvu_HHOR_5H01G490600.1	262	29279.2	5	262	43.1011	51.6412	-0.707692
Horvu_HHOR_5H01G490700.1	217	25164.9	6.35	217	52.4964	45.4839	-0.684733
Horvu_HHOR_5H01G557700.1	337	37704.8	5.65	337	54.5058	54.451	-0.925807
Horvu_HHOR_5H01G557900.1	346	38919.1	5.6	346	49.7116	52.4566	-0.572404
Horvu_HHOR_5H01G558000.1	347	38745.8	5.9	347	52.6053	50	-0.594798
Horvu_HHOR_5H01G621000.1	506	55773.1	4.9	506	63.1034	46.166	-0.640634
Horvu_HHOR_5H01G622100.1	330	36942.1	6.33	330	42.6952	49.2424	-0.87253
Horvu_HHOR_6H01G056600.1	285	32065.7	5.41	285	45.0049	58.807	-0.72
Horvu_HHOR_6H01G116700.1	409	43864.5	8.6	409	41.3189	56.357	-0.606316
Horvu_HHOR_6H01G288600.1	373	42181.6	5.19	373	50.6083	55.2547	-0.496577
Horvu_HHOR_6H01G332400.1	355	40492.7	6.66	355	43.0257	48.9577	-0.752279
Horvu_HHOR_6H01G420700.1	470	50443.1	4.29	470	38.9581	49.5319	-0.822535
Horvu_HHOR_6H01G439000.1	388	43705.2	8.68	388	53.1679	58.3247	-0.67
Horvu_HHOR_6H01G526100.1	310	34201	6.42	310	53.6994	56.7742	-0.519588
Horvu_HHOR_6H01G541200.1	181	19214	5.02	181	42.6635	62.2099	-0.495807
Horvu_HHOR_6H01G553700.1	641	70198.6	4.43	641	40.9439	59.6724	-0.393923
Horvu_HHOR_7H01G001900.1	530	56644.5	4.8	530	56.5936	56.0943	-0.516069
Horvu_HHOR_7H01G009900.1	336	39042.2	6.25	336	47.1988	56.9345	-0.55717
Horvu_HHOR_7H01G060000.1	401	43563.2	8.07	401	46.0634	59.5262	-0.877083
Horvu_HHOR_7H01G060100.1	461	49960	6.08	461	50.2864	63.3839	-0.478055
Horvu_HHOR_7H01G060200.1	407	43502.8	6.73	407	43.289	58.1572	-0.43167
Horvu_HHOR_7H01G099200.1	531	58265.3	6.08	531	57.2753	42.5612	-0.509582
Horvu_HHOR_7H01G156300.1	354	38997.2	7.8	354	46.4351	55.0282	-0.882109
Horvu_HHOR_7H01G168800.1	350	39268.8	4.89	350	46.63	58.3714	-0.415537
Horvu_HHOR_7H01G210000.1	346	38946.8	6.93	346	49.383	54.422	-0.385714
Horvu_HHOR_7H01G220000.1	447	49598.6	4.8	447	52.587	57.8523	-0.521965
Horvu_HHOR_7H01G223200.1	438	48421.5	4.85	438	58.4658	57.5114	-0.625056
Horvu_HHOR_7H01G229700.1	430	48184.7	4.85	430	46.5507	58.1628	-0.561416
Horvu_HHOR_7H01G230400.1	584	64173.6	4.74	584	51.2077	58.7158	-0.816279
Horvu_HHOR_7H01G230800.1	446	49218.2	4.69	446	51.4155	57.2197	-0.534075
Horvu_HHOR_7H01G231300.1	442	48677.7	4.7	442	48.3975	60.2262	-0.526009
Horvu_HHOR_7H01G232500.1	469	51734.8	4.46	469	49.5405	57.7399	-0.515611
Horvu_HHOR_7H01G233600.1	454	50239.1	4.57	454	49.5828	59.4273	-0.572921
Horvu_HHOR_7H01G276500.1	453	49808.7	4.7	453	51.9777	56.6667	-0.578855
Horvu_HHOR_7H01G285800.1	332	36726.1	6.46	332	44.8052	49.5181	-0.600221
Horvu_HHOR_7H01G310800.1	237	25626.7	10.03	237	66.2017	56.1181	-0.487952
Horvu_HHOR_7H01G340000.1	646	70447.4	4.68	646	39.1478	62.1362	-0.565823
Horvu_HHOR_7H01G373900.1	704	78249.6	4.84	704	53.1929	58.1676	-0.412539
Horvu_HHOR_7H01G385400.1	293	33204.4	8.69	293	53.5833	56.7577	-0.70696
Horvu_HHOR_7H01G405500.1	398	43321.7	6.6	398	43.2209	55.7538	-0.583618
Horvu_HHOR_7H01G408800.1	391	43291.9	9.27	391	38.7254	54.6803	-0.614322
Horvu_HHOR_7H01G419400.1	313	34362.6	6.07	313	58.4901	47.0607	-0.646292
Horvu_HHOR_7H01G430600.1	370	41366.3	6.46	370	40.3733	54.4595	-0.701917
Horvu_HHOR_7H01G448900.1	366	39197.6	8.62	366	32.2831	56.1749	-0.548379
Horvu_HHOR_7H01G458600.1	510	55628.1	4.72	510	56.1365	50.3529	-0.38388
Horvu_HHOR_7H01G482500.1	485	53424.3	7.52	485	53.5128	48.3711	-0.629608
Horvu_HHOR_7H01G492300.1	471	51252.5	5.37	471	53.8331	52.1231	-0.861031
Horvu_HHOR_7H01G595400.1	366	40839.4	5.42	366	60.0804	48.8525	-0.604459
Horvu_HHOR_7H01G597100.1	307	34050.2	8.54	307	45.1705	57.6221	-0.724317
[truncated: 667 more rows]

## Sheet: Table S2
Table S2. Comparison of NAC predictions results of Morex v2 and Morex v3,with their cd-hit clusteing results with sequence identity threshold at 90%.
OGG name	Gene number	Gene IDs in OGG
Cluster0	2	Horvu_MOREX_4H01G380100.1, HORVU.MOREX.PROJ.4HG00350460.1
Cluster1	2	Horvu_MOREX_5H01G432100.1, HORVU.MOREX.PROJ.5HG00434660.1
Cluster2	2	Horvu_MOREX_7H01G399600.1, HORVU.MOREX.PROJ.7HG00617030.1
Cluster3	2	Horvu_MOREX_4H01G508700.1, HORVU.MOREX.PROJ.4HG00366630.1
Cluster4	1	HORVU.MOREX.PROJ.5HG00471760.1
Cluster5	1	HORVU.MOREX.PROJ.6HG00541710.1
Cluster6	2	Horvu_MOREX_7H01G364300.1, HORVU.MOREX.PROJ.7HG00609960.1
Cluster7	2	Horvu_MOREX_6H01G595900.1, HORVU.MOREX.PROJ.6HG00558490.1
Cluster8	1	HORVU.MOREX.PROJ.4HG00303330.1
Cluster9	1	HORVU.MOREX.PROJ.6HG00806260.1
Cluster10	1	HORVU.MOREX.PROJ.2HG00730900.1
Cluster11	1	Horvu_MOREX_7H01G249300.1
Cluster12	2	Horvu_MOREX_3H01G367600.1, HORVU.MOREX.PROJ.3HG00247500.1
Cluster13	1	HORVU.MOREX.PROJ.5HG00775940.1
Cluster14	1	Horvu_MOREX_7H01G246900.1
Cluster15	2	Horvu_MOREX_7H01G109100.1, HORVU.MOREX.PROJ.7HG00575520.1
Cluster16	1	HORVU.MOREX.PROJ.4HG00757560.1
Cluster17	2	Horvu_MOREX_7H01G002200.1, HORVU.MOREX.PROJ.7HG00560970.1
Cluster18	2	Horvu_MOREX_6H01G315200.1, HORVU.MOREX.PROJ.6HG00521260.1
Cluster19	1	HORVU.MOREX.PROJ.7HG00590970.1
Cluster20	2	Horvu_MOREX_7H01G488100.1, HORVU.MOREX.PROJ.7HG00629550.1
Cluster21	2	Horvu_MOREX_5H01G660400.1, HORVU.MOREX.PROJ.5HG00463570.1
Cluster22	1	HORVU.MOREX.PROJ.5HG00471340.1
Cluster23	1	HORVU.MOREX.PROJ.5HG00774100.1
Cluster24	1	HORVU.MOREX.PROJ.5HG00773910.1
Cluster25	2	Horvu_MOREX_7H01G514000.1, HORVU.MOREX.PROJ.7HG00633440.1
Cluster26	2	Horvu_MOREX_3H01G239300.1, HORVU.MOREX.PROJ.3HG00225940.1
Cluster27	1	HORVU.MOREX.PROJ.3HG00262360.1
Cluster28	1	HORVU.MOREX.PROJ.7HG00812880.1
Cluster29	3	Horvu_MOREX_7H01G247200.1, HORVU.MOREX.PROJ.7HG00593040.1, HORVU.MOREX.PROJ.7HG00593200.1
Cluster30	2	Horvu_MOREX_7H01G524300.1, HORVU.MOREX.PROJ.7HG00634780.1
Cluster31	2	Horvu_MOREX_6H01G452400.1, HORVU.MOREX.PROJ.6HG00540730.1
Cluster32	1	Horvu_MOREX_7H01G159600.1
Cluster33	2	Horvu_MOREX_3H01G123200.1, HORVU.MOREX.PROJ.3HG00209440.1
Cluster34	2	Horvu_MOREX_2H01G495200.1, HORVU.MOREX.PROJ.2HG00154190.1
Cluster35	2	Horvu_MOREX_7H01G066400.1, HORVU.MOREX.PROJ.7HG00569670.1
Cluster36	2	Horvu_MOREX_4H01G172500.1, HORVU.MOREX.PROJ.4HG00316960.1
Cluster37	1	HORVU.MOREX.PROJ.2HG00732270.1
Cluster38	2	Horvu_MOREX_7H01G250300.1, HORVU.MOREX.PROJ.7HG00593460.1
Cluster39	2	Horvu_MOREX_7H01G295700.1, HORVU.MOREX.PROJ.7HG00599800.1
Cluster40	2	Horvu_MOREX_7H01G236200.1, HORVU.MOREX.PROJ.7HG00591710.1
Cluster41	1	Horvu_MOREX_7H01G249000.1
Cluster42	2	Horvu_MOREX_2H01G497900.1, HORVU.MOREX.PROJ.2HG00154560.1
Cluster43	2	Horvu_MOREX_7H01G239900.1, HORVU.MOREX.PROJ.7HG00592150.1
Cluster44	1	HORVU.MOREX.PROJ.5HG00789890.1
Cluster45	2	Horvu_MOREX_7H01G246200.1, HORVU.MOREX.PROJ.7HG00592870.1
Cluster46	2	Horvu_MOREX_1H01G415800.1, HORVU.MOREX.PROJ.1HG00058470.1
Cluster47	2	Horvu_MOREX_7H01G725800.1, HORVU.MOREX.PROJ.7HG00661770.1
Cluster48	1	HORVU.MOREX.PROJ.5HG00383810.1
Cluster49	2	Horvu_MOREX_3H01G562500.1, HORVU.MOREX.PROJ.3HG00271970.1
Cluster50	2	Horvu_MOREX_7H01G066600.1, HORVU.MOREX.PROJ.7HG00569710.1
Cluster51	2	Horvu_MOREX_6H01G128400.1, HORVU.MOREX.PROJ.6HG00492030.1
Cluster52	2	Horvu_MOREX_2H01G265900.1, HORVU.MOREX.PROJ.2HG00118480.1
Cluster53	2	Horvu_MOREX_5H01G249000.1, HORVU.MOREX.PROJ.5HG00409060.1
Cluster54	2	Horvu_MOREX_2H01G797100.1, HORVU.MOREX.PROJ.2HG00193050.1
Cluster55	2	Horvu_MOREX_2H01G497600.1, HORVU.MOREX.PROJ.2HG00154490.1
Cluster56	2	Horvu_MOREX_7H01G066300.1, HORVU.MOREX.PROJ.7HG00569660.1
Cluster57	2	Horvu_MOREX_7H01G431800.1, HORVU.MOREX.PROJ.7HG00621740.1
Cluster58	1	Horvu_MOREX_1H01G132700.1
Cluster59	1	HORVU.MOREX.PROJ.5HG00428080.1
Cluster60	2	Horvu_MOREX_1H01G406300.1, HORVU.MOREX.PROJ.1HG00057220.1
Cluster61	2	Horvu_MOREX_7H01G435500.1, HORVU.MOREX.PROJ.7HG00622330.1
Cluster62	2	Horvu_MOREX_6H01G470800.1, HORVU.MOREX.PROJ.6HG00543320.1
Cluster63	2	Horvu_MOREX_2H01G068800.1, HORVU.MOREX.PROJ.2HG00092670.2
Cluster64	2	Horvu_MOREX_4H01G362300.1, HORVU.MOREX.PROJ.4HG00348180.1
Cluster65	2	Horvu_MOREX_4H01G492000.1, HORVU.MOREX.PROJ.4HG00364830.1
Cluster66	2	Horvu_MOREX_2H01G531500.1, HORVU.MOREX.PROJ.2HG00159010.1
Cluster67	1	HORVU.MOREX.PROJ.7HG00815170.1
Cluster68	1	HORVU.MOREX.PROJ.3HG00292130.1
Cluster69	2	Horvu_MOREX_2H01G497700.1, HORVU.MOREX.PROJ.2HG00154530.1
Cluster70	2	Horvu_MOREX_7H01G457900.1, HORVU.MOREX.PROJ.7HG00625370.1
Cluster71	2	Horvu_MOREX_2H01G111500.1, HORVU.MOREX.PROJ.2HG00097980.1
Cluster72	2	Horvu_MOREX_7H01G478400.1, HORVU.MOREX.PROJ.7HG00628240.1
Cluster73	1	HORVU.MOREX.PROJ.3HG00273110.1
Cluster74	1	HORVU.MOREX.PROJ.7HG00665010.1
Cluster75	2	Horvu_MOREX_2H01G111200.1, HORVU.MOREX.PROJ.2HG00097960.1
Cluster76	2	Horvu_MOREX_2H01G481600.1, HORVU.MOREX.PROJ.2HG00152440.1
Cluster77	2	Horvu_MOREX_5H01G436800.1, HORVU.MOREX.PROJ.5HG00435210.1
Cluster78	2	Horvu_MOREX_2H01G068700.1, HORVU.MOREX.PROJ.2HG00092660.1
Cluster79	2	Horvu_MOREX_2H01G111800.1, HORVU.MOREX.PROJ.2HG00098030.1
Cluster80	2	Horvu_MOREX_3H01G084400.1, HORVU.MOREX.PROJ.3HG00204480.1
Cluster81	2	Horvu_MOREX_2H01G112600.1, HORVU.MOREX.PROJ.2HG00098130.1
Cluster82	2	Horvu_MOREX_4H01G480900.1, HORVU.MOREX.PROJ.4HG00363650.1
Cluster83	2	Horvu_MOREX_6H01G360400.1, HORVU.MOREX.PROJ.6HG00528450.1
Cluster84	2	Horvu_MOREX_4H01G275000.1, HORVU.MOREX.PROJ.4HG00336180.1
Cluster85	2	Horvu_MOREX_3H01G498500.1, HORVU.MOREX.PROJ.3HG00264190.1
Cluster86	2	Horvu_MOREX_5H01G249100.1, HORVU.MOREX.PROJ.5HG00409070.1
Cluster87	2	Horvu_MOREX_7H01G172300.1, HORVU.MOREX.PROJ.7HG00583490.1
Cluster88	2	Horvu_MOREX_4H01G480700.1, HORVU.MOREX.PROJ.4HG00363630.1
Cluster89	2	Horvu_MOREX_4H01G480800.1, HORVU.MOREX.PROJ.4HG00363640.1
Cluster90	2	Horvu_MOREX_4H01G539700.1, HORVU.MOREX.PROJ.4HG00370390.1
Cluster91	2	Horvu_MOREX_7H01G183900.1, HORVU.MOREX.PROJ.7HG00585030.1
Cluster92	2	Horvu_MOREX_3H01G084700.1, HORVU.MOREX.PROJ.3HG00204510.1
Cluster93	2	Horvu_MOREX_5H01G592600.1, HORVU.MOREX.PROJ.5HG00454990.1
Cluster94	2	Horvu_MOREX_4H01G275500.1, HORVU.MOREX.PROJ.4HG00336280.1
Cluster95	2	Horvu_MOREX_5H01G592500.1, HORVU.MOREX.PROJ.5HG00454980.1
Cluster96	2	Horvu_MOREX_7H01G225000.1, HORVU.MOREX.PROJ.7HG00590280.1
Cluster97	2	Horvu_MOREX_3H01G362800.1, HORVU.MOREX.PROJ.3HG00246780.1
Cluster98	1	HORVU.MOREX.PROJ.2HG00092670.1
Cluster99	2	Horvu_MOREX_2H01G561100.1, HORVU.MOREX.PROJ.2HG00162420.1
Cluster100	1	Horvu_MOREX_1H01G165200.1
Cluster101	2	Horvu_MOREX_5H01G504000.1, HORVU.MOREX.PROJ.5HG00443930.1
Cluster102	2	Horvu_MOREX_5H01G592300.1, HORVU.MOREX.PROJ.5HG00454960.1
Cluster103	2	Horvu_MOREX_2H01G463700.1, HORVU.MOREX.PROJ.2HG00149850.1
Cluster104	2	Horvu_MOREX_3H01G358700.1, HORVU.MOREX.PROJ.3HG00246280.1
Cluster105	2	Horvu_MOREX_7H01G006000.1, HORVU.MOREX.PROJ.7HG00561850.1
Cluster106	2	Horvu_MOREX_1H01G314500.1, HORVU.MOREX.PROJ.1HG00045260.1
Cluster107	2	Horvu_MOREX_7H01G306300.1, HORVU.MOREX.PROJ.7HG00601440.1
Cluster108	1	HORVU.MOREX.PROJ.4HG00309460.1
Cluster109	2	Horvu_MOREX_5H01G661400.1, HORVU.MOREX.PROJ.5HG00463700.1
Cluster110	1	HORVU.MOREX.PROJ.3HG00747260.1
Cluster111	2	Horvu_MOREX_2H01G792300.1, HORVU.MOREX.PROJ.2HG00191730.1
Cluster112	2	Horvu_MOREX_2H01G792200.1, HORVU.MOREX.PROJ.2HG00191720.1
Cluster113	2	Horvu_MOREX_3H01G488200.1, HORVU.MOREX.PROJ.3HG00262870.1
Cluster114	2	Horvu_MOREX_7H01G446400.1, HORVU.MOREX.PROJ.7HG00623780.1
Cluster115	1	HORVU.MOREX.PROJ.5HG00790590.1
Cluster116	2	Horvu_MOREX_6H01G564400.1, HORVU.MOREX.PROJ.6HG00554870.1
Cluster117	2	Horvu_MOREX_3H01G212100.1, HORVU.MOREX.PROJ.3HG00221980.1
Cluster118	2	Horvu_MOREX_7H01G631900.1, HORVU.MOREX.PROJ.7HG00649580.1
Cluster119	2	Horvu_MOREX_3H01G564800.1, HORVU.MOREX.PROJ.3HG00272250.1
Cluster120	2	Horvu_MOREX_5H01G065400.1, HORVU.MOREX.PROJ.5HG00381830.1
Cluster121	2	Horvu_MOREX_7H01G633000.1, HORVU.MOREX.PROJ.7HG00649690.1
Cluster122	2	Horvu_MOREX_4H01G077000.1, HORVU.MOREX.PROJ.4HG00303790.1
Cluster123	1	HORVU.MOREX.PROJ.4HG00335190.1
Cluster124	2	Horvu_MOREX_3H01G510900.1, HORVU.MOREX.PROJ.3HG00265820.1
Cluster125	2	Horvu_MOREX_1H01G402600.1, HORVU.MOREX.PROJ.1HG00056760.1
Cluster126	2	Horvu_MOREX_7H01G411400.1, HORVU.MOREX.PROJ.7HG00618950.1
Cluster127	1	Horvu_MOREX_4H01G268400.1
Cluster128	2	Horvu_MOREX_7H01G741200.1, HORVU.MOREX.PROJ.7HG00663770.1
Cluster129	2	Horvu_MOREX_6H01G064600.1, HORVU.MOREX.PROJ.6HG00483920.1
Cluster130	2	Horvu_MOREX_2H01G540800.1, HORVU.MOREX.PROJ.2HG00160120.1
Cluster131	2	Horvu_MOREX_2H01G638400.1, HORVU.MOREX.PROJ.2HG00172250.1
Cluster132	1	HORVU.MOREX.PROJ.2HG00087240.1
Cluster133	1	Horvu_MOREX_2H01G026200.1
Cluster134	2	Horvu_MOREX_1H01G474200.1, HORVU.MOREX.PROJ.1HG00065570.1
Cluster135	2	Horvu_MOREX_2H01G112400.1, HORVU.MOREX.PROJ.2HG00098100.1
Cluster136	2	Horvu_MOREX_5H01G221100.1, HORVU.MOREX.PROJ.5HG00405230.1
Cluster137	2	Horvu_MOREX_4H01G537900.1, HORVU.MOREX.PROJ.4HG00370550.1
Cluster138	2	Horvu_MOREX_5H01G520700.1, HORVU.MOREX.PROJ.5HG00446050.1
Cluster139	1	Horvu_MOREX_6H01G142700.1
Cluster140	1	Horvu_MOREX_3H01G587300.1
Cluster141	2	Horvu_MOREX_3H01G657200.1, HORVU.MOREX.PROJ.3HG00285000.1
Cluster142	2	Horvu_MOREX_3H01G514200.1, HORVU.MOREX.PROJ.3HG00266240.1
Cluster143	1	HORVU.MOREX.PROJ.7HG00827320.1
Cluster144	2	Horvu_MOREX_7H01G332400.1, HORVU.MOREX.PROJ.7HG00605120.1
Cluster145	2	Horvu_MOREX_2H01G111600.1, HORVU.MOREX.PROJ.2HG00098000.1
Cluster146	1	Horvu_MOREX_2H01G494400.1
Cluster147	2	Horvu_MOREX_3H01G597500.1, HORVU.MOREX.PROJ.3HG00276600.1
Cluster148	1	Horvu_MOREX_4H01G120400.1
Cluster149	2	Horvu_MOREX_5H01G451600.1, HORVU.MOREX.PROJ.5HG00437300.1
Cluster150	2	Horvu_MOREX_3H01G084200.1, HORVU.MOREX.PROJ.3HG00204470.1
Cluster151	2	Horvu_MOREX_5H01G520800.1, HORVU.MOREX.PROJ.5HG00446060.1
Cluster152	2	Horvu_MOREX_2H01G494500.1, HORVU.MOREX.PROJ.2HG00154120.1
Cluster153	2	Horvu_MOREX_2H01G494900.1, HORVU.MOREX.PROJ.2HG00154170.1
Cluster154	2	Horvu_MOREX_2H01G456400.1, HORVU.MOREX.PROJ.2HG00148960.1
Cluster155	1	Horvu_MOREX_7H01G240300.1
Cluster156	2	Horvu_MOREX_2H01G494600.1, HORVU.MOREX.PROJ.2HG00154140.1
Cluster157	1	Horvu_MOREX_2H01G526700.1
Cluster158	1	Horvu_MOREX_7H01G248600.1
Cluster159	2	Horvu_MOREX_3H01G646800.1, HORVU.MOREX.PROJ.3HG00283470.1
Cluster160	2	Horvu_MOREX_6H01G580000.1, HORVU.MOREX.PROJ.6HG00556830.1
Cluster161	1	Horvu_MOREX_5H01G379100.1
Cluster162	2	Horvu_MOREX_1H01G142000.1, HORVU.MOREX.PROJ.1HG00020510.1
Cluster163	1	Horvu_MOREX_5H01G124100.1
Cluster164	1	HORVU.MOREX.PROJ.2HG00730740.1
Cluster165	2	Horvu_MOREX_2H01G526600.1, HORVU.MOREX.PROJ.2HG00158400.1

## Sheet: Table S3
Table S3. Gene distribution and classification of NAC genes for each OGG.
OGG name	Total gene number	Number of barley lines missing	Classification	Representative gene	Pangene IDs	Subfamily	All gene id in OGG
OGG16	2	18	line_specific/cloud	Horvu_8148_4H01G493400.1	HvNac.CL146	group2	Horvu_8148_4H01G493400.1, Horvu_PLANET_4H01G492200.1
OGG148	2	18	line_specific/cloud	Horvu_HHOR_4H01G260500.1	HvNac.CL147	group10	Horvu_HHOR_4H01G260500.1, Horvu_OUN333_4H01G259500.1
OGG149	2	18	line_specific/cloud	Horvu_HHOR_6H01G056600.1	HvNac.CL148	group10	Horvu_HHOR_6H01G056600.1, Horvu_21599_6H01G059900.1
OGG164	2	18	line_specific/cloud	Horvu_FT11_6H01G136200.1	HvNac.CL149	group10	Horvu_FT11_6H01G136200.1, Horvu_3081_6H01G132700.1
OGG167	2	18	line_specific/cloud	Horvu_13942_2H01G025100.1	HvNac.CL150	group10	Horvu_13942_2H01G025100.1, Horvu_7552_2H01G026000.1
OGG176	2	18	line_specific/cloud	Horvu_13942_7H01G217800.1	HvNac.CL151	group11	Horvu_13942_7H01G217800.1, Horvu_IGRI_7H01G220900.1
OGG4	1	19	line_specific/cloud	HORVU.MOREX.PROJ.5HG00471760.1	HvNac.CL152	group10	HORVU.MOREX.PROJ.5HG00471760.1
OGG5	1	19	line_specific/cloud	HORVU.MOREX.PROJ.6HG00541710.1	HvNac.CL153	group4	HORVU.MOREX.PROJ.6HG00541710.1
OGG8	1	19	line_specific/cloud	Horvu_GOLDEN_4H01G458600.1	HvNac.CL154	group2	Horvu_GOLDEN_4H01G458600.1
OGG9	1	19	line_specific/cloud	HORVU.MOREX.PROJ.4HG00303330.1	HvNac.CL155	group11	HORVU.MOREX.PROJ.4HG00303330.1
OGG10	1	19	line_specific/cloud	HORVU.MOREX.PROJ.6HG00806260.1	HvNac.CL156	group9	HORVU.MOREX.PROJ.6HG00806260.1
OGG11	1	19	line_specific/cloud	HORVU.MOREX.PROJ.2HG00730900.1	HvNac.CL157	group12	HORVU.MOREX.PROJ.2HG00730900.1
OGG13	1	19	line_specific/cloud	Horvu_9043_7H01G233400.1	HvNac.CL158	group11	Horvu_9043_7H01G233400.1
OGG15	1	19	line_specific/cloud	HORVU.MOREX.PROJ.5HG00775940.1	HvNac.CL159	group3	HORVU.MOREX.PROJ.5HG00775940.1
OGG19	1	19	line_specific/cloud	HORVU.MOREX.PROJ.4HG00757560.1	HvNac.CL160	group11	HORVU.MOREX.PROJ.4HG00757560.1
OGG23	1	19	line_specific/cloud	HORVU.MOREX.PROJ.7HG00590970.1	HvNac.CL161	group11	HORVU.MOREX.PROJ.7HG00590970.1
OGG26	1	19	line_specific/cloud	HORVU.MOREX.PROJ.5HG00471340.1	HvNac.CL162	group8	HORVU.MOREX.PROJ.5HG00471340.1
OGG27	1	19	line_specific/cloud	HORVU.MOREX.PROJ.5HG00774100.1	HvNac.CL163	group9	HORVU.MOREX.PROJ.5HG00774100.1
OGG28	1	19	line_specific/cloud	HORVU.MOREX.PROJ.5HG00773910.1	HvNac.CL164	group9	HORVU.MOREX.PROJ.5HG00773910.1
OGG31	1	19	line_specific/cloud	HORVU.MOREX.PROJ.3HG00262360.1	HvNac.CL165	group10	HORVU.MOREX.PROJ.3HG00262360.1
OGG32	1	19	line_specific/cloud	HORVU.MOREX.PROJ.7HG00812880.1	HvNac.CL166	group4	HORVU.MOREX.PROJ.7HG00812880.1
OGG41	1	19	line_specific/cloud	HORVU.MOREX.PROJ.2HG00732270.1	HvNac.CL167	group9	HORVU.MOREX.PROJ.2HG00732270.1
OGG44	1	19	line_specific/cloud	Horvu_FT11_7H01G219700.1	HvNac.CL168	group11	Horvu_FT11_7H01G219700.1
OGG51	1	19	line_specific/cloud	HORVU.MOREX.PROJ.5HG00789890.1	HvNac.CL169	group10	HORVU.MOREX.PROJ.5HG00789890.1
OGG55	1	19	line_specific/cloud	Horvu_GOLDEN_7H01G208600.1	HvNac.CL170	group11	Horvu_GOLDEN_7H01G208600.1
OGG56	1	19	line_specific/cloud	Horvu_13942_7H01G225800.1	HvNac.CL171	group11	Horvu_13942_7H01G225800.1
OGG57	1	19	line_specific/cloud	HORVU.MOREX.PROJ.5HG00383810.1	HvNac.CL172	group9	HORVU.MOREX.PROJ.5HG00383810.1
OGG67	1	19	line_specific/cloud	Horvu_10350_7H01G240400.1	HvNac.CL173	group11	Horvu_10350_7H01G240400.1
OGG69	1	19	line_specific/cloud	HORVU.MOREX.PROJ.5HG00428080.1	HvNac.CL174	group4	HORVU.MOREX.PROJ.5HG00428080.1
OGG77	1	19	line_specific/cloud	HORVU.MOREX.PROJ.7HG00815170.1	HvNac.CL175	group11	HORVU.MOREX.PROJ.7HG00815170.1
OGG78	1	19	line_specific/cloud	HORVU.MOREX.PROJ.3HG00292130.1	HvNac.CL176	group9	HORVU.MOREX.PROJ.3HG00292130.1
OGG99	1	19	line_specific/cloud	Horvu_FT11_3H01G087200.1	HvNac.CL177	group1	Horvu_FT11_3H01G087200.1
OGG103	1	19	line_specific/cloud	Horvu_FT11_4H01G468300.1	HvNac.CL178	group4	Horvu_FT11_4H01G468300.1
OGG106	1	19	line_specific/cloud	Horvu_HOCKETT_Un01G250100.1	HvNac.CL179	group11	Horvu_HOCKETT_Un01G250100.1
OGG108	1	19	line_specific/cloud	Horvu_13942_6H01G479700.1	HvNac.CL180	group3	Horvu_13942_6H01G479700.1
OGG113	1	19	line_specific/cloud	HORVU.MOREX.PROJ.2HG00092670.1	HvNac.CL181	group4	HORVU.MOREX.PROJ.2HG00092670.1
OGG117	1	19	line_specific/cloud	Horvu_10350_1H01G162000.1	HvNac.CL182	group11	Horvu_10350_1H01G162000.1
OGG124	1	19	line_specific/cloud	HORVU.MOREX.PROJ.4HG00309460.1	HvNac.CL183	group3	HORVU.MOREX.PROJ.4HG00309460.1
OGG126	1	19	line_specific/cloud	HORVU.MOREX.PROJ.3HG00747260.1	HvNac.CL184	group9	HORVU.MOREX.PROJ.3HG00747260.1
OGG131	1	19	line_specific/cloud	HORVU.MOREX.PROJ.5HG00790590.1	HvNac.CL185	group11	HORVU.MOREX.PROJ.5HG00790590.1
OGG139	1	19	line_specific/cloud	HORVU.MOREX.PROJ.4HG00335190.1	HvNac.CL186	group10	HORVU.MOREX.PROJ.4HG00335190.1
OGG140	1	19	line_specific/cloud	Horvu_7552_7H01G227600.1	HvNac.CL187	group11	Horvu_7552_7H01G227600.1
OGG154	1	19	line_specific/cloud	HORVU.MOREX.PROJ.2HG00087240.1	HvNac.CL188	group10	HORVU.MOREX.PROJ.2HG00087240.1
OGG155	1	19	line_specific/cloud	Horvu_FT11_3H01G584400.1	HvNac.CL189	group10	Horvu_FT11_3H01G584400.1
OGG157	1	19	line_specific/cloud	Horvu_FT11_2H01G024700.1	HvNac.CL190	group10	Horvu_FT11_2H01G024700.1
OGG159	1	19	line_specific/cloud	Horvu_10350_3H01G643100.1	HvNac.CL191	group10	Horvu_10350_3H01G643100.1
OGG170	1	19	line_specific/cloud	Horvu_FT11_4H01G263500.1	HvNac.CL192	group10	Horvu_FT11_4H01G263500.1
OGG171	1	19	line_specific/cloud	Horvu_8148_2H01G008200.1	HvNac.CL193	group10	Horvu_8148_2H01G008200.1
OGG172	1	19	line_specific/cloud	Horvu_8148_4H01G258100.1	HvNac.CL194	group10	Horvu_8148_4H01G258100.1
OGG173	1	19	line_specific/cloud	Horvu_7552_7H01G228400.1	HvNac.CL195	group11	Horvu_7552_7H01G228400.1
OGG175	1	19	line_specific/cloud	HORVU.MOREX.PROJ.7HG00827320.1	HvNac.CL196	group9	HORVU.MOREX.PROJ.7HG00827320.1
OGG181	1	19	line_specific/cloud	Horvu_HHOR_Un01G081500.1	HvNac.CL197	group11	Horvu_HHOR_Un01G081500.1
OGG184	1	19	line_specific/cloud	Horvu_OUN333_7H01G235100.1	HvNac.CL198	group11	Horvu_OUN333_7H01G235100.1
OGG185	1	19	line_specific/cloud	Horvu_HUANG_7H01G216000.1	HvNac.CL199	group11	Horvu_HUANG_7H01G216000.1
OGG190	1	19	line_specific/cloud	Horvu_3081_7H01G225400.1	HvNac.CL200	group11	Horvu_3081_7H01G225400.1
OGG199	1	19	line_specific/cloud	HORVU.MOREX.PROJ.2HG00730740.1	HvNac.CL201	group9	HORVU.MOREX.PROJ.2HG00730740.1
OGG0	20	0	core	HORVU.MOREX.PROJ.4HG00350460.1	HvNac.CR001	group8	Horvu_HHOR_4H01G369600.1, Horvu_13942_4H01G368200.1, Horvu_8148_4H01G367800.1, Horvu_21599_4H01G365300.1, Horvu_13821_4H01G366100.1, Horvu_10350_4H01G369100.1, Horvu_IGRI_4H01G366800.1, Horvu_PLANET_4H01G367200.1, Horvu_AKASHIN_4H01G364800.1, Horvu_FT11_4H01G372000.1, Horvu_BARKE_4H01G367100.1, Horvu_GOLDEN_4H01G344600.1, Horvu_3081_4H01G363200.1, HORVU.MOREX.PROJ.4HG00350460.1, Horvu_OUN333_4H01…
OGG1	20	0	core	HORVU.MOREX.PROJ.5HG00434660.1	HvNac.CR002	group4	Horvu_HHOR_5H01G408400.1, Horvu_13942_5H01G404600.1, Horvu_8148_5H01G416600.1, Horvu_21599_5H01G401500.1, Horvu_13821_5H01G404400.1, Horvu_10350_5H01G419400.1, Horvu_IGRI_5H01G414100.1, Horvu_PLANET_5H01G417000.1, Horvu_AKASHIN_5H01G403600.1, Horvu_FT11_5H01G413200.1, Horvu_BARKE_5H01G422400.1, Horvu_GOLDEN_5H01G381200.1, Horvu_3081_5H01G413600.1, HORVU.MOREX.PROJ.5HG00434660.1, Horvu_OUN333_5H01…
OGG2	20	0	core	HORVU.MOREX.PROJ.7HG00617030.1	HvNac.CR003	group2	Horvu_HHOR_7H01G373900.1, Horvu_13942_7H01G370500.1, Horvu_8148_7H01G374900.1, Horvu_21599_7H01G381800.1, Horvu_13821_7H01G372900.1, Horvu_10350_7H01G386100.1, Horvu_IGRI_7H01G374200.1, Horvu_PLANET_7H01G382700.1, Horvu_AKASHIN_7H01G370800.1, Horvu_FT11_7H01G375300.1, Horvu_BARKE_7H01G385600.1, Horvu_GOLDEN_7H01G349200.1, Horvu_3081_7H01G380800.1, HORVU.MOREX.PROJ.7HG00617030.1, Horvu_OUN333_7H01…
OGG6	20	0	core	HORVU.MOREX.PROJ.7HG00609960.1	HvNac.CR004	group2	Horvu_HHOR_7H01G340000.1, Horvu_13942_7H01G337100.1, Horvu_8148_7H01G340300.1, Horvu_21599_7H01G347500.1, Horvu_13821_7H01G337500.1, Horvu_10350_7H01G349400.1, Horvu_IGRI_7H01G340500.1, Horvu_PLANET_7H01G349900.1, Horvu_AKASHIN_7H01G335900.1, Horvu_FT11_7H01G341400.1, Horvu_BARKE_7H01G352400.1, Horvu_GOLDEN_7H01G317200.1, Horvu_3081_7H01G346600.1, HORVU.MOREX.PROJ.7HG00609960.1, Horvu_OUN333_7H01…
OGG7	20	0	core	HORVU.MOREX.PROJ.6HG00558490.1	HvNac.CR005	group3	Horvu_HHOR_6H01G553700.1, Horvu_13942_6H01G556800.1, Horvu_8148_6H01G566400.1, Horvu_21599_6H01G558200.1, Horvu_13821_6H01G561100.1, Horvu_10350_6H01G586100.1, Horvu_IGRI_6H01G563500.1, Horvu_PLANET_6H01G569800.1, Horvu_AKASHIN_6H01G558700.1, Horvu_FT11_6H01G572000.1, Horvu_BARKE_6H01G574400.1, Horvu_GOLDEN_6H01G521500.1, Horvu_3081_6H01G564000.1, HORVU.MOREX.PROJ.6HG00558490.1, Horvu_OUN333_6H01…
OGG14	20	0	core	HORVU.MOREX.PROJ.3HG00247500.1	HvNac.CR006	group9	Horvu_HHOR_3H01G352200.1, Horvu_13942_3H01G353200.1, Horvu_8148_3H01G357700.1, Horvu_21599_3H01G358100.1, Horvu_13821_3H01G351300.1, Horvu_10350_3H01G354900.1, Horvu_IGRI_3H01G350500.1, Horvu_PLANET_3H01G361100.1, Horvu_AKASHIN_3H01G356400.1, Horvu_FT11_3H01G363600.1, Horvu_BARKE_3H01G358200.1, Horvu_GOLDEN_3H01G334100.1, Horvu_3081_3H01G351100.1, HORVU.MOREX.PROJ.3HG00247500.1, Horvu_OUN333_3H01…
OGG20	20	0	core	HORVU.MOREX.PROJ.7HG00560970.1	HvNac.CR007	group2	Horvu_HHOR_7H01G001900.1, Horvu_13942_7H01G003100.1, Horvu_8148_7H01G003400.1, Horvu_21599_7H01G000100.1, Horvu_13821_7H01G009300.1, Horvu_10350_7H01G000100.1, Horvu_IGRI_7H01G005900.1, Horvu_PLANET_7H01G010300.1, Horvu_AKASHIN_7H01G000100.1, Horvu_FT11_7H01G000700.1, Horvu_BARKE_7H01G004700.1, Horvu_GOLDEN_7H01G001600.1, Horvu_3081_7H01G000100.1, HORVU.MOREX.PROJ.7HG00560970.1, Horvu_OUN333_7H01…
OGG21	20	0	core	HORVU.MOREX.PROJ.6HG00521260.1	HvNac.CR008	group8	Horvu_HHOR_6H01G288600.1, Horvu_13942_6H01G291300.1, Horvu_8148_6H01G299800.1, Horvu_21599_6H01G299400.1, Horvu_13821_6H01G294400.1, Horvu_10350_6H01G304400.1, Horvu_IGRI_6H01G297600.1, Horvu_PLANET_6H01G301600.1, Horvu_AKASHIN_6H01G288800.1, Horvu_FT11_6H01G306000.1, Horvu_BARKE_6H01G305600.1, Horvu_GOLDEN_6H01G268400.1, Horvu_3081_6H01G299800.1, HORVU.MOREX.PROJ.6HG00521260.1, Horvu_OUN333_6H01…
OGG24	20	0	core	HORVU.MOREX.PROJ.7HG00629550.1	HvNac.CR009	group10	Horvu_HHOR_7H01G458600.1, Horvu_13942_7H01G454200.1, Horvu_8148_7H01G460000.1, Horvu_21599_7H01G465800.1, Horvu_13821_7H01G458800.1, Horvu_10350_7H01G471600.1, Horvu_IGRI_7H01G460300.1, Horvu_PLANET_7H01G614000.1, Horvu_AKASHIN_7H01G458000.1, Horvu_FT11_7H01G461200.1, Horvu_BARKE_7H01G471700.1, Horvu_GOLDEN_7H01G430600.1, Horvu_3081_7H01G465600.1, HORVU.MOREX.PROJ.7HG00629550.1, Horvu_OUN333_7H01…
OGG25	20	0	core	HORVU.MOREX.PROJ.5HG00463570.1	HvNac.CR010	group9	Horvu_HHOR_5H01G621000.1, Horvu_13942_5H01G618200.1, Horvu_8148_5H01G634600.1, Horvu_21599_5H01G619500.1, Horvu_13821_5H01G622100.1, Horvu_10350_5H01G639600.1, Horvu_IGRI_5H01G631700.1, Horvu_PLANET_5H01G631700.1, Horvu_AKASHIN_5H01G618900.1, Horvu_FT11_5H01G638000.1, Horvu_BARKE_5H01G645400.1, Horvu_GOLDEN_5H01G580500.1, Horvu_3081_5H01G633300.1, HORVU.MOREX.PROJ.5HG00463570.1, Horvu_OUN333_5H01…
OGG29	20	0	core	HORVU.MOREX.PROJ.7HG00633440.1	HvNac.CR011	group8	Horvu_HHOR_7H01G482500.1, Horvu_13942_7H01G478400.1, Horvu_8148_7H01G484700.1, Horvu_21599_7H01G488400.1, Horvu_13821_7H01G483700.1, Horvu_10350_7H01G496900.1, Horvu_IGRI_7H01G484300.1, Horvu_PLANET_7H01G589500.1, Horvu_AKASHIN_7H01G481500.1, Horvu_FT11_7H01G485200.1, Horvu_BARKE_7H01G496800.1, Horvu_GOLDEN_7H01G453700.1, Horvu_3081_7H01G490200.1, HORVU.MOREX.PROJ.7HG00633440.1, Horvu_OUN333_7H01…
OGG30	20	0	core	HORVU.MOREX.PROJ.3HG00225940.1	HvNac.CR012	group1	Horvu_HHOR_3H01G231100.1, Horvu_13942_3H01G231800.1, Horvu_8148_3H01G236000.1, Horvu_21599_3H01G236400.1, Horvu_13821_3H01G232700.1, Horvu_10350_3H01G232700.1, Horvu_IGRI_3H01G228400.1, Horvu_PLANET_3H01G237900.1, Horvu_AKASHIN_3H01G233100.1, Horvu_FT11_3H01G241400.1, Horvu_BARKE_3H01G236300.1, Horvu_GOLDEN_3H01G217400.1, Horvu_3081_3H01G228400.1, HORVU.MOREX.PROJ.3HG00225940.1, Horvu_OUN333_3H01…
OGG34	20	0	core	HORVU.MOREX.PROJ.6HG00540730.1	HvNac.CR013	group11	Horvu_HHOR_6H01G420700.1, Horvu_13942_6H01G421700.1, Horvu_8148_6H01G432300.1, Horvu_21599_6H01G429800.1, Horvu_13821_6H01G426400.1, Horvu_10350_6H01G436800.1, Horvu_IGRI_6H01G430500.1, Horvu_PLANET_6H01G434100.1, Horvu_AKASHIN_6H01G420600.1, Horvu_FT11_6H01G440300.1, Horvu_BARKE_6H01G439300.1, Horvu_GOLDEN_6H01G396500.1, Horvu_3081_6H01G432900.1, HORVU.MOREX.PROJ.6HG00540730.1, Horvu_OUN333_6H01…
OGG37	20	0	core	HORVU.MOREX.PROJ.3HG00209440.1	HvNac.CR014	group8	Horvu_HHOR_3H01G120800.1, Horvu_13942_3H01G120200.1, Horvu_8148_3H01G123900.1, Horvu_21599_3H01G122900.1, Horvu_13821_3H01G120700.1, Horvu_10350_3H01G119200.1, Horvu_IGRI_3H01G116100.1, Horvu_PLANET_3H01G124300.1, Horvu_AKASHIN_3H01G118500.1, Horvu_FT11_3H01G126700.1, Horvu_BARKE_3H01G124100.1, Horvu_GOLDEN_3H01G108500.1, Horvu_3081_3H01G117300.1, HORVU.MOREX.PROJ.3HG00209440.1, Horvu_OUN333_3H01…
OGG38	20	0	core	HORVU.MOREX.PROJ.2HG00154190.1	HvNac.CR015	group11	Horvu_HHOR_2H01G466800.1, Horvu_13942_2H01G471600.1, Horvu_8148_2H01G474100.1, Horvu_21599_2H01G471400.1, Horvu_13821_2H01G471200.1, Horvu_10350_2H01G478500.1, Horvu_IGRI_2H01G472800.1, Horvu_PLANET_2H01G475800.1, Horvu_AKASHIN_2H01G473100.1, Horvu_FT11_2H01G478200.1, Horvu_BARKE_2H01G481100.1, Horvu_GOLDEN_2H01G433700.1, Horvu_3081_2H01G472200.1, HORVU.MOREX.PROJ.2HG00154190.1, Horvu_OUN333_2H01…
OGG40	20	0	core	HORVU.MOREX.PROJ.4HG00316960.1	HvNac.CR016	group9	Horvu_HHOR_4H01G168500.1, Horvu_13942_4H01G169200.1, Horvu_8148_4H01G165800.1, Horvu_21599_4H01G167100.1, Horvu_13821_4H01G166800.1, Horvu_10350_4H01G167800.1, Horvu_IGRI_4H01G166600.1, Horvu_PLANET_4H01G165500.1, Horvu_AKASHIN_4H01G164300.1, Horvu_FT11_4H01G171600.1, Horvu_BARKE_4H01G166800.1, Horvu_GOLDEN_4H01G150900.1, Horvu_3081_4H01G165200.1, HORVU.MOREX.PROJ.4HG00316960.1, Horvu_OUN333_4H01…
OGG43	20	0	core	HORVU.MOREX.PROJ.7HG00599800.1	HvNac.CR017	group11	Horvu_HHOR_7H01G276500.1, Horvu_13942_7H01G271300.1, Horvu_8148_7H01G274200.1, Horvu_21599_7H01G279200.1, Horvu_13821_7H01G271100.1, Horvu_10350_7H01G285100.1, Horvu_IGRI_7H01G273800.1, Horvu_PLANET_7H01G283300.1, Horvu_AKASHIN_7H01G267900.1, Horvu_FT11_7H01G264800.1, Horvu_BARKE_7H01G284700.1, Horvu_GOLDEN_7H01G252300.1, Horvu_3081_7H01G278900.1, HORVU.MOREX.PROJ.7HG00599800.1, Horvu_OUN333_7H01…
OGG46	20	0	core	HORVU.MOREX.PROJ.7HG00591710.1	HvNac.CR018	group11	Horvu_HHOR_7H01G220000.1, Horvu_13942_7H01G213900.1, Horvu_8148_7H01G217300.1, Horvu_21599_7H01G224500.1, Horvu_13821_7H01G214000.1, Horvu_10350_7H01G229100.1, Horvu_IGRI_7H01G216900.1, Horvu_PLANET_7H01G225600.1, Horvu_AKASHIN_7H01G212600.1, Horvu_FT11_7H01G208200.1, Horvu_BARKE_7H01G227300.1, Horvu_GOLDEN_7H01G197300.1, Horvu_3081_7H01G221100.1, HORVU.MOREX.PROJ.7HG00591710.1, Horvu_OUN333_7H01…
OGG48	20	0	core	HORVU.MOREX.PROJ.2HG00154560.1	HvNac.CR019	group8	Horvu_HHOR_2H01G469200.1, Horvu_13942_2H01G474000.1, Horvu_8148_2H01G476500.1, Horvu_21599_2H01G473900.1, Horvu_13821_2H01G473800.1, Horvu_10350_2H01G481200.1, Horvu_IGRI_2H01G475400.1, Horvu_PLANET_2H01G478300.1, Horvu_AKASHIN_2H01G475700.1, Horvu_FT11_2H01G480700.1, Horvu_BARKE_2H01G483800.1, Horvu_GOLDEN_2H01G435900.1, Horvu_3081_2H01G474600.1, HORVU.MOREX.PROJ.2HG00154560.1, Horvu_OUN333_2H01…
OGG50	20	0	core	HORVU.MOREX.PROJ.7HG00592150.1	HvNac.CR020	group11	Horvu_HHOR_7H01G223200.1, Horvu_13942_7H01G217400.1, Horvu_8148_7H01G220900.1, Horvu_21599_7H01G228200.1, Horvu_13821_7H01G217200.1, Horvu_10350_7H01G232500.1, Horvu_IGRI_7H01G220500.1, Horvu_PLANET_7H01G228900.1, Horvu_AKASHIN_7H01G215700.1, Horvu_FT11_7H01G211600.1, Horvu_BARKE_7H01G231300.1, Horvu_GOLDEN_7H01G200500.1, Horvu_3081_7H01G225000.1, HORVU.MOREX.PROJ.7HG00592150.1, Horvu_OUN333_7H01…
OGG52	20	0	core	HORVU.MOREX.PROJ.7HG00592870.1	HvNac.CR021	group8	Horvu_HHOR_7H01G229700.1, Horvu_13942_7H01G224000.1, Horvu_8148_7H01G227400.1, Horvu_21599_7H01G234100.1, Horvu_13821_7H01G223800.1, Horvu_10350_7H01G238600.1, Horvu_IGRI_7H01G227000.1, Horvu_PLANET_7H01G235600.1, Horvu_AKASHIN_7H01G221500.1, Horvu_FT11_7H01G218000.1, Horvu_BARKE_7H01G238000.1, Horvu_GOLDEN_7H01G206900.1, Horvu_3081_7H01G231500.1, HORVU.MOREX.PROJ.7HG00592870.1, Horvu_OUN333_7H01…
OGG53	20	0	core	HORVU.MOREX.PROJ.7HG00661770.1	HvNac.CR022	group10	Horvu_HHOR_7H01G689500.1, Horvu_13942_7H01G682200.1, Horvu_8148_7H01G692600.1, Horvu_21599_7H01G691100.1, Horvu_13821_7H01G687800.1, Horvu_10350_7H01G702800.1, Horvu_IGRI_7H01G688100.1, Horvu_PLANET_7H01G700600.1, Horvu_AKASHIN_7H01G685500.1, Horvu_FT11_7H01G694800.1, Horvu_BARKE_7H01G707800.1, Horvu_GOLDEN_7H01G636700.1, Horvu_3081_7H01G695500.1, HORVU.MOREX.PROJ.7HG00661770.1, Horvu_OUN333_7H01…
OGG54	20	0	core	HORVU.MOREX.PROJ.1HG00058470.1	HvNac.CR023	group3	Horvu_HHOR_1H01G394200.1, Horvu_13942_5H01G481300.1, Horvu_8148_1H01G396500.1, Horvu_21599_1H01G391300.1, Horvu_13821_1H01G394400.1, Horvu_10350_1H01G405600.1, Horvu_IGRI_1H01G395200.1, Horvu_PLANET_1H01G402500.1, Horvu_AKASHIN_1H01G395800.1, Horvu_FT11_1H01G405400.1, Horvu_BARKE_1H01G412000.1, Horvu_GOLDEN_1H01G353400.1, Horvu_3081_1H01G401200.1, HORVU.MOREX.PROJ.1HG00058470.1, Horvu_OUN333_1H01…
OGG58	20	0	core	HORVU.MOREX.PROJ.3HG00271970.1	HvNac.CR024	group4	Horvu_HHOR_3H01G539700.1, Horvu_13942_3H01G544000.1, Horvu_8148_3H01G546900.1, Horvu_21599_3H01G547500.1, Horvu_13821_3H01G542000.1, Horvu_10350_3H01G547000.1, Horvu_IGRI_3H01G540000.1, Horvu_PLANET_3H01G549800.1, Horvu_AKASHIN_3H01G544100.1, Horvu_FT11_3H01G556200.1, Horvu_BARKE_3H01G546300.1, Horvu_GOLDEN_3H01G515400.1, Horvu_3081_3H01G541400.1, HORVU.MOREX.PROJ.3HG00271970.1, Horvu_OUN333_3H01…
OGG60	20	0	core	HORVU.MOREX.PROJ.6HG00492030.1	HvNac.CR025	group3	Horvu_HHOR_6H01G116700.1, Horvu_13942_6H01G116800.1, Horvu_8148_6H01G122600.1, Horvu_21599_6H01G122300.1, Horvu_13821_6H01G119400.1, Horvu_10350_6H01G121800.1, Horvu_IGRI_6H01G119800.1, Horvu_PLANET_6H01G123100.1, Horvu_AKASHIN_6H01G113400.1, Horvu_FT11_6H01G122400.1, Horvu_BARKE_6H01G125400.1, Horvu_GOLDEN_6H01G103000.1, Horvu_3081_6H01G119100.1, HORVU.MOREX.PROJ.6HG00492030.1, Horvu_OUN333_6H01…
OGG61	20	0	core	HORVU.MOREX.PROJ.2HG00118480.1	HvNac.CR026	group3	Horvu_HHOR_2H01G249700.1, Horvu_13942_2H01G252500.1, Horvu_8148_2H01G256500.1, Horvu_21599_2H01G250500.1, Horvu_13821_2H01G254200.1, Horvu_10350_2H01G260600.1, Horvu_IGRI_2H01G254700.1, Horvu_PLANET_2H01G256800.1, Horvu_AKASHIN_2H01G252600.1, Horvu_FT11_2H01G254500.1, Horvu_BARKE_2H01G262800.1, Horvu_GOLDEN_2H01G226800.1, Horvu_3081_2H01G254600.1, HORVU.MOREX.PROJ.2HG00118480.1, Horvu_OUN333_2H01…
OGG62	20	0	core	HORVU.MOREX.PROJ.5HG00409060.1	HvNac.CR027	group1	Horvu_HHOR_5H01G231900.1, Horvu_13942_5H01G230900.1, Horvu_8148_5H01G239600.1, Horvu_21599_5H01G227700.1, Horvu_13821_5H01G227600.1, Horvu_10350_5H01G240200.1, Horvu_IGRI_5H01G236900.1, Horvu_PLANET_5H01G240800.1, Horvu_AKASHIN_5H01G232700.1, Horvu_FT11_5H01G239000.1, Horvu_BARKE_5H01G246600.1, Horvu_GOLDEN_5H01G210800.1, Horvu_3081_5H01G236500.1, HORVU.MOREX.PROJ.5HG00409060.1, Horvu_OUN333_5H01…
OGG63	20	0	core	HORVU.MOREX.PROJ.2HG00193050.1	HvNac.CR028	group3	Horvu_HHOR_2H01G761400.1, Horvu_13942_2H01G750700.1, Horvu_8148_2H01G764500.1, Horvu_21599_2H01G763800.1, Horvu_13821_2H01G755000.1, Horvu_10350_2H01G777800.1, Horvu_IGRI_2H01G761800.1, Horvu_PLANET_2H01G772900.1, Horvu_AKASHIN_2H01G763700.1, Horvu_FT11_2H01G765700.1, Horvu_BARKE_2H01G778100.1, Horvu_GOLDEN_2H01G700700.1, Horvu_3081_2H01G772200.1, HORVU.MOREX.PROJ.2HG00193050.1, Horvu_OUN333_2H01…
OGG65	20	0	core	HORVU.MOREX.PROJ.2HG00154490.1	HvNac.CR029	group8	Horvu_HHOR_2H01G469000.1, Horvu_13942_2H01G473800.1, Horvu_8148_2H01G476300.1, Horvu_21599_2H01G473700.1, Horvu_13821_2H01G473500.1, Horvu_10350_2H01G480900.1, Horvu_IGRI_2H01G475100.1, Horvu_PLANET_2H01G478100.1, Horvu_AKASHIN_2H01G475400.1, Horvu_FT11_2H01G480500.1, Horvu_BARKE_2H01G483400.1, Horvu_GOLDEN_2H01G435700.1, Horvu_3081_2H01G474400.1, HORVU.MOREX.PROJ.2HG00154490.1, Horvu_OUN333_2H01…
OGG66	20	0	core	HORVU.MOREX.PROJ.7HG00621740.1	HvNac.CR030	group2	Horvu_HHOR_7H01G405500.1, Horvu_13942_7H01G401400.1, Horvu_8148_7H01G405300.1, Horvu_21599_7H01G412700.1, Horvu_13821_7H01G403500.1, Horvu_10350_7H01G416900.1, Horvu_IGRI_7H01G406000.1, Horvu_PLANET_7H01G413700.1, Horvu_AKASHIN_7H01G402100.1, Horvu_FT11_7H01G405900.1, Horvu_BARKE_7H01G416700.1, Horvu_GOLDEN_7H01G379100.1, Horvu_3081_7H01G412200.1, HORVU.MOREX.PROJ.7HG00621740.1, Horvu_OUN333_7H01…
OGG70	20	0	core	HORVU.MOREX.PROJ.1HG00057220.1	HvNac.CR031	group4	Horvu_HHOR_1H01G386700.1, Horvu_13942_1H01G383100.1, Horvu_8148_1H01G388400.1, Horvu_21599_1H01G384100.1, Horvu_13821_1H01G386700.1, Horvu_10350_1H01G396200.1, Horvu_IGRI_1H01G386600.1, Horvu_PLANET_1H01G394400.1, Horvu_AKASHIN_1H01G388500.1, Horvu_FT11_1H01G397200.1, Horvu_BARKE_1H01G403800.1, Horvu_GOLDEN_1H01G345600.1, Horvu_3081_1H01G392100.1, HORVU.MOREX.PROJ.1HG00057220.1, Horvu_OUN333_1H01…
OGG71	20	0	core	HORVU.MOREX.PROJ.7HG00622330.1	HvNac.CR032	group4	Horvu_HHOR_7H01G408800.1, Horvu_13942_7H01G405000.1, Horvu_8148_7H01G408800.1, Horvu_21599_7H01G416000.1, Horvu_13821_7H01G407000.1, Horvu_10350_7H01G420500.1, Horvu_IGRI_7H01G409600.1, Horvu_PLANET_7H01G417100.1, Horvu_AKASHIN_7H01G405600.1, Horvu_FT11_7H01G409400.1, Horvu_BARKE_7H01G420200.1, Horvu_GOLDEN_7H01G382300.1, Horvu_3081_7H01G415900.1, HORVU.MOREX.PROJ.7HG00622330.1, Horvu_OUN333_7H01…
OGG72	20	0	core	HORVU.MOREX.PROJ.6HG00543320.1	HvNac.CR033	group4	Horvu_HHOR_6H01G439000.1, Horvu_13942_6H01G422400.1, Horvu_8148_6H01G450000.1, Horvu_21599_6H01G447300.1, Horvu_13821_6H01G443900.1, Horvu_10350_6H01G454700.1, Horvu_IGRI_6H01G446600.1, Horvu_PLANET_6H01G452000.1, Horvu_AKASHIN_6H01G439800.1, Horvu_FT11_6H01G455900.1, Horvu_BARKE_6H01G458400.1, Horvu_GOLDEN_6H01G411900.1, Horvu_3081_6H01G449300.1, HORVU.MOREX.PROJ.6HG00543320.1, Horvu_OUN333_6H01…
OGG73	20	0	core	Horvu_HHOR_2H01G063400.1	HvNac.CR034	group4	Horvu_HHOR_2H01G063400.1, Horvu_13942_2H01G064500.1, Horvu_8148_2H01G065500.1, Horvu_21599_2H01G067500.1, Horvu_13821_2H01G066000.1, Horvu_10350_2H01G070400.1, Horvu_IGRI_2H01G064900.1, Horvu_PLANET_2H01G069000.1, Horvu_AKASHIN_2H01G065700.1, Horvu_FT11_2H01G065700.1, Horvu_BARKE_2H01G072000.1, Horvu_GOLDEN_2H01G059400.1, Horvu_3081_2H01G066300.1, HORVU.MOREX.PROJ.2HG00092670.2, Horvu_OUN333_2H01…
OGG74	20	0	core	HORVU.MOREX.PROJ.4HG00348180.1	HvNac.CR035	group3	Horvu_HHOR_4H01G351900.1, Horvu_13942_4H01G351300.1, Horvu_8148_4H01G349500.1, Horvu_21599_4H01G348700.1, Horvu_13821_4H01G348500.1, Horvu_10350_4H01G352800.1, Horvu_IGRI_4H01G349200.1, Horvu_PLANET_4H01G348700.1, Horvu_AKASHIN_4H01G346700.1, Horvu_FT11_4H01G355400.1, Horvu_BARKE_4H01G350600.1, Horvu_GOLDEN_4H01G328200.1, Horvu_3081_4H01G345900.1, HORVU.MOREX.PROJ.4HG00348180.1, Horvu_OUN333_4H01…
OGG75	20	0	core	HORVU.MOREX.PROJ.4HG00364830.1	HvNac.CR036	group2	Horvu_HHOR_4H01G475400.1, Horvu_13942_4H01G477300.1, Horvu_8148_4H01G476700.1, Horvu_21599_4H01G474700.1, Horvu_13821_4H01G472400.1, Horvu_10350_4H01G475900.1, Horvu_IGRI_4H01G472000.1, Horvu_PLANET_4H01G474800.1, Horvu_AKASHIN_4H01G472400.1, Horvu_FT11_4H01G479200.1, Horvu_BARKE_4H01G481000.1, Horvu_GOLDEN_4H01G442000.1, Horvu_3081_4H01G472800.1, HORVU.MOREX.PROJ.4HG00364830.1, Horvu_OUN333_4H01…
OGG76	20	0	core	HORVU.MOREX.PROJ.2HG00159010.1	HvNac.CR037	group11	Horvu_HHOR_2H01G500600.1, Horvu_13942_2H01G506400.1, Horvu_8148_2H01G507700.1, Horvu_21599_2H01G506200.1, Horvu_13821_2H01G506700.1, Horvu_10350_2H01G513500.1, Horvu_IGRI_2H01G507000.1, Horvu_PLANET_2H01G509200.1, Horvu_AKASHIN_2H01G507900.1, Horvu_FT11_2H01G512800.1, Horvu_BARKE_2H01G515400.1, Horvu_GOLDEN_2H01G466300.1, Horvu_3081_2H01G506600.1, HORVU.MOREX.PROJ.2HG00159010.1, Horvu_OUN333_2H01…
OGG79	20	0	core	HORVU.MOREX.PROJ.2HG00097980.1	HvNac.CR038	group1	Horvu_HHOR_2H01G102400.1, Horvu_13942_2H01G104500.1, Horvu_8148_2H01G109600.1, Horvu_21599_2H01G106700.1, Horvu_13821_2H01G107700.1, Horvu_10350_2H01G109900.1, Horvu_IGRI_2H01G106100.1, Horvu_PLANET_2H01G108100.1, Horvu_AKASHIN_2H01G104900.1, Horvu_FT11_2H01G106600.1, Horvu_BARKE_2H01G113200.1, Horvu_GOLDEN_2H01G088500.1, Horvu_3081_2H01G107500.1, HORVU.MOREX.PROJ.2HG00097980.1, Horvu_OUN333_2H01…
OGG80	20	0	core	HORVU.MOREX.PROJ.2HG00154530.1	HvNac.CR039	group8	Horvu_HHOR_2H01G469100.1, Horvu_13942_2H01G473900.1, Horvu_8148_2H01G476400.1, Horvu_21599_2H01G473800.1, Horvu_13821_2H01G473600.1, Horvu_10350_2H01G481100.1, Horvu_IGRI_2H01G475200.1, Horvu_PLANET_2H01G478200.1, Horvu_AKASHIN_2H01G475500.1, Horvu_FT11_2H01G480600.1, Horvu_BARKE_2H01G483600.1, Horvu_GOLDEN_2H01G435800.1, Horvu_3081_2H01G474500.1, HORVU.MOREX.PROJ.2HG00154530.1, Horvu_OUN333_2H01…
OGG81	20	0	core	HORVU.MOREX.PROJ.7HG00625370.1	HvNac.CR040	group2	Horvu_HHOR_7H01G430600.1, Horvu_13942_7H01G426200.1, Horvu_8148_7H01G430800.1, Horvu_21599_7H01G437400.1, Horvu_13821_7H01G428300.1, Horvu_10350_7H01G442500.1, Horvu_IGRI_7H01G431400.1, Horvu_PLANET_7H01G438700.1, Horvu_AKASHIN_7H01G428500.1, Horvu_FT11_7H01G432000.1, Horvu_BARKE_7H01G442200.1, Horvu_GOLDEN_7H01G403000.1, Horvu_3081_7H01G437100.1, HORVU.MOREX.PROJ.7HG00625370.1, Horvu_OUN333_7H01…
OGG82	20	0	core	HORVU.MOREX.PROJ.7HG00628240.1	HvNac.CR041	group1	Horvu_HHOR_7H01G448900.1, Horvu_13942_7H01G444500.1, Horvu_8148_Un01G029800.1, Horvu_21599_7H01G456400.1, Horvu_13821_7H01G448900.1, Horvu_10350_7H01G462100.1, Horvu_IGRI_7H01G450700.1, Horvu_PLANET_7H01G623400.1, Horvu_AKASHIN_7H01G447900.1, Horvu_FT11_7H01G451800.1, Horvu_BARKE_7H01G462000.1, Horvu_GOLDEN_7H01G421400.1, Horvu_3081_7H01G456300.1, HORVU.MOREX.PROJ.7HG00628240.1, Horvu_OUN333_7H01…
OGG83	20	0	core	HORVU.MOREX.PROJ.3HG00273110.1	HvNac.CR042	group9	Horvu_HHOR_Un01G020500.1, Horvu_13942_Un01G028300.1, Horvu_8148_Un01G030700.1, Horvu_21599_3H01G555100.1, Horvu_13821_Un01G023200.1, Horvu_10350_3H01G554500.1, Horvu_IGRI_Un01G049900.1, Horvu_PLANET_3H01G557800.1, Horvu_AKASHIN_3H01G551600.1, Horvu_FT11_3H01G564300.1, Horvu_BARKE_3H01G554400.1, Horvu_GOLDEN_Un01G141700.1, Horvu_3081_Un01G028900.1, HORVU.MOREX.PROJ.3HG00273110.1, Horvu_OUN333_3H01…
OGG85	20	0	core	HORVU.MOREX.PROJ.2HG00097960.1	HvNac.CR043	group1	Horvu_HHOR_2H01G102100.1, Horvu_13942_2H01G104300.1, Horvu_8148_2H01G109400.1, Horvu_21599_2H01G106500.1, Horvu_13821_2H01G107500.1, Horvu_10350_2H01G109600.1, Horvu_IGRI_2H01G105900.1, Horvu_PLANET_2H01G107900.1, Horvu_AKASHIN_2H01G104600.1, Horvu_FT11_2H01G106400.1, Horvu_BARKE_2H01G112900.1, Horvu_GOLDEN_2H01G088300.1, Horvu_3081_2H01G107300.1, HORVU.MOREX.PROJ.2HG00097960.1, Horvu_OUN333_2H01…
OGG86	20	0	core	HORVU.MOREX.PROJ.7HG00665010.1	HvNac.CR044	group1	Horvu_HHOR_7H01G708800.1, Horvu_13942_Un01G047200.1, Horvu_8148_7H01G712000.1, Horvu_21599_7H01G710600.1, Horvu_13821_Un01G028400.1, Horvu_10350_7H01G725700.1, Horvu_IGRI_7H01G706500.1, Horvu_PLANET_7H01G720300.1, Horvu_AKASHIN_7H01G704300.1, Horvu_FT11_7H01G712400.1, Horvu_BARKE_7H01G732100.1, Horvu_GOLDEN_7H01G651700.1, Horvu_3081_7H01G714400.1, HORVU.MOREX.PROJ.7HG00665010.1, Horvu_OUN333_7H01…
OGG87	20	0	core	HORVU.MOREX.PROJ.2HG00152440.1	HvNac.CR045	group1	Horvu_HHOR_2H01G453000.1, Horvu_13942_2H01G458200.1, Horvu_8148_2H01G459900.1, Horvu_21599_2H01G458800.1, Horvu_13821_2H01G457700.1, Horvu_10350_2H01G464900.1, Horvu_IGRI_2H01G458800.1, Horvu_PLANET_2H01G461900.1, Horvu_AKASHIN_2H01G460600.1, Horvu_FT11_2H01G464900.1, Horvu_BARKE_2H01G467200.1, Horvu_GOLDEN_2H01G419800.1, Horvu_3081_2H01G458300.1, HORVU.MOREX.PROJ.2HG00152440.1, Horvu_OUN333_2H01…
OGG88	20	0	core	HORVU.MOREX.PROJ.5HG00435210.1	HvNac.CR046	group1	Horvu_HHOR_5H01G413400.1, Horvu_13942_5H01G408300.1, Horvu_8148_5H01G421000.1, Horvu_21599_5H01G406100.1, Horvu_13821_5H01G409100.1, Horvu_10350_5H01G424400.1, Horvu_IGRI_5H01G418400.1, Horvu_PLANET_5H01G421100.1, Horvu_AKASHIN_5H01G408200.1, Horvu_FT11_5H01G417300.1, Horvu_BARKE_5H01G426800.1, Horvu_GOLDEN_5H01G385900.1, Horvu_3081_5H01G418200.1, HORVU.MOREX.PROJ.5HG00435210.1, Horvu_OUN333_5H01…
OGG89	20	0	core	HORVU.MOREX.PROJ.2HG00092660.1	HvNac.CR047	group4	Horvu_HHOR_2H01G063300.1, Horvu_13942_2H01G064400.1, Horvu_8148_2H01G065400.1, Horvu_21599_2H01G067400.1, Horvu_13821_2H01G065900.1, Horvu_10350_2H01G070300.1, Horvu_IGRI_2H01G064800.1, Horvu_PLANET_2H01G068900.1, Horvu_AKASHIN_2H01G065600.1, Horvu_FT11_2H01G065600.1, Horvu_BARKE_2H01G071900.1, Horvu_GOLDEN_2H01G059300.1, Horvu_3081_2H01G066200.1, HORVU.MOREX.PROJ.2HG00092660.1, Horvu_OUN333_2H01…
OGG90	20	0	core	HORVU.MOREX.PROJ.2HG00098030.1	HvNac.CR048	group1	Horvu_HHOR_2H01G102800.1, Horvu_13942_2H01G104900.1, Horvu_8148_2H01G109900.1, Horvu_21599_2H01G107000.1, Horvu_13821_2H01G108000.1, Horvu_10350_2H01G110200.1, Horvu_IGRI_2H01G106500.1, Horvu_PLANET_2H01G108400.1, Horvu_AKASHIN_2H01G105400.1, Horvu_FT11_2H01G107000.1, Horvu_BARKE_2H01G113500.1, Horvu_GOLDEN_2H01G088800.1, Horvu_3081_2H01G107800.1, HORVU.MOREX.PROJ.2HG00098030.1, Horvu_OUN333_2H01…
OGG92	20	0	core	HORVU.MOREX.PROJ.5HG00409070.1	HvNac.CR049	group3	Horvu_HHOR_5H01G232000.1, Horvu_13942_5H01G231000.1, Horvu_8148_5H01G239700.1, Horvu_21599_5H01G227800.1, Horvu_13821_5H01G227700.1, Horvu_10350_5H01G240300.1, Horvu_IGRI_5H01G237000.1, Horvu_PLANET_5H01G240900.1, Horvu_AKASHIN_5H01G232800.1, Horvu_FT11_5H01G239100.1, Horvu_BARKE_5H01G246700.1, Horvu_GOLDEN_5H01G210900.1, Horvu_3081_5H01G236600.1, HORVU.MOREX.PROJ.5HG00409070.1, Horvu_OUN333_5H01…
OGG93	20	0	core	HORVU.MOREX.PROJ.4HG00363650.1	HvNac.CR050	group4	Horvu_HHOR_4H01G464800.1, Horvu_13942_4H01G466300.1, Horvu_8148_4H01G465800.1, Horvu_21599_4H01G464300.1, Horvu_13821_4H01G461700.1, Horvu_10350_4H01G465000.1, Horvu_IGRI_4H01G461800.1, Horvu_PLANET_4H01G464200.1, Horvu_AKASHIN_4H01G462400.1, Horvu_FT11_4H01G468600.1, Horvu_BARKE_4H01G470100.1, Horvu_GOLDEN_4H01G431800.1, Horvu_3081_4H01G462400.1, HORVU.MOREX.PROJ.4HG00363650.1, Horvu_OUN333_4H01…
OGG94	20	0	core	HORVU.MOREX.PROJ.6HG00528450.1	HvNac.CR051	group2	Horvu_HHOR_6H01G332400.1, Horvu_13942_6H01G334800.1, Horvu_8148_6H01G345800.1, Horvu_21599_6H01G342700.1, Horvu_13821_6H01G339100.1, Horvu_10350_6H01G347700.1, Horvu_IGRI_6H01G341700.1, Horvu_PLANET_6H01G344600.1, Horvu_AKASHIN_6H01G333200.1, Horvu_FT11_6H01G350900.1, Horvu_BARKE_6H01G350100.1, Horvu_GOLDEN_6H01G312400.1, Horvu_3081_6H01G343300.1, HORVU.MOREX.PROJ.6HG00528450.1, Horvu_OUN333_6H01…
OGG95	20	0	core	HORVU.MOREX.PROJ.2HG00098130.1	HvNac.CR052	group3	Horvu_HHOR_2H01G103800.1, Horvu_13942_2H01G105700.1, Horvu_8148_2H01G110500.1, Horvu_21599_2H01G107700.1, Horvu_13821_2H01G108600.1, Horvu_10350_2H01G110900.1, Horvu_IGRI_2H01G107300.1, Horvu_PLANET_2H01G109000.1, Horvu_AKASHIN_2H01G106200.1, Horvu_FT11_2H01G107700.1, Horvu_BARKE_2H01G114100.1, Horvu_GOLDEN_2H01G089400.1, Horvu_3081_2H01G108400.1, HORVU.MOREX.PROJ.2HG00098130.1, Horvu_OUN333_2H01…
OGG96	20	0	core	HORVU.MOREX.PROJ.4HG00336180.1	HvNac.CR053	group3	Horvu_HHOR_4H01G267200.1, Horvu_13942_4H01G267200.1, Horvu_8148_4H01G264500.1, Horvu_21599_4H01G265400.1, Horvu_13821_4H01G264600.1, Horvu_10350_4H01G266400.1, Horvu_IGRI_4H01G264200.1, Horvu_PLANET_4H01G262200.1, Horvu_AKASHIN_4H01G261000.1, Horvu_FT11_4H01G269900.1, Horvu_BARKE_4H01G265600.1, Horvu_GOLDEN_4H01G245900.1, Horvu_3081_4H01G262000.1, HORVU.MOREX.PROJ.4HG00336180.1, Horvu_OUN333_4H01…
OGG97	20	0	core	HORVU.MOREX.PROJ.7HG00583490.1	HvNac.CR054	group1	Horvu_HHOR_7H01G156300.1, Horvu_13942_7H01G154300.1, Horvu_8148_7H01G154000.1, Horvu_21599_7H01G162100.1, Horvu_13821_7H01G152800.1, Horvu_10350_7H01G165900.1, Horvu_IGRI_7H01G155100.1, Horvu_PLANET_7H01G161800.1, Horvu_AKASHIN_7H01G150000.1, Horvu_FT11_7H01G141000.1, Horvu_BARKE_7H01G163900.1, Horvu_GOLDEN_7H01G136700.1, Horvu_3081_7H01G161300.1, HORVU.MOREX.PROJ.7HG00583490.1, Horvu_OUN333_7H01…
OGG101	20	0	core	HORVU.MOREX.PROJ.5HG00454980.1	HvNac.CR055	group4	Horvu_HHOR_5H01G557900.1, Horvu_13942_5H01G554700.1, Horvu_8148_5H01G569800.1, Horvu_21599_5H01G555200.1, Horvu_13821_5H01G559600.1, Horvu_10350_5H01G575400.1, Horvu_IGRI_5H01G565600.1, Horvu_PLANET_5H01G567100.1, Horvu_AKASHIN_5H01G555800.1, Horvu_FT11_5H01G570000.1, Horvu_BARKE_5H01G580200.1, Horvu_GOLDEN_5H01G523300.1, Horvu_3081_5H01G567300.1, HORVU.MOREX.PROJ.5HG00454980.1, Horvu_OUN333_5H01…
OGG102	20	0	core	HORVU.MOREX.PROJ.4HG00363640.1	HvNac.CR056	group4	Horvu_HHOR_4H01G464700.1, Horvu_13942_4H01G466200.1, Horvu_8148_4H01G465700.1, Horvu_21599_4H01G464200.1, Horvu_13821_4H01G461600.1, Horvu_10350_4H01G464900.1, Horvu_IGRI_4H01G461700.1, Horvu_PLANET_4H01G464100.1, Horvu_AKASHIN_4H01G462300.1, Horvu_FT11_4H01G468500.1, Horvu_BARKE_4H01G470000.1, Horvu_GOLDEN_4H01G431700.1, Horvu_3081_4H01G462300.1, HORVU.MOREX.PROJ.4HG00363640.1, Horvu_OUN333_4H01…
OGG107	20	0	core	HORVU.MOREX.PROJ.3HG00204510.1	HvNac.CR057	group3	Horvu_HHOR_3H01G082400.1, Horvu_13942_3H01G082900.1, Horvu_8148_3H01G085600.1, Horvu_21599_3H01G083900.1, Horvu_13821_3H01G082600.1, Horvu_10350_3H01G082000.1, Horvu_IGRI_3H01G079500.1, Horvu_PLANET_3H01G087200.1, Horvu_AKASHIN_3H01G082000.1, Horvu_FT11_3H01G087400.1, Horvu_BARKE_3H01G086500.1, Horvu_GOLDEN_3H01G073300.1, Horvu_3081_3H01G078700.1, HORVU.MOREX.PROJ.3HG00204510.1, Horvu_OUN333_3H01…
OGG109	20	0	core	HORVU.MOREX.PROJ.5HG00454990.1	HvNac.CR058	group4	Horvu_HHOR_5H01G558000.1, Horvu_13942_5H01G554800.1, Horvu_8148_5H01G569900.1, Horvu_21599_5H01G555300.1, Horvu_13821_5H01G559700.1, Horvu_10350_5H01G575500.1, Horvu_IGRI_5H01G565700.1, Horvu_PLANET_5H01G567200.1, Horvu_AKASHIN_5H01G556000.1, Horvu_FT11_5H01G570100.1, Horvu_BARKE_5H01G580300.1, Horvu_GOLDEN_5H01G523400.1, Horvu_3081_5H01G567400.1, HORVU.MOREX.PROJ.5HG00454990.1, Horvu_OUN333_5H01…
OGG112	20	0	core	HORVU.MOREX.PROJ.3HG00246780.1	HvNac.CR059	group8	Horvu_HHOR_3H01G347600.1, Horvu_13942_3H01G348600.1, Horvu_8148_3H01G353200.1, Horvu_21599_3H01G353700.1, Horvu_13821_3H01G346700.1, Horvu_10350_3H01G350300.1, Horvu_IGRI_3H01G345900.1, Horvu_PLANET_3H01G356600.1, Horvu_AKASHIN_3H01G352000.1, Horvu_FT11_3H01G359000.1, Horvu_BARKE_3H01G353800.1, Horvu_GOLDEN_3H01G329300.1, Horvu_3081_3H01G346400.1, HORVU.MOREX.PROJ.3HG00246780.1, Horvu_OUN333_3H01…
OGG114	20	0	core	HORVU.MOREX.PROJ.2HG00162420.1	HvNac.CR060	group2	Horvu_HHOR_2H01G527800.1, Horvu_13942_2H01G533700.1, Horvu_8148_2H01G535200.1, Horvu_21599_2H01G533600.1, Horvu_13821_2H01G534700.1, Horvu_10350_2H01G539800.1, Horvu_IGRI_2H01G534100.1, Horvu_PLANET_2H01G536700.1, Horvu_AKASHIN_2H01G535000.1, Horvu_FT11_2H01G539600.1, Horvu_BARKE_2H01G543400.1, Horvu_GOLDEN_2H01G493200.1, Horvu_3081_2H01G534400.1, HORVU.MOREX.PROJ.2HG00162420.1, Horvu_OUN333_2H01…
OGG115	20	0	core	HORVU.MOREX.PROJ.5HG00443930.1	HvNac.CR061	group4	Horvu_HHOR_5H01G474900.1, Horvu_13942_5H01G471300.1, Horvu_8148_5H01G484400.1, Horvu_21599_5H01G470400.1, Horvu_13821_5H01G473600.1, Horvu_10350_5H01G490400.1, Horvu_IGRI_5H01G484000.1, Horvu_PLANET_5H01G483700.1, Horvu_AKASHIN_5H01G472000.1, Horvu_FT11_5H01G483000.1, Horvu_BARKE_5H01G492100.1, Horvu_GOLDEN_5H01G446800.1, Horvu_3081_5H01G482700.1, HORVU.MOREX.PROJ.5HG00443930.1, Horvu_OUN333_5H01…
OGG118	20	0	core	HORVU.MOREX.PROJ.5HG00454960.1	HvNac.CR062	group4	Horvu_HHOR_5H01G557700.1, Horvu_13942_5H01G554500.1, Horvu_8148_5H01G569600.1, Horvu_21599_5H01G555000.1, Horvu_13821_5H01G559500.1, Horvu_10350_5H01G575300.1, Horvu_IGRI_5H01G565400.1, Horvu_PLANET_5H01G567000.1, Horvu_AKASHIN_5H01G555600.1, Horvu_FT11_5H01G569900.1, Horvu_BARKE_5H01G580000.1, Horvu_GOLDEN_5H01G523100.1, Horvu_3081_5H01G567100.1, HORVU.MOREX.PROJ.5HG00454960.1, Horvu_OUN333_5H01…
OGG119	20	0	core	HORVU.MOREX.PROJ.7HG00561850.1	HvNac.CR063	group2	Horvu_HHOR_7H01G009900.1, Horvu_13942_7H01G005600.1, Horvu_8148_7H01G005900.1, Horvu_21599_7H01G006600.1, Horvu_13821_7H01G004300.1, Horvu_10350_7H01G007300.1, Horvu_IGRI_7H01G007200.1, Horvu_PLANET_7H01G001900.1, Horvu_AKASHIN_7H01G005900.1, Horvu_FT11_7H01G003500.1, Horvu_BARKE_7H01G005300.1, Horvu_GOLDEN_7H01G012100.1, Horvu_3081_7H01G007500.1, HORVU.MOREX.PROJ.7HG00561850.1, Horvu_OUN333_7H01…
OGG120	20	0	core	HORVU.MOREX.PROJ.2HG00149850.1	HvNac.CR064	group2	Horvu_HHOR_2H01G435300.1, Horvu_13942_2H01G440800.1, Horvu_8148_2H01G442400.1, Horvu_21599_2H01G440700.1, Horvu_13821_2H01G440400.1, Horvu_10350_2H01G447900.1, Horvu_IGRI_2H01G441800.1, Horvu_PLANET_2H01G445100.1, Horvu_AKASHIN_2H01G442800.1, Horvu_FT11_2H01G447200.1, Horvu_BARKE_2H01G450300.1, Horvu_GOLDEN_2H01G403600.1, Horvu_3081_2H01G441400.1, HORVU.MOREX.PROJ.2HG00149850.1, Horvu_OUN333_2H01…
OGG121	20	0	core	HORVU.MOREX.PROJ.3HG00246280.1	HvNac.CR065	group9	Horvu_HHOR_3H01G344200.1, Horvu_13942_3H01G344500.1, Horvu_8148_3H01G349700.1, Horvu_21599_3H01G350000.1, Horvu_13821_3H01G343100.1, Horvu_10350_3H01G347000.1, Horvu_IGRI_3H01G342200.1, Horvu_PLANET_3H01G352800.1, Horvu_AKASHIN_3H01G349300.1, Horvu_FT11_3H01G355700.1, Horvu_BARKE_3H01G349800.1, Horvu_GOLDEN_3H01G325600.1, Horvu_3081_3H01G342700.1, HORVU.MOREX.PROJ.3HG00246280.1, Horvu_OUN333_3H01…
OGG122	20	0	core	HORVU.MOREX.PROJ.1HG00045260.1	HvNac.CR066	group2	Horvu_HHOR_1H01G299400.1, Horvu_13942_1H01G294600.1, Horvu_8148_1H01G299700.1, Horvu_21599_1H01G295200.1, Horvu_13821_1H01G297800.1, Horvu_10350_1H01G308400.1, Horvu_IGRI_1H01G301200.1, Horvu_PLANET_1H01G307100.1, Horvu_AKASHIN_1H01G299200.1, Horvu_FT11_1H01G309600.1, Horvu_BARKE_1H01G315700.1, Horvu_GOLDEN_1H01G262200.1, Horvu_3081_1H01G304400.1, HORVU.MOREX.PROJ.1HG00045260.1, Horvu_OUN333_1H01…
OGG123	20	0	core	HORVU.MOREX.PROJ.7HG00601440.1	HvNac.CR067	group2	Horvu_HHOR_7H01G285800.1, Horvu_13942_7H01G281300.1, Horvu_8148_7H01G284800.1, Horvu_21599_7H01G285300.1, Horvu_13821_7H01G281700.1, Horvu_10350_7H01G295500.1, Horvu_IGRI_7H01G283900.1, Horvu_PLANET_7H01G293200.1, Horvu_AKASHIN_7H01G278100.1, Horvu_FT11_7H01G275200.1, Horvu_BARKE_7H01G294900.1, Horvu_GOLDEN_7H01G262200.1, Horvu_3081_7H01G289100.1, HORVU.MOREX.PROJ.7HG00601440.1, Horvu_OUN333_7H01…
OGG125	20	0	core	HORVU.MOREX.PROJ.5HG00463700.1	HvNac.CR068	group3	Horvu_HHOR_5H01G622100.1, Horvu_13942_5H01G619300.1, Horvu_8148_5H01G635700.1, Horvu_21599_5H01G620600.1, Horvu_13821_5H01G623200.1, Horvu_10350_5H01G640500.1, Horvu_IGRI_5H01G632800.1, Horvu_PLANET_5H01G632700.1, Horvu_AKASHIN_5H01G619900.1, Horvu_FT11_5H01G639200.1, Horvu_BARKE_5H01G646400.1, Horvu_GOLDEN_5H01G581600.1, Horvu_3081_5H01G634300.1, HORVU.MOREX.PROJ.5HG00463700.1, Horvu_OUN333_5H01…
OGG127	20	0	core	HORVU.MOREX.PROJ.2HG00191730.1	HvNac.CR069	group2	Horvu_HHOR_2H01G753000.1, Horvu_13942_2H01G759700.1, Horvu_8148_2H01G757100.1, Horvu_21599_2H01G755300.1, Horvu_13821_2H01G753800.1, Horvu_10350_2H01G767700.1, Horvu_IGRI_2H01G755400.1, Horvu_PLANET_2H01G764600.1, Horvu_AKASHIN_2H01G756400.1, Horvu_FT11_2H01G768100.1, Horvu_BARKE_2H01G773500.1, Horvu_GOLDEN_2H01G698200.1, Horvu_3081_2H01G763900.1, HORVU.MOREX.PROJ.2HG00191730.1, Horvu_OUN333_2H01…
OGG128	20	0	core	HORVU.MOREX.PROJ.2HG00191720.1	HvNac.CR070	group2	Horvu_HHOR_2H01G752900.1, Horvu_13942_2H01G759800.1, Horvu_8148_2H01G757000.1, Horvu_21599_2H01G755200.1, Horvu_13821_2H01G753700.1, Horvu_10350_2H01G767600.1, Horvu_IGRI_2H01G755300.1, Horvu_PLANET_2H01G764500.1, Horvu_AKASHIN_2H01G756300.1, Horvu_FT11_2H01G768000.1, Horvu_BARKE_2H01G773400.1, Horvu_GOLDEN_2H01G698300.1, Horvu_3081_2H01G763800.1, HORVU.MOREX.PROJ.2HG00191720.1, Horvu_OUN333_2H01…
OGG129	20	0	core	HORVU.MOREX.PROJ.3HG00262870.1	HvNac.CR071	group3	Horvu_HHOR_3H01G467500.1, Horvu_13942_3H01G469300.1, Horvu_8148_3H01G474200.1, Horvu_21599_3H01G474400.1, Horvu_13821_3H01G467800.1, Horvu_10350_3H01G472900.1, Horvu_IGRI_3H01G466500.1, Horvu_PLANET_3H01G477000.1, Horvu_AKASHIN_3H01G472000.1, Horvu_FT11_3H01G483200.1, Horvu_BARKE_3H01G473100.1, Horvu_GOLDEN_3H01G446700.1, Horvu_3081_Un01G025600.1, HORVU.MOREX.PROJ.3HG00262870.1, Horvu_OUN333_3H01…
OGG130	20	0	core	HORVU.MOREX.PROJ.7HG00623780.1	HvNac.CR072	group2	Horvu_HHOR_7H01G419400.1, Horvu_13942_7H01G415400.1, Horvu_8148_7H01G419300.1, Horvu_21599_7H01G426400.1, Horvu_13821_7H01G418300.1, Horvu_10350_7H01G431000.1, Horvu_IGRI_7H01G420300.1, Horvu_PLANET_7H01G427500.1, Horvu_AKASHIN_7H01G417400.1, Horvu_FT11_7H01G420400.1, Horvu_BARKE_7H01G430800.1, Horvu_GOLDEN_7H01G392000.1, Horvu_3081_7H01G426100.1, HORVU.MOREX.PROJ.7HG00623780.1, Horvu_OUN333_7H01…
OGG132	20	0	core	HORVU.MOREX.PROJ.6HG00554870.1	HvNac.CR073	group1	Horvu_HHOR_6H01G526100.1, Horvu_13942_6H01G527100.1, Horvu_8148_6H01G537600.1, Horvu_21599_6H01G532300.1, Horvu_13821_6H01G531900.1, Horvu_10350_6H01G540300.1, Horvu_IGRI_6H01G535100.1, Horvu_PLANET_6H01G538900.1, Horvu_AKASHIN_6H01G528500.1, Horvu_FT11_6H01G543900.1, Horvu_BARKE_6H01G545200.1, Horvu_GOLDEN_6H01G492100.1, Horvu_3081_6H01G536900.1, HORVU.MOREX.PROJ.6HG00554870.1, Horvu_OUN333_6H01…
OGG133	20	0	core	HORVU.MOREX.PROJ.3HG00221980.1	HvNac.CR074	group3	Horvu_HHOR_3H01G206300.1, Horvu_13942_3H01G205600.1, Horvu_8148_3H01G210200.1, Horvu_21599_3H01G210100.1, Horvu_13821_3H01G207100.1, Horvu_10350_3H01G205900.1, Horvu_IGRI_3H01G202400.1, Horvu_PLANET_3H01G211600.1, Horvu_AKASHIN_3H01G206300.1, Horvu_FT11_3H01G215600.1, Horvu_BARKE_3H01G210300.1, Horvu_GOLDEN_3H01G192400.1, Horvu_3081_3H01G203200.1, HORVU.MOREX.PROJ.3HG00221980.1, Horvu_OUN333_3H01…
OGG134	20	0	core	HORVU.MOREX.PROJ.7HG00649580.1	HvNac.CR075	group1	Horvu_HHOR_7H01G597100.1, Horvu_13942_7H01G594000.1, Horvu_8148_7H01G602500.1, Horvu_21599_7H01G605600.1, Horvu_13821_7H01G600300.1, Horvu_10350_7H01G614500.1, Horvu_IGRI_7H01G600000.1, Horvu_PLANET_7H01G473100.1, Horvu_AKASHIN_7H01G595700.1, Horvu_FT11_7H01G602100.1, Horvu_BARKE_7H01G615000.1, Horvu_GOLDEN_7H01G562200.1, Horvu_3081_7H01G606000.1, HORVU.MOREX.PROJ.7HG00649580.1, Horvu_OUN333_7H01…
OGG135	20	0	core	HORVU.MOREX.PROJ.3HG00272250.1	HvNac.CR076	group3	Horvu_HHOR_3H01G542000.1, Horvu_13942_3H01G547600.1, Horvu_8148_3H01G549600.1, Horvu_21599_3H01G548700.1, Horvu_13821_3H01G544300.1, Horvu_10350_3H01G549200.1, Horvu_IGRI_3H01G542300.1, Horvu_PLANET_3H01G552100.1, Horvu_AKASHIN_3H01G546400.1, Horvu_FT11_3H01G558600.1, Horvu_BARKE_3H01G548600.1, Horvu_GOLDEN_3H01G517600.1, Horvu_3081_3H01G543700.1, HORVU.MOREX.PROJ.3HG00272250.1, Horvu_OUN333_3H01…
OGG136	20	0	core	HORVU.MOREX.PROJ.5HG00381830.1	HvNac.CR077	group1	Horvu_HHOR_5H01G062000.1, Horvu_13942_5H01G059900.1, Horvu_8148_5H01G061600.1, Horvu_21599_5H01G059300.1, Horvu_13821_5H01G059300.1, Horvu_10350_5H01G062700.1, Horvu_IGRI_5H01G059000.1, Horvu_PLANET_5H01G061800.1, Horvu_AKASHIN_5H01G059800.1, Horvu_FT11_5H01G063700.1, Horvu_BARKE_5H01G064400.1, Horvu_GOLDEN_5H01G052200.1, Horvu_3081_5H01G062000.1, HORVU.MOREX.PROJ.5HG00381830.1, Horvu_OUN333_5H01…
OGG137	20	0	core	HORVU.MOREX.PROJ.7HG00649690.1	HvNac.CR078	group1	Horvu_HHOR_7H01G598200.1, Horvu_13942_7H01G594900.1, Horvu_8148_7H01G603400.1, Horvu_21599_7H01G606600.1, Horvu_13821_7H01G601200.1, Horvu_10350_7H01G615400.1, Horvu_IGRI_7H01G601100.1, Horvu_PLANET_7H01G472100.1, Horvu_AKASHIN_7H01G596500.1, Horvu_FT11_7H01G602900.1, Horvu_BARKE_7H01G615900.1, Horvu_GOLDEN_7H01G563200.1, Horvu_3081_7H01G607000.1, HORVU.MOREX.PROJ.7HG00649690.1, Horvu_OUN333_7H01…
OGG138	20	0	core	HORVU.MOREX.PROJ.4HG00303790.1	HvNac.CR079	group1	Horvu_HHOR_4H01G074800.1, Horvu_13942_4H01G077100.1, Horvu_8148_4H01G073400.1, Horvu_21599_4H01G075000.1, Horvu_13821_4H01G073800.1, Horvu_10350_4H01G075000.1, Horvu_IGRI_4H01G072500.1, Horvu_PLANET_4H01G072000.1, Horvu_AKASHIN_4H01G071600.1, Horvu_FT11_4H01G076400.1, Horvu_BARKE_4H01G075900.1, Horvu_GOLDEN_4H01G063500.1, Horvu_3081_4H01G072500.1, HORVU.MOREX.PROJ.4HG00303790.1, Horvu_OUN333_4H01…
OGG141	20	0	core	HORVU.MOREX.PROJ.3HG00265820.1	HvNac.CR080	group8	Horvu_HHOR_3H01G490300.1, Horvu_13942_3H01G492300.1, Horvu_8148_3H01G495600.1, Horvu_21599_3H01G497200.1, Horvu_13821_3H01G491100.1, Horvu_10350_3H01G495400.1, Horvu_IGRI_3H01G489200.1, Horvu_PLANET_3H01G499000.1, Horvu_AKASHIN_3H01G494000.1, Horvu_FT11_3H01G505800.1, Horvu_BARKE_3H01G495500.1, Horvu_GOLDEN_3H01G467900.1, Horvu_3081_3H01G489000.1, HORVU.MOREX.PROJ.3HG00265820.1, Horvu_OUN333_3H01…
OGG143	20	0	core	HORVU.MOREX.PROJ.1HG00056760.1	HvNac.CR081	group3	Horvu_HHOR_1H01G383500.1, Horvu_13942_1H01G379600.1, Horvu_8148_1H01G385100.1, Horvu_21599_1H01G380700.1, Horvu_13821_1H01G383200.1, Horvu_10350_1H01G392600.1, Horvu_IGRI_1H01G382900.1, Horvu_PLANET_1H01G391300.1, Horvu_AKASHIN_1H01G385200.1, Horvu_FT11_1H01G393900.1, Horvu_BARKE_1H01G400700.1, Horvu_GOLDEN_1H01G342600.1, Horvu_3081_1H01G388400.1, HORVU.MOREX.PROJ.1HG00056760.1, Horvu_OUN333_1H01…
OGG144	20	0	core	HORVU.MOREX.PROJ.7HG00618950.1	HvNac.CR082	group1	Horvu_HHOR_7H01G385400.1, Horvu_13942_7H01G382100.1, Horvu_8148_7H01G386400.1, Horvu_21599_7H01G393400.1, Horvu_13821_7H01G384300.1, Horvu_10350_7H01G397700.1, Horvu_IGRI_7H01G386100.1, Horvu_PLANET_7H01G394200.1, Horvu_AKASHIN_7H01G382300.1, Horvu_FT11_7H01G386100.1, Horvu_BARKE_7H01G397300.1, Horvu_GOLDEN_7H01G360600.1, Horvu_3081_7H01G392300.1, HORVU.MOREX.PROJ.7HG00618950.1, Horvu_OUN333_7H01…
OGG151	20	0	core	HORVU.MOREX.PROJ.2HG00160120.1	HvNac.CR083	group1	Horvu_HHOR_2H01G509800.1, Horvu_13942_2H01G515500.1, Horvu_8148_2H01G516500.1, Horvu_21599_2H01G515300.1, Horvu_13821_2H01G516200.1, Horvu_10350_2H01G522300.1, Horvu_IGRI_2H01G516100.1, Horvu_PLANET_2H01G518600.1, Horvu_AKASHIN_2H01G517000.1, Horvu_FT11_2H01G521100.1, Horvu_BARKE_2H01G524800.1, Horvu_GOLDEN_2H01G474900.1, Horvu_3081_2H01G515600.1, HORVU.MOREX.PROJ.2HG00160120.1, Horvu_OUN333_2H01…
OGG152	20	0	core	HORVU.MOREX.PROJ.2HG00172250.1	HvNac.CR084	group1	Horvu_HHOR_2H01G605000.1, Horvu_13942_2H01G610500.1, Horvu_8148_2H01G610000.1, Horvu_21599_2H01G609900.1, Horvu_13821_2H01G610400.1, Horvu_10350_2H01G616400.1, Horvu_IGRI_2H01G611200.1, Horvu_PLANET_2H01G613400.1, Horvu_AKASHIN_2H01G612000.1, Horvu_FT11_2H01G614700.1, Horvu_BARKE_2H01G612300.1, Horvu_GOLDEN_2H01G566300.1, Horvu_3081_2H01G612200.1, HORVU.MOREX.PROJ.2HG00172250.1, Horvu_OUN333_2H01…
OGG156	20	0	core	HORVU.MOREX.PROJ.2HG00098100.1	HvNac.CR085	group10	Horvu_HHOR_2H01G103700.1, Horvu_13942_2H01G105600.1, Horvu_8148_2H01G110400.1, Horvu_21599_2H01G107400.1, Horvu_13821_2H01G108500.1, Horvu_10350_2H01G110800.1, Horvu_IGRI_2H01G107100.1, Horvu_PLANET_2H01G108900.1, Horvu_AKASHIN_2H01G106100.1, Horvu_FT11_2H01G107600.1, Horvu_BARKE_2H01G114000.1, Horvu_GOLDEN_2H01G089300.1, Horvu_3081_2H01G108300.1, HORVU.MOREX.PROJ.2HG00098100.1, Horvu_OUN333_2H01…
OGG158	20	0	core	HORVU.MOREX.PROJ.1HG00065570.1	HvNac.CR086	group4	Horvu_HHOR_1H01G450300.1, Horvu_13942_1H01G447700.1, Horvu_8148_1H01G452300.1, Horvu_21599_1H01G448200.1, Horvu_13821_1H01G451200.1, Horvu_10350_1H01G462500.1, Horvu_IGRI_1H01G451500.1, Horvu_PLANET_1H01G458300.1, Horvu_AKASHIN_1H01G453600.1, Horvu_FT11_1H01G461200.1, Horvu_BARKE_1H01G468200.1, Horvu_GOLDEN_1H01G405500.1, Horvu_3081_1H01G458400.1, HORVU.MOREX.PROJ.1HG00065570.1, Horvu_OUN333_1H01…
OGG160	20	0	core	HORVU.MOREX.PROJ.5HG00405230.1	HvNac.CR087	group4	Horvu_HHOR_5H01G205000.1, Horvu_13942_5H01G202900.1, Horvu_8148_5H01G212300.1, Horvu_21599_5H01G202000.1, Horvu_13821_5H01G200800.1, Horvu_10350_5H01G212300.1, Horvu_IGRI_5H01G208800.1, Horvu_PLANET_5H01G212200.1, Horvu_AKASHIN_5H01G206100.1, Horvu_FT11_5H01G211900.1, Horvu_BARKE_5H01G218200.1, Horvu_GOLDEN_5H01G185400.1, Horvu_3081_5H01G209900.1, HORVU.MOREX.PROJ.5HG00405230.1, Horvu_OUN333_5H01…
OGG163	20	0	core	HORVU.MOREX.PROJ.5HG00446050.1	HvNac.CR088	group2	Horvu_HHOR_5H01G490600.1, Horvu_13942_5H01G486900.1, Horvu_8148_5H01G500100.1, Horvu_21599_5H01G486400.1, Horvu_13821_5H01G494500.1, Horvu_10350_5H01G506300.1, Horvu_IGRI_5H01G498300.1, Horvu_PLANET_5H01G498900.1, Horvu_AKASHIN_5H01G488700.1, Horvu_FT11_5H01G500000.1, Horvu_BARKE_5H01G508700.1, Horvu_GOLDEN_5H01G459800.1, Horvu_3081_5H01G499400.1, HORVU.MOREX.PROJ.5HG00446050.1, Horvu_OUN333_5H01…
OGG174	20	0	core	HORVU.MOREX.PROJ.3HG00266240.1	HvNac.CR089	group10	Horvu_HHOR_3H01G493400.1, Horvu_13942_3H01G495900.1, Horvu_8148_3H01G498600.1, Horvu_21599_3H01G500100.1, Horvu_13821_3H01G494300.1, Horvu_10350_3H01G498600.1, Horvu_IGRI_3H01G492400.1, Horvu_PLANET_3H01G502100.1, Horvu_AKASHIN_3H01G497100.1, Horvu_FT11_3H01G508900.1, Horvu_BARKE_3H01G498500.1, Horvu_GOLDEN_3H01G470600.1, Horvu_3081_3H01G492200.1, HORVU.MOREX.PROJ.3HG00266240.1, Horvu_OUN333_3H01…
OGG177	20	0	core	HORVU.MOREX.PROJ.7HG00605120.1	HvNac.CR090	group7	Horvu_HHOR_7H01G310800.1, Horvu_13942_7H01G306500.1, Horvu_8148_7H01G309900.1, Horvu_21599_7H01G315700.1, Horvu_13821_7H01G306700.1, Horvu_10350_7H01G321600.1, Horvu_IGRI_7H01G310200.1, Horvu_PLANET_7H01G319900.1, Horvu_AKASHIN_7H01G305200.1, Horvu_FT11_7H01G310300.1, Horvu_BARKE_7H01G321900.1, Horvu_GOLDEN_7H01G287300.1, Horvu_3081_7H01G315300.1, HORVU.MOREX.PROJ.7HG00605120.1, Horvu_OUN333_7H01…
OGG178	20	0	core	HORVU.MOREX.PROJ.2HG00098000.1	HvNac.CR091	group1	Horvu_HHOR_2H01G102700.1, Horvu_13942_2H01G104700.1, Horvu_8148_2H01G109700.1, Horvu_21599_2H01G106800.1, Horvu_13821_2H01G107800.1, Horvu_10350_2H01G110000.1, Horvu_IGRI_2H01G106300.1, Horvu_PLANET_2H01G108200.1, Horvu_AKASHIN_2H01G105300.1, Horvu_FT11_2H01G106700.1, Horvu_BARKE_2H01G113300.1, Horvu_GOLDEN_2H01G088600.1, Horvu_3081_2H01G107600.1, HORVU.MOREX.PROJ.2HG00098000.1, Horvu_OUN333_2H01…
OGG180	20	0	core	HORVU.MOREX.PROJ.3HG00276600.1	HvNac.CR092	group2	Horvu_HHOR_3H01G573800.1, Horvu_13942_3H01G578400.1, Horvu_8148_3H01G582600.1, Horvu_21599_3H01G583700.1, Horvu_13821_3H01G577900.1, Horvu_10350_3H01G584100.1, Horvu_IGRI_3H01G575000.1, Horvu_PLANET_3H01G587200.1, Horvu_AKASHIN_3H01G580500.1, Horvu_FT11_3H01G594600.1, Horvu_BARKE_3H01G583600.1, Horvu_GOLDEN_3H01G547500.1, Horvu_3081_3H01G576100.1, HORVU.MOREX.PROJ.3HG00276600.1, Horvu_OUN333_3H01…
OGG183	20	0	core	HORVU.MOREX.PROJ.5HG00437300.1	HvNac.CR093	group3	Horvu_HHOR_5H01G428200.1, Horvu_13942_5H01G423900.1, Horvu_8148_5H01G436200.1, Horvu_21599_5H01G421200.1, Horvu_13821_5H01G424400.1, Horvu_10350_5H01G440300.1, Horvu_IGRI_5H01G433800.1, Horvu_PLANET_5H01G435700.1, Horvu_AKASHIN_5H01G423100.1, Horvu_FT11_5H01G432900.1, Horvu_BARKE_5H01G441600.1, Horvu_GOLDEN_5H01G400500.1, Horvu_3081_5H01G433500.1, HORVU.MOREX.PROJ.5HG00437300.1, Horvu_OUN333_5H01…
OGG186	20	0	core	HORVU.MOREX.PROJ.5HG00446060.1	HvNac.CR094	group2	Horvu_HHOR_5H01G490700.1, Horvu_13942_5H01G487000.1, Horvu_8148_5H01G500200.1, Horvu_21599_5H01G486500.1, Horvu_13821_5H01G494400.1, Horvu_10350_5H01G506400.1, Horvu_IGRI_5H01G498400.1, Horvu_PLANET_5H01G499000.1, Horvu_AKASHIN_5H01G488800.1, Horvu_FT11_5H01G500100.1, Horvu_BARKE_5H01G508800.1, Horvu_GOLDEN_5H01G459900.1, Horvu_3081_5H01G499300.1, HORVU.MOREX.PROJ.5HG00446060.1, Horvu_OUN333_5H01…
OGG187	20	0	core	HORVU.MOREX.PROJ.3HG00204470.1	HvNac.CR095	group1	Horvu_HHOR_3H01G081900.1, Horvu_13942_3H01G082600.1, Horvu_8148_3H01G085200.1, Horvu_21599_3H01G083600.1, Horvu_13821_3H01G082100.1, Horvu_10350_3H01G081600.1, Horvu_IGRI_3H01G079200.1, Horvu_PLANET_3H01G086900.1, Horvu_AKASHIN_3H01G081500.1, Horvu_FT11_3H01G087000.1, Horvu_BARKE_3H01G086200.1, Horvu_GOLDEN_3H01G073000.1, Horvu_3081_3H01G078200.1, HORVU.MOREX.PROJ.3HG00204470.1, Horvu_OUN333_3H01…
OGG188	20	0	core	HORVU.MOREX.PROJ.2HG00154120.1	HvNac.CR096	group11	Horvu_HHOR_2H01G466200.1, Horvu_13942_2H01G471000.1, Horvu_8148_2H01G473500.1, Horvu_21599_2H01G470900.1, Horvu_13821_2H01G470600.1, Horvu_10350_2H01G477900.1, Horvu_IGRI_2H01G472200.1, Horvu_PLANET_2H01G475200.1, Horvu_AKASHIN_2H01G472700.1, Horvu_FT11_2H01G477700.1, Horvu_BARKE_2H01G480500.1, Horvu_GOLDEN_Un01G224300.1, Horvu_3081_2H01G471600.1, HORVU.MOREX.PROJ.2HG00154120.1, Horvu_OUN333_2H01…
OGG189	20	0	core	HORVU.MOREX.PROJ.2HG00154170.1	HvNac.CR097	group10	Horvu_HHOR_2H01G466600.1, Horvu_13942_2H01G471400.1, Horvu_8148_2H01G473900.1, Horvu_21599_2H01G471300.1, Horvu_13821_2H01G471000.1, Horvu_10350_2H01G478300.1, Horvu_IGRI_2H01G472600.1, Horvu_PLANET_2H01G475600.1, Horvu_AKASHIN_2H01G473000.1, Horvu_FT11_2H01G478100.1, Horvu_BARKE_2H01G480900.1, Horvu_GOLDEN_2H01G433500.1, Horvu_3081_2H01G472000.1, HORVU.MOREX.PROJ.2HG00154170.1, Horvu_OUN333_2H01…
OGG191	20	0	core	HORVU.MOREX.PROJ.2HG00148960.1	HvNac.CR098	group8	Horvu_HHOR_2H01G428300.1, Horvu_13942_2H01G434200.1, Horvu_8148_2H01G435800.1, Horvu_21599_2H01G434400.1, Horvu_13821_2H01G433900.1, Horvu_10350_2H01G441300.1, Horvu_IGRI_2H01G435200.1, Horvu_PLANET_2H01G438500.1, Horvu_AKASHIN_2H01G436100.1, Horvu_FT11_2H01G439900.1, Horvu_BARKE_2H01G443700.1, Horvu_GOLDEN_2H01G397400.1, Horvu_3081_2H01G434800.1, HORVU.MOREX.PROJ.2HG00148960.1, Horvu_OUN333_2H01…
OGG192	20	0	core	HORVU.MOREX.PROJ.2HG00154140.1	HvNac.CR099	group11	Horvu_HHOR_2H01G466300.1, Horvu_13942_2H01G471100.1, Horvu_8148_2H01G473600.1, Horvu_21599_2H01G471000.1, Horvu_13821_2H01G470700.1, Horvu_10350_2H01G478000.1, Horvu_IGRI_2H01G472300.1, Horvu_PLANET_2H01G475300.1, Horvu_AKASHIN_Un01G016600.1, Horvu_FT11_2H01G477800.1, Horvu_BARKE_2H01G480600.1, Horvu_GOLDEN_2H01G433200.1, Horvu_3081_2H01G471700.1, HORVU.MOREX.PROJ.2HG00154140.1, Horvu_OUN333_2H01…
OGG194	20	0	core	HORVU.MOREX.PROJ.3HG00283470.1	HvNac.CR100	group10	Horvu_HHOR_3H01G618400.1, Horvu_13942_3H01G624800.1, Horvu_8148_3H01G630500.1, Horvu_21599_3H01G632100.1, Horvu_13821_3H01G632900.1, Horvu_10350_3H01G632100.1, Horvu_IGRI_3H01G624700.1, Horvu_PLANET_3H01G637100.1, Horvu_AKASHIN_3H01G609100.1, Horvu_FT11_3H01G641900.1, Horvu_BARKE_3H01G633500.1, Horvu_GOLDEN_3H01G591600.1, Horvu_3081_3H01G624800.1, HORVU.MOREX.PROJ.3HG00283470.1, Horvu_OUN333_3H01…
OGG195	20	0	core	HORVU.MOREX.PROJ.6HG00556830.1	HvNac.CR101	group11	Horvu_HHOR_6H01G541200.1, Horvu_13942_6H01G542500.1, Horvu_8148_6H01G553300.1, Horvu_21599_6H01G547800.1, Horvu_13821_6H01G548200.1, Horvu_10350_6H01G556500.1, Horvu_IGRI_6H01G550500.1, Horvu_PLANET_6H01G556500.1, Horvu_AKASHIN_6H01G544800.1, Horvu_FT11_6H01G558900.1, Horvu_BARKE_6H01G561400.1, Horvu_GOLDEN_6H01G506900.1, Horvu_3081_6H01G552000.1, HORVU.MOREX.PROJ.6HG00556830.1, Horvu_OUN333_6H01…
OGG200	20	0	core	HORVU.MOREX.PROJ.2HG00158400.1	HvNac.CR102	group12	Horvu_HHOR_2H01G495700.1, Horvu_13942_2H01G501800.1, Horvu_8148_2H01G503300.1, Horvu_21599_2H01G501400.1, Horvu_13821_2H01G502000.1, Horvu_10350_2H01G508300.1, Horvu_IGRI_2H01G502400.1, Horvu_PLANET_2H01G504600.1, Horvu_AKASHIN_2H01G502800.1, Horvu_FT11_2H01G507600.1, Horvu_BARKE_2H01G510900.1, Horvu_GOLDEN_2H01G462000.1, Horvu_3081_2H01G502000.1, HORVU.MOREX.PROJ.2HG00158400.1, Horvu_OUN333_2H01…
OGG35	19	1	soft_core	HORVU.MOREX.PROJ.7HG00634780.1	HvNac.SC103	group10	Horvu_HHOR_7H01G492300.1, Horvu_13942_7H01G487900.1, Horvu_8148_7H01G493900.1, Horvu_21599_7H01G498100.1, Horvu_13821_7H01G493000.1, Horvu_10350_7H01G506300.1, Horvu_IGRI_7H01G493500.1, Horvu_PLANET_7H01G579600.1, Horvu_AKASHIN_7H01G490400.1, Horvu_FT11_7H01G495000.1, Horvu_BARKE_7H01G506100.1, Horvu_GOLDEN_7H01G462600.1, Horvu_3081_7H01G500100.1, HORVU.MOREX.PROJ.7HG00634780.1, Horvu_OUN333_7H01…
OGG42	19	1	soft_core	HORVU.MOREX.PROJ.7HG00593460.1	HvNac.SC104	group11	Horvu_HHOR_7H01G233600.1, Horvu_13942_7H01G227800.1, Horvu_8148_7H01G231100.1, Horvu_13821_7H01G259000.1, Horvu_10350_7H01G242400.1, Horvu_IGRI_7H01G231200.1, Horvu_PLANET_7H01G239700.1, Horvu_AKASHIN_7H01G225300.1, Horvu_FT11_7H01G222200.1, Horvu_BARKE_7H01G241600.1, Horvu_GOLDEN_7H01G209800.1, Horvu_3081_7H01G235800.1, HORVU.MOREX.PROJ.7HG00593460.1, Horvu_OUN333_7H01G236800.1, Horvu_HUANG_7H01…
OGG59	19	1	soft_core	HORVU.MOREX.PROJ.7HG00569710.1	HvNac.SC105	group2	Horvu_HHOR_7H01G060200.1, Horvu_13942_7H01G059800.1, Horvu_8148_7H01G059300.1, Horvu_21599_7H01G062400.1, Horvu_13821_7H01G059300.1, Horvu_10350_7H01G062400.1, Horvu_IGRI_7H01G059600.1, Horvu_PLANET_7H01G059200.1, Horvu_AKASHIN_7H01G056100.1, Horvu_BARKE_7H01G062900.1, Horvu_GOLDEN_7H01G052200.1, Horvu_3081_7H01G065400.1, HORVU.MOREX.PROJ.7HG00569710.1, Horvu_OUN333_7H01G063400.1, Horvu_HUANG_7H0…
OGG64	19	1	soft_core	HORVU.MOREX.PROJ.7HG00569660.1	HvNac.SC106	group2	Horvu_HHOR_7H01G060000.1, Horvu_13942_7H01G057200.1, Horvu_8148_7H01G059000.1, Horvu_21599_7H01G062000.1, Horvu_13821_7H01G058900.1, Horvu_10350_7H01G062000.1, Horvu_IGRI_7H01G059200.1, Horvu_PLANET_7H01G059700.1, Horvu_AKASHIN_7H01G055600.1, Horvu_BARKE_7H01G062400.1, Horvu_GOLDEN_7H01G051900.1, Horvu_3081_7H01G065200.1, HORVU.MOREX.PROJ.7HG00569660.1, Horvu_OUN333_7H01G062900.1, Horvu_HUANG_7H0…
OGG68	19	1	soft_core	Horvu_HHOR_1H01G128300.1	HvNac.SC107	group9	Horvu_HHOR_1H01G128300.1, Horvu_13942_1H01G122500.1, Horvu_8148_1H01G127200.1, Horvu_21599_1H01G123000.1, Horvu_13821_1H01G124600.1, Horvu_10350_1H01G129700.1, Horvu_IGRI_1H01G124200.1, Horvu_PLANET_1H01G127900.1, Horvu_AKASHIN_1H01G124200.1, Horvu_FT11_1H01G131600.1, Horvu_BARKE_1H01G134300.1, Horvu_GOLDEN_1H01G100200.1, Horvu_3081_1H01G123900.1, Horvu_OUN333_1H01G126100.1, Horvu_HUANG_1H01G1188…
OGG91	19	1	soft_core	HORVU.MOREX.PROJ.3HG00204480.1	HvNac.SC108	group1	Horvu_HHOR_3H01G082100.1, Horvu_13942_3H01G082700.1, Horvu_8148_3H01G085300.1, Horvu_21599_3H01G083700.1, Horvu_13821_3H01G082200.1, Horvu_10350_3H01G081700.1, Horvu_IGRI_3H01G079300.1, Horvu_PLANET_3H01G087000.1, Horvu_AKASHIN_3H01G081700.1, Horvu_BARKE_3H01G086300.1, Horvu_GOLDEN_3H01G073100.1, Horvu_3081_3H01G078400.1, HORVU.MOREX.PROJ.3HG00204480.1, Horvu_OUN333_3H01G083900.1, Horvu_HUANG_3H0…
OGG100	19	1	soft_core	HORVU.MOREX.PROJ.4HG00363630.1	HvNac.SC109	group4	Horvu_HHOR_4H01G464600.1, Horvu_13942_4H01G465900.1, Horvu_8148_4H01G465300.1, Horvu_21599_4H01G464000.1, Horvu_13821_4H01G461500.1, Horvu_10350_4H01G464700.1, Horvu_IGRI_4H01G461600.1, Horvu_PLANET_4H01G464000.1, Horvu_AKASHIN_4H01G462200.1, Horvu_BARKE_4H01G469800.1, Horvu_GOLDEN_4H01G431600.1, Horvu_3081_4H01G462200.1, HORVU.MOREX.PROJ.4HG00363630.1, Horvu_OUN333_4H01G465600.1, Horvu_HUANG_4H0…
OGG105	19	1	soft_core	HORVU.MOREX.PROJ.4HG00370390.1	HvNac.SC110	group1	Horvu_HHOR_4H01G520000.1, Horvu_13942_4H01G521400.1, Horvu_8148_4H01G522900.1, Horvu_21599_4H01G524300.1, Horvu_13821_4H01G517700.1, Horvu_10350_4H01G517600.1, Horvu_IGRI_4H01G519800.1, Horvu_PLANET_4H01G521200.1, Horvu_AKASHIN_4H01G519100.1, Horvu_FT11_4H01G521200.1, Horvu_BARKE_4H01G528800.1, Horvu_GOLDEN_4H01G471000.1, Horvu_3081_4H01G520400.1, HORVU.MOREX.PROJ.4HG00370390.1, Horvu_OUN333_4H01…
OGG110	19	1	soft_core	HORVU.MOREX.PROJ.4HG00336280.1	HvNac.SC111	group1	Horvu_HHOR_4H01G267600.1, Horvu_13942_4H01G267700.1, Horvu_8148_4H01G265100.1, Horvu_21599_4H01G265900.1, Horvu_13821_4H01G265100.1, Horvu_10350_4H01G267200.1, Horvu_IGRI_4H01G264500.1, Horvu_PLANET_4H01G262700.1, Horvu_AKASHIN_4H01G261600.1, Horvu_FT11_4H01G270500.1, Horvu_BARKE_4H01G266100.1, Horvu_3081_4H01G262300.1, HORVU.MOREX.PROJ.4HG00336280.1, Horvu_OUN333_4H01G266600.1, Horvu_HUANG_4H01G…
OGG111	19	1	soft_core	HORVU.MOREX.PROJ.7HG00590280.1	HvNac.SC112	group1	Horvu_HHOR_7H01G210000.1, Horvu_13942_7H01G203600.1, Horvu_8148_7H01G207100.1, Horvu_21599_7H01G214400.1, Horvu_13821_7H01G204300.1, Horvu_10350_7H01G219400.1, Horvu_IGRI_7H01G206800.1, Horvu_PLANET_7H01G215800.1, Horvu_AKASHIN_7H01G202100.1, Horvu_FT11_7H01G198100.1, Horvu_BARKE_7H01G217400.1, Horvu_GOLDEN_7H01G187400.1, Horvu_3081_7H01G210900.1, HORVU.MOREX.PROJ.7HG00590280.1, Horvu_OUN333_7H01…
OGG179	19	1	soft_core	Horvu_HHOR_2H01G466100.1	HvNac.SC113	group11	Horvu_HHOR_2H01G466100.1, Horvu_13942_2H01G470900.1, Horvu_8148_2H01G473400.1, Horvu_21599_2H01G470800.1, Horvu_13821_2H01G470500.1, Horvu_10350_2H01G477800.1, Horvu_IGRI_2H01G472100.1, Horvu_PLANET_2H01G475100.1, Horvu_AKASHIN_2H01G472600.1, Horvu_FT11_2H01G477600.1, Horvu_BARKE_2H01G480400.1, Horvu_GOLDEN_Un01G224400.1, Horvu_3081_2H01G471500.1, Horvu_OUN333_2H01G469400.1, Horvu_HUANG_2H01G4653…
OGG182	19	1	soft_core	Horvu_HHOR_4H01G117400.1	HvNac.SC114	group3	Horvu_HHOR_4H01G117400.1, Horvu_13942_4H01G118700.1, Horvu_8148_4H01G116700.1, Horvu_21599_4H01G117100.1, Horvu_13821_4H01G116200.1, Horvu_10350_4H01G118000.1, Horvu_IGRI_4H01G115800.1, Horvu_PLANET_4H01G115000.1, Horvu_AKASHIN_4H01G113100.1, Horvu_FT11_4H01G119900.1, Horvu_BARKE_4H01G116800.1, Horvu_GOLDEN_4H01G103100.1, Horvu_3081_4H01G114200.1, Horvu_OUN333_4H01G115700.1, Horvu_HUANG_4H01G1071…
OGG193	19	1	soft_core	Horvu_HHOR_2H01G495800.1	HvNac.SC115	group12	Horvu_HHOR_2H01G495800.1, Horvu_13942_2H01G501900.1, Horvu_8148_2H01G503400.1, Horvu_21599_2H01G501500.1, Horvu_13821_2H01G502100.1, Horvu_10350_2H01G508400.1, Horvu_IGRI_2H01G502500.1, Horvu_PLANET_2H01G504700.1, Horvu_AKASHIN_2H01G502900.1, Horvu_FT11_2H01G507700.1, Horvu_BARKE_2H01G511000.1, Horvu_GOLDEN_2H01G462100.1, Horvu_3081_2H01G502100.1, Horvu_OUN333_2H01G499900.1, Horvu_HUANG_2H01G4963…
OGG196	19	1	soft_core	Horvu_HHOR_5H01G359700.1	HvNac.SC116	group4	Horvu_HHOR_5H01G359700.1, Horvu_13942_5H01G353800.1, Horvu_8148_5H01G367700.1, Horvu_21599_5H01G353300.1, Horvu_13821_5H01G353700.1, Horvu_10350_5H01G368900.1, Horvu_IGRI_5H01G364300.1, Horvu_PLANET_5H01G366400.1, Horvu_AKASHIN_5H01G356200.1, Horvu_FT11_5H01G363700.1, Horvu_BARKE_5H01G372500.1, Horvu_GOLDEN_5H01G333500.1, Horvu_3081_5H01G364300.1, Horvu_OUN333_5H01G359100.1, Horvu_HUANG_5H01G3465…
OGG84	18	2	soft_core	Horvu_HHOR_7H01G595400.1	HvNac.SC117	group9	Horvu_HHOR_7H01G595400.1, Horvu_13942_7H01G592400.1, Horvu_8148_7H01G600800.1, Horvu_21599_7H01G603600.1, Horvu_13821_7H01G598300.1, Horvu_10350_7H01G612700.1, Horvu_IGRI_7H01G598100.1, Horvu_PLANET_7H01G475000.1, Horvu_AKASHIN_7H01G593800.1, Horvu_FT11_7H01G600400.1, Horvu_BARKE_7H01G613200.1, Horvu_GOLDEN_7H01G560400.1, Horvu_3081_7H01G604100.1, Horvu_OUN333_7H01G607600.1, Horvu_HUANG_7H01G5806…
OGG116	18	2	soft_core	Horvu_HHOR_1H01G160000.1	HvNac.SC118	group11	Horvu_HHOR_1H01G160000.1, Horvu_13942_1H01G155000.1, Horvu_8148_1H01G155800.1, Horvu_21599_1H01G154500.1, Horvu_13821_1H01G156500.1, Horvu_IGRI_1H01G156000.1, Horvu_PLANET_1H01G160400.1, Horvu_AKASHIN_1H01G156800.1, Horvu_FT11_1H01G164800.1, Horvu_BARKE_1H01G166500.1, Horvu_GOLDEN_1H01G129800.1, Horvu_3081_1H01G156100.1, Horvu_OUN333_1H01G158300.1, Horvu_HUANG_1H01G150200.1, Horvu_CHIBA_1H01G1445…
OGG197	18	2	soft_core	HORVU.MOREX.PROJ.1HG00020510.1	HvNac.SC119	group3	Horvu_HHOR_1H01G138500.1, Horvu_13942_1H01G131900.1, Horvu_8148_1H01G133200.1, Horvu_21599_1H01G132300.1, Horvu_13821_1H01G133300.1, Horvu_10350_1H01G139100.1, Horvu_IGRI_7H01G597000.1, Horvu_PLANET_1H01G137400.1, Horvu_AKASHIN_1H01G133500.1, Horvu_BARKE_1H01G143900.1, Horvu_GOLDEN_1H01G108400.1, HORVU.MOREX.PROJ.1HG00020510.1, Horvu_OUN333_1H01G135200.1, Horvu_HUANG_1H01G127600.1, Horvu_CHIBA_1H…
OGG33	19	1	soft_core	HORVU.MOREX.PROJ.7HG00593200.1	HvNac.SC120	group11	Horvu_HHOR_7H01G232500.1, Horvu_13942_7H01G227000.1, Horvu_8148_7H01G230000.1, Horvu_21599_7H01G235100.1, Horvu_13821_7H01G226300.1, Horvu_13821_7H01G142300.1, Horvu_13821_7H01G225200.1, Horvu_10350_7H01G239900.1, Horvu_IGRI_7H01G230300.1, Horvu_PLANET_7H01G238500.1, Horvu_AKASHIN_7H01G139100.1, Horvu_AKASHIN_7H01G224100.1, Horvu_AKASHIN_7H01G223200.1, Horvu_FT11_7H01G219200.1, Horvu_BARKE_7H01G2…
OGG98	17	3	shell	HORVU.MOREX.PROJ.3HG00264190.1	HvNac.SH121	group9	Horvu_HHOR_3H01G477700.1, Horvu_13942_3H01G479300.1, Horvu_8148_3H01G483500.1, Horvu_21599_3H01G483800.1, Horvu_IGRI_3H01G476600.1, Horvu_AKASHIN_3H01G481600.1, Horvu_FT11_3H01G493600.1, Horvu_BARKE_3H01G483500.1, Horvu_GOLDEN_3H01G456400.1, Horvu_3081_3H01G476500.1, HORVU.MOREX.PROJ.3HG00264190.1, Horvu_OUN333_3H01G482500.1, Horvu_HUANG_3H01G472700.1, Horvu_CHIBA_3H01G475800.1, Horvu_HOCKETT_3H0…
OGG3	15	5	shell	HORVU.MOREX.PROJ.4HG00366630.1	HvNac.SH122	group2	Horvu_HHOR_4H01G494500.1, Horvu_13942_4H01G493400.1, Horvu_21599_4H01G491300.1, Horvu_10350_4H01G492400.1, Horvu_IGRI_4H01G488700.1, Horvu_AKASHIN_4H01G489000.1, Horvu_FT11_4H01G494100.1, Horvu_BARKE_4H01G497300.1, Horvu_3081_4H01G489500.1, HORVU.MOREX.PROJ.4HG00366630.1, Horvu_OUN333_4H01G492400.1, Horvu_HUANG_4H01G477000.1, Horvu_CHIBA_4H01G485200.1, Horvu_7552_4H01G485700.1, Horvu_9043_4H01G48…
OGG18	15	5	shell	HORVU.MOREX.PROJ.7HG00575520.1	HvNac.SH123	group4	Horvu_HHOR_7H01G099200.1, Horvu_13942_7H01G097900.1, Horvu_13821_7H01G097800.1, Horvu_10350_7H01G105700.1, Horvu_PLANET_7H01G102500.1, Horvu_FT11_7H01G082800.1, Horvu_BARKE_7H01G105600.1, Horvu_GOLDEN_7H01G085900.1, Horvu_3081_7H01G103100.1, HORVU.MOREX.PROJ.7HG00575520.1, Horvu_OUN333_7H01G104700.1, Horvu_HUANG_7H01G092000.1, Horvu_CHIBA_7H01G094000.1, Horvu_7552_7H01G100800.1, Horvu_9043_7H01G1…
OGG39	15	5	shell	HORVU.MOREX.PROJ.7HG00569670.1	HvNac.SH124	group2	Horvu_HHOR_7H01G060100.1, Horvu_13942_7H01G060200.1, Horvu_8148_7H01G059200.1, Horvu_21599_7H01G062100.1, Horvu_13821_7H01G059000.1, Horvu_IGRI_7H01G059300.1, Horvu_PLANET_7H01G059600.1, Horvu_AKASHIN_7H01G055700.1, Horvu_BARKE_7H01G062500.1, Horvu_GOLDEN_7H01G052000.1, Horvu_3081_7H01G065300.1, HORVU.MOREX.PROJ.7HG00569670.1, Horvu_CHIBA_7H01G056500.1, Horvu_HOCKETT_Un01G043100.1, Horvu_7552_7H0…
OGG104	14	6	shell	HORVU.MOREX.PROJ.7HG00585030.1	HvNac.SH125	group3	Horvu_HHOR_7H01G168800.1, Horvu_21599_7H01G173400.1, Horvu_13821_7H01G163400.1, Horvu_IGRI_7H01G165900.1, Horvu_PLANET_7H01G173100.1, Horvu_AKASHIN_7H01G162000.1, Horvu_BARKE_7H01G174700.1, Horvu_GOLDEN_7H01G147600.1, HORVU.MOREX.PROJ.7HG00585030.1, Horvu_HUANG_2H01G281300.1, Horvu_CHIBA_7H01G160900.1, Horvu_HOCKETT_7H01G155300.1, Horvu_7552_2H01G289900.1, Horvu_9043_2H01G291900.1
OGG165	14	6	shell	HORVU.MOREX.PROJ.3HG00285000.1	HvNac.SH126	group10	Horvu_HHOR_3H01G628300.1, Horvu_13821_3H01G622500.1, Horvu_IGRI_3H01G636100.1, Horvu_PLANET_3H01G648800.1, Horvu_AKASHIN_3H01G636500.1, Horvu_BARKE_3H01G644900.1, Horvu_GOLDEN_3H01G601400.1, HORVU.MOREX.PROJ.3HG00285000.1, Horvu_OUN333_3H01G641200.1, Horvu_HUANG_Un01G115500.1, Horvu_CHIBA_3H01G628700.1, Horvu_HOCKETT_3H01G627300.1, Horvu_7552_3H01G646700.1, Horvu_9043_3H01G635700.1
OGG145	13	7	shell	HORVU.MOREX.PROJ.7HG00663770.1	HvNac.SH127	group4	Horvu_HHOR_7H01G704600.1, Horvu_8148_7H01G704600.1, Horvu_21599_7H01G706300.1, Horvu_13821_7H01G695400.1, Horvu_PLANET_7H01G716900.1, Horvu_AKASHIN_7H01G699700.1, Horvu_BARKE_7H01G725300.1, HORVU.MOREX.PROJ.7HG00663770.1, Horvu_OUN333_7H01G714500.1, Horvu_HUANG_Un01G117200.1, Horvu_CHIBA_7H01G691900.1, Horvu_HOCKETT_7H01G692800.1, Horvu_7552_7H01G702500.1
OGG153	12	8	shell	Horvu_13942_6H01G130700.1	HvNac.SH128	group10	Horvu_13942_6H01G130700.1, Horvu_8148_6H01G136900.1, Horvu_13821_6H01G133100.1, Horvu_10350_6H01G137100.1, Horvu_IGRI_6H01G133900.1, Horvu_PLANET_6H01G136900.1, Horvu_AKASHIN_6H01G126600.1, Horvu_BARKE_6H01G139600.1, Horvu_GOLDEN_6H01G115300.1, Horvu_CHIBA_6H01G127600.1, Horvu_HOCKETT_6H01G124200.1, Horvu_9043_6H01G133000.1
OGG17	9	11	shell	Horvu_8148_7H01G228900.1	HvNac.SH129	group11	Horvu_8148_7H01G228900.1, Horvu_13821_7H01G224700.1, Horvu_AKASHIN_7H01G222500.1, Horvu_FT11_7H01G219900.1, Horvu_BARKE_7H01G238600.1, Horvu_OUN333_7H01G234600.1, Horvu_HUANG_7H01G214600.1, Horvu_HOCKETT_Un01G359000.1, Horvu_7552_7H01G228600.1
OGG47	9	11	shell	Horvu_HHOR_7H01G230800.1	HvNac.SH130	group11	Horvu_HHOR_7H01G230800.1, Horvu_PLANET_7H01G236700.1, Horvu_FT11_7H01G220300.1, Horvu_BARKE_7H01G238700.1, Horvu_GOLDEN_7H01G207900.1, Horvu_HUANG_7H01G214800.1, Horvu_CHIBA_7H01G223700.1, Horvu_HOCKETT_Un01G289500.1, Horvu_7552_7H01G228100.1
OGG49	9	11	shell	Horvu_HHOR_7H01G231300.1	HvNac.SH131	group11	Horvu_HHOR_7H01G231300.1, Horvu_8148_7H01G229000.1, Horvu_13821_7H01G225300.1, Horvu_10350_7H01G240500.1, Horvu_PLANET_7H01G237200.1, Horvu_AKASHIN_7H01G223100.1, Horvu_BARKE_7H01G239200.1, Horvu_GOLDEN_7H01G208300.1, Horvu_9043_7H01G233100.1
OGG12	7	13	shell	Horvu_HHOR_7H01G230400.1	HvNac.SH132	group11	Horvu_HHOR_7H01G230400.1, Horvu_13942_7H01G225000.1, Horvu_AKASHIN_7H01G223000.1, Horvu_OUN333_7H01G234800.1, Horvu_HUANG_7H01G214100.1, Horvu_CHIBA_7H01G223000.1, Horvu_7552_7H01G227500.1
OGG146	7	13	shell	Horvu_13942_6H01G055900.1	HvNac.SH133	group10	Horvu_13942_6H01G055900.1, Horvu_8148_6H01G064800.1, Horvu_13821_6H01G057800.1, Horvu_IGRI_6H01G059900.1, Horvu_AKASHIN_6H01G053500.1, Horvu_3081_6H01G060600.1, Horvu_CHIBA_6H01G053000.1
OGG147	7	13	shell	Horvu_13942_7H01G692800.1	HvNac.SH134	group4	Horvu_13942_7H01G692800.1, Horvu_10350_7H01G720000.1, Horvu_IGRI_7H01G702400.1, Horvu_FT11_7H01G710100.1, Horvu_GOLDEN_Un01G191700.1, Horvu_3081_7H01G711200.1, Horvu_9043_7H01G699900.1
OGG169	7	13	shell	Horvu_21599_4H01G259100.1	HvNac.SH135	group10	Horvu_21599_4H01G259100.1, Horvu_IGRI_4H01G257800.1, Horvu_AKASHIN_4H01G254600.1, Horvu_GOLDEN_4H01G239300.1, Horvu_3081_4H01G255400.1, Horvu_HUANG_4H01G248100.1, Horvu_CHIBA_4H01G253900.1
OGG161	6	14	shell	Horvu_HHOR_2H01G025000.1	HvNac.SH136	group10	Horvu_HHOR_2H01G025000.1, Horvu_8148_2H01G024500.1, Horvu_13821_2H01G026400.1, Horvu_10350_2H01G026900.1, Horvu_OUN333_2H01G013900.1, Horvu_9043_2H01G025700.1
OGG162	6	14	shell	HORVU.MOREX.PROJ.4HG00370550.1	HvNac.SH137	group10	Horvu_13942_Un01G032300.1, Horvu_PLANET_4H01G522900.1, Horvu_BARKE_4H01G530400.1, HORVU.MOREX.PROJ.4HG00370550.1, Horvu_HOCKETT_4H01G515600.1, Horvu_7552_4H01G516000.1
OGG36	5	15	shell	Horvu_13942_7H01G143600.1	HvNac.SH138	group11	Horvu_13942_7H01G143600.1, Horvu_8148_7H01G140300.1, Horvu_GOLDEN_7H01G126700.1, Horvu_HOCKETT_7H01G129500.1, Horvu_7552_7H01G145800.1
OGG45	5	15	shell	Horvu_10350_7H01G062200.1	HvNac.SH139	group2	Horvu_10350_7H01G062200.1, Horvu_OUN333_7H01G063200.1, Horvu_HUANG_7H01G056500.1, Horvu_HOCKETT_7H01G058100.1, Horvu_9043_7H01G060800.1
OGG150	5	15	shell	HORVU.MOREX.PROJ.6HG00483920.1	HvNac.SH140	group10	Horvu_FT11_6H01G062900.1, HORVU.MOREX.PROJ.6HG00483920.1, Horvu_OUN333_6H01G055600.1, Horvu_HUANG_6H01G053200.1, Horvu_7552_6H01G052700.1
OGG166	5	15	shell	Horvu_13942_3H01G568600.1	HvNac.SH141	group10	Horvu_13942_3H01G568600.1, Horvu_8148_3H01G572100.1, Horvu_21599_3H01G574100.1, Horvu_10350_3H01G574000.1, Horvu_HOCKETT_3H01G556900.1
OGG198	5	15	shell	Horvu_13942_5H01G648000.1	HvNac.SH142	group3	Horvu_13942_5H01G648000.1, Horvu_AKASHIN_5H01G647900.1, Horvu_HUANG_5H01G636300.1, Horvu_CHIBA_5H01G649000.1, Horvu_7552_5H01G653000.1
OGG22	4	16	shell	Horvu_8148_7H01G099100.1	HvNac.SH143	group4	Horvu_8148_7H01G099100.1, Horvu_IGRI_7H01G101000.1, Horvu_AKASHIN_7H01G095300.1, Horvu_HOCKETT_7H01G091200.1
OGG142	3	17	shell	Horvu_HUANG_7H01G215700.1	HvNac.SH144	group11	Horvu_HUANG_7H01G215700.1, Horvu_CHIBA_7H01G223500.1, Horvu_HOCKETT_Un01G142700.1
OGG168	3	17	shell	Horvu_8148_3H01G641900.1	HvNac.SH145	group10	Horvu_8148_3H01G641900.1, Horvu_FT11_3H01G653500.1, Horvu_3081_3H01G636300.1

## Sheet: Table S4
Table S4. Statistics of exons and motifs of 201 representative HvNACs members.
Pangene IDs	Exon_Count	Group		Motif
HvNac.CL146	5	group2	line_specific/cloud	Motif_0,Motif_1,Motif_2,Motif_3,Motif_4,Motif_5
HvNac.CL147	2	group10	line_specific/cloud	Motif_0,Motif_2,Motif_4,Motif_5,Motif_6
HvNac.CL148	1	group10	line_specific/cloud	Motif_0,Motif_1,Motif_2,Motif_3,Motif_4,Motif_5,Motif_6
HvNac.CL149	3	group10	line_specific/cloud	Motif_0,Motif_1,Motif_2,Motif_4,Motif_5,Motif_6
HvNac.CL150	3	group10	line_specific/cloud	Motif_0,Motif_2,Motif_3,Motif_4,Motif_5
HvNac.CL151	5	group11	line_specific/cloud	Motif_1,Motif_2,Motif_3,Motif_6,Motif_7,Motif_9
HvNac.CL152	13	group10	line_specific/cloud	Motif_2,Motif_3,Motif_5,Motif_6,Motif_8
HvNac.CL153	4	group4	line_specific/cloud	Motif_0,Motif_1,Motif_2,Motif_6
HvNac.CL154	6	group2	line_specific/cloud	Motif_0,Motif_1,Motif_3,Motif_6
HvNac.CL155	2	group11	line_specific/cloud	Motif_0,Motif_1,Motif_2,Motif_3,Motif_6
HvNac.CL156	4	group9	line_specific/cloud	Motif_0,Motif_1,Motif_2,Motif_3,Motif_6
HvNac.CL157	3	group12	line_specific/cloud	Motif_1,Motif_2,Motif_4,Motif_5,Motif_6
HvNac.CL158	4	group11	line_specific/cloud	Motif_1,Motif_2,Motif_3,Motif_6,Motif_7,Motif_8,Motif_9
HvNac.CL159	5	group3	line_specific/cloud	Motif_1,Motif_3
HvNac.CL160	2	group11	line_specific/cloud	Motif_0,Motif_1,Motif_2,Motif_3,Motif_6
HvNac.CL161	1	group11	line_specific/cloud	Motif_1,Motif_2,Motif_3,Motif_6,Motif_7,Motif_8
HvNac.CL162	5	group8	line_specific/cloud	Motif_0,Motif_1,Motif_3
HvNac.CL163	1	group9	line_specific/cloud	Motif_0,Motif_1,Motif_2,Motif_3,Motif_6,Motif_9
HvNac.CL164	1	group9	line_specific/cloud	Motif_0,Motif_1,Motif_2,Motif_3,Motif_6,Motif_9
HvNac.CL165	3	group10	line_specific/cloud	Motif_0,Motif_1,Motif_2,Motif_3,Motif_5,Motif_6
HvNac.CL166	3	group4	line_specific/cloud	Motif_0,Motif_1,Motif_2,Motif_3,Motif_5,Motif_6
HvNac.CL167	3	group9	line_specific/cloud	Motif_0,Motif_1,Motif_2,Motif_5,Motif_6,Motif_9
HvNac.CL168	2	group11	line_specific/cloud	Motif_1,Motif_2,Motif_3,Motif_6,Motif_7,Motif_8,Motif_9
HvNac.CL169	1	group10	line_specific/cloud	Motif_0,Motif_1,Motif_2,Motif_3,Motif_6,Motif_9
HvNac.CL170	3	group11	line_specific/cloud	Motif_2,Motif_6,Motif_7,Motif_8,Motif_9
HvNac.CL171	2	group11	line_specific/cloud	Motif_1,Motif_2,Motif_3,Motif_6,Motif_7,Motif_8,Motif_9
HvNac.CL172	3	group9	line_specific/cloud	Motif_1,Motif_2,Motif_6,Motif_9
HvNac.CL173	1	group11	line_specific/cloud	Motif_1,Motif_2,Motif_3,Motif_6,Motif_7,Motif_8,Motif_9
HvNac.CL174	3	group4	line_specific/cloud	Motif_0,Motif_1,Motif_2,Motif_3,Motif_4,Motif_5,Motif_6
HvNac.CL175	1	group11	line_specific/cloud	Motif_0,Motif_1,Motif_2
HvNac.CL176	1	group9	line_specific/cloud	Motif_0,Motif_2,Motif_5,Motif_6
HvNac.CL177	3	group1	line_specific/cloud	Motif_0,Motif_1,Motif_2,Motif_3,Motif_4,Motif_5,Motif_6,Motif_9
HvNac.CL178	2	group4	line_specific/cloud	Motif_0,Motif_1,Motif_2,Motif_3,Motif_4,Motif_5,Motif_6
HvNac.CL179	2	group11	line_specific/cloud	Motif_1,Motif_2,Motif_3,Motif_6,Motif_7,Motif_8,Motif_9
HvNac.CL180	3	group3	line_specific/cloud	Motif_0,Motif_1,Motif_2,Motif_3,Motif_4,Motif_5,Motif_6
HvNac.CL181	4	group4	line_specific/cloud	Motif_0,Motif_1,Motif_2,Motif_3,Motif_4,Motif_5,Motif_6
HvNac.CL182	1	group11	line_specific/cloud	Motif_1,Motif_2,Motif_3,Motif_6,Motif_7,Motif_9
HvNac.CL183	2	group3	line_specific/cloud	Motif_0,Motif_1,Motif_2,Motif_3,Motif_4,Motif_5,Motif_6
HvNac.CL184	1	group9	line_specific/cloud	Motif_0,Motif_2,Motif_3,Motif_5,Motif_6
HvNac.CL185	1	group11	line_specific/cloud	Motif_0,Motif_1,Motif_2,Motif_3,Motif_4,Motif_6
HvNac.CL186	1	group10	line_specific/cloud	Motif_0,Motif_2,Motif_4,Motif_5,Motif_6
HvNac.CL187	2	group11	line_specific/cloud	Motif_1,Motif_2,Motif_3,Motif_6,Motif_7,Motif_9
HvNac.CL188	2	group10	line_specific/cloud	Motif_0,Motif_1,Motif_2,Motif_3,Motif_4,Motif_5
HvNac.CL189	1	group10	line_specific/cloud	Motif_0,Motif_1,Motif_2,Motif_3,Motif_4,Motif_5,Motif_6
HvNac.CL190	1	group10	line_specific/cloud	Motif_1,Motif_2,Motif_6
HvNac.CL191	2	group10	line_specific/cloud	Motif_2,Motif_4,Motif_5
HvNac.CL192	2	group10	line_specific/cloud	Motif_0,Motif_2,Motif_4,Motif_5,Motif_6
HvNac.CL193	3	group10	line_specific/cloud	Motif_0,Motif_2,Motif_3,Motif_4,Motif_5
HvNac.CL194	3	group10	line_specific/cloud	Motif_0,Motif_1,Motif_2,Motif_4,Motif_5
HvNac.CL195	3	group11	line_specific/cloud	Motif_2,Motif_6,Motif_7,Motif_9
HvNac.CL196	1	group9	line_specific/cloud	Motif_0,Motif_1,Motif_2,Motif_3,Motif_6,Motif_9
HvNac.CL197	3	group11	line_specific/cloud	Motif_1,Motif_2,Motif_3,Motif_6,Motif_7
HvNac.CL198	2	group11	line_specific/cloud	Motif_1,Motif_2,Motif_3,Motif_6,Motif_7
HvNac.CL199	3	group11	line_specific/cloud	Motif_1,Motif_2,Motif_3,Motif_6,Motif_7
HvNac.CL200	3	group11	line_specific/cloud	Motif_1,Motif_2,Motif_3,Motif_6,Motif_7
HvNac.CL201	2	group9	line_specific/cloud	Motif_1,Motif_9
HvNac.CR001	15	group8	core	Motif_1,Motif_2,Motif_5,Motif_6,Motif_8
HvNac.CR002	4	group4	core	Motif_0,Motif_1,Motif_2,Motif_3,Motif_4,Motif_5,Motif_6
HvNac.CR003	7	group2	core	Motif_0,Motif_1,Motif_2,Motif_3,Motif_4,Motif_5,Motif_6
HvNac.CR004	5	group2	core	Motif_0,Motif_1,Motif_2,Motif_3,Motif_4,Motif_5,Motif_6
HvNac.CR005	5	group3	core	Motif_0,Motif_1,Motif_2,Motif_3,Motif_4,Motif_5,Motif_6
HvNac.CR006	1	group9	core	Motif_0,Motif_1,Motif_2,Motif_3,Motif_5,Motif_6
HvNac.CR007	5	group2	core	Motif_1,Motif_2,Motif_3,Motif_4,Motif_5,Motif_6
HvNac.CR008	6	group8	core	Motif_0,Motif_1,Motif_2,Motif_4,Motif_5,Motif_6,Motif_8,Motif_9
HvNac.CR009	2	group10	core	Motif_1,Motif_2,Motif_3,Motif_4,Motif_5
HvNac.CR010	3	group9	core	Motif_0,Motif_1,Motif_2,Motif_3,Motif_5,Motif_6,Motif_7,Motif_9
HvNac.CR011	6	group8	core	Motif_0,Motif_1,Motif_2,Motif_4,Motif_5,Motif_6,Motif_8
HvNac.CR012	4	group1	core	Motif_0,Motif_1,Motif_2,Motif_3,Motif_4,Motif_5,Motif_6
HvNac.CR013	1	group11	core	Motif_1,Motif_2,Motif_3,Motif_6
HvNac.CR014	6	group8	core	Motif_0,Motif_1,Motif_2,Motif_4,Motif_5,Motif_6,Motif_8,Motif_9
HvNac.CR015	1	group11	core	Motif_1,Motif_2,Motif_5,Motif_6
HvNac.CR016	1	group9	core	Motif_0,Motif_1,Motif_2,Motif_3,Motif_5,Motif_6,Motif_9
HvNac.CR017	1	group11	core	Motif_1,Motif_2,Motif_3,Motif_6,Motif_7,Motif_8,Motif_9
HvNac.CR018	1	group11	core	Motif_1,Motif_2,Motif_3,Motif_6,Motif_7,Motif_8,Motif_9
HvNac.CR019	6	group8	core	Motif_0,Motif_1,Motif_2,Motif_4,Motif_5,Motif_6,Motif_8,Motif_9
HvNac.CR020	1	group11	core	Motif_1,Motif_2,Motif_3,Motif_6,Motif_7,Motif_9
HvNac.CR021	6	group8	core	Motif_0,Motif_1,Motif_2,Motif_4,Motif_5,Motif_6,Motif_8
HvNac.CR022	3	group10	core	Motif_0,Motif_1,Motif_2,Motif_3,Motif_5,Motif_6
HvNac.CR023	4	group3	core	Motif_0,Motif_1,Motif_2,Motif_3,Motif_4,Motif_5,Motif_6
HvNac.CR024	3	group4	core	Motif_0,Motif_1,Motif_2,Motif_3,Motif_4,Motif_5,Motif_6,Motif_9
HvNac.CR025	3	group3	core	Motif_0,Motif_1,Motif_2,Motif_3,Motif_4,Motif_5,Motif_6
HvNac.CR026	3	group3	core	Motif_0,Motif_1,Motif_2,Motif_3,Motif_4,Motif_5,Motif_6
HvNac.CR027	3	group1	core	Motif_0,Motif_1,Motif_2,Motif_3,Motif_4,Motif_5,Motif_6
HvNac.CR028	4	group3	core	Motif_0,Motif_1,Motif_2,Motif_3,Motif_4,Motif_5,Motif_6
HvNac.CR029	5	group8	core	Motif_0,Motif_1,Motif_2,Motif_4,Motif_5,Motif_6,Motif_8,Motif_9
HvNac.CR030	3	group2	core	Motif_0,Motif_1,Motif_2,Motif_3,Motif_4,Motif_5,Motif_6
HvNac.CR031	3	group4	core	Motif_0,Motif_1,Motif_2,Motif_3,Motif_4,Motif_5,Motif_6,Motif_9
HvNac.CR032	3	group4	core	Motif_0,Motif_1,Motif_2,Motif_3,Motif_4,Motif_5,Motif_6
HvNac.CR033	3	group4	core	Motif_0,Motif_1,Motif_2,Motif_3,Motif_4,Motif_5,Motif_6
HvNac.CR034	3	group4	core	Motif_0,Motif_1,Motif_2,Motif_3,Motif_4,Motif_5,Motif_6
HvNac.CR035	3	group3	core	Motif_0,Motif_1,Motif_2,Motif_3,Motif_4,Motif_5,Motif_6
HvNac.CR036	3	group2	core	Motif_0,Motif_1,Motif_2,Motif_3,Motif_4,Motif_5,Motif_6
HvNac.CR037	1	group11	core	Motif_0,Motif_1,Motif_2,Motif_3,Motif_6,Motif_9
HvNac.CR038	3	group1	core	Motif_0,Motif_1,Motif_2,Motif_3,Motif_4,Motif_5,Motif_6
HvNac.CR039	6	group8	core	Motif_0,Motif_1,Motif_2,Motif_4,Motif_5,Motif_6,Motif_8
HvNac.CR040	3	group2	core	Motif_0,Motif_1,Motif_2,Motif_3,Motif_4,Motif_5,Motif_6
HvNac.CR041	2	group1	core	Motif_0,Motif_1,Motif_2,Motif_3,Motif_4,Motif_5,Motif_6
HvNac.CR042	1	group9	core	Motif_0,Motif_1,Motif_2,Motif_3,Motif_6,Motif_9
HvNac.CR043	3	group1	core	Motif_0,Motif_1,Motif_2,Motif_3,Motif_4,Motif_5,Motif_6
HvNac.CR044	2	group1	core	Motif_0,Motif_1,Motif_2,Motif_3,Motif_4,Motif_5,Motif_6
HvNac.CR045	3	group1	core	Motif_0,Motif_1,Motif_2,Motif_3,Motif_4,Motif_5,Motif_6
HvNac.CR046	3	group1	core	Motif_0,Motif_1,Motif_2,Motif_3,Motif_4,Motif_5,Motif_6
HvNac.CR047	3	group4	core	Motif_0,Motif_1,Motif_2,Motif_3,Motif_4,Motif_5,Motif_6
HvNac.CR048	3	group1	core	Motif_0,Motif_1,Motif_2,Motif_3,Motif_4,Motif_5,Motif_6
HvNac.CR049	3	group3	core	Motif_0,Motif_1,Motif_2,Motif_3,Motif_4,Motif_5,Motif_6
HvNac.CR050	2	group4	core	Motif_0,Motif_1,Motif_2,Motif_3,Motif_4,Motif_5,Motif_6,Motif_9
HvNac.CR051	3	group2	core	Motif_0,Motif_1,Motif_2,Motif_3,Motif_4,Motif_5,Motif_6
HvNac.CR052	3	group3	core	Motif_0,Motif_1,Motif_2,Motif_3,Motif_4,Motif_5,Motif_6
HvNac.CR053	3	group3	core	Motif_0,Motif_1,Motif_2,Motif_3,Motif_4,Motif_5,Motif_6
HvNac.CR054	2	group1	core	Motif_0,Motif_1,Motif_2,Motif_3,Motif_4,Motif_5,Motif_6
HvNac.CR055	3	group4	core	Motif_0,Motif_1,Motif_2,Motif_3,Motif_4,Motif_5,Motif_6,Motif_8
HvNac.CR056	2	group4	core	Motif_0,Motif_1,Motif_2,Motif_3,Motif_4,Motif_5,Motif_6
HvNac.CR057	2	group3	core	Motif_0,Motif_1,Motif_2,Motif_3,Motif_4,Motif_5,Motif_6
HvNac.CR058	3	group4	core	Motif_0,Motif_1,Motif_2,Motif_3,Motif_4,Motif_5,Motif_6,Motif_8
HvNac.CR059	3	group8	core	Motif_0,Motif_1,Motif_2,Motif_4,Motif_5,Motif_6,Motif_8
HvNac.CR060	3	group2	core	Motif_0,Motif_1,Motif_2,Motif_3,Motif_4,Motif_5,Motif_6
HvNac.CR061	4	group4	core	Motif_0,Motif_1,Motif_2,Motif_3,Motif_4,Motif_5,Motif_6
HvNac.CR062	3	group4	core	Motif_0,Motif_1,Motif_2,Motif_3,Motif_4,Motif_5,Motif_6,Motif_8
HvNac.CR063	3	group2	core	Motif_0,Motif_1,Motif_2,Motif_3,Motif_4,Motif_5,Motif_6
HvNac.CR064	3	group2	core	Motif_0,Motif_1,Motif_2,Motif_3,Motif_4,Motif_5,Motif_6
HvNac.CR065	1	group9	core	Motif_0,Motif_1,Motif_2,Motif_3,Motif_6,Motif_9
HvNac.CR066	3	group2	core	Motif_0,Motif_1,Motif_2,Motif_3,Motif_4,Motif_5,Motif_6
HvNac.CR067	2	group2	core	Motif_0,Motif_1,Motif_2,Motif_3,Motif_4,Motif_5,Motif_6
HvNac.CR068	2	group3	core	Motif_0,Motif_1,Motif_2,Motif_3,Motif_4,Motif_5,Motif_6
HvNac.CR069	3	group2	core	Motif_0,Motif_1,Motif_2,Motif_3,Motif_4,Motif_5,Motif_6
HvNac.CR070	3	group2	core	Motif_0,Motif_1,Motif_2,Motif_3,Motif_4,Motif_5,Motif_6
HvNac.CR071	3	group3	core	Motif_0,Motif_1,Motif_2,Motif_3,Motif_4,Motif_5,Motif_6
HvNac.CR072	3	group2	core	Motif_0,Motif_1,Motif_2,Motif_3,Motif_4,Motif_5,Motif_6
HvNac.CR073	3	group1	core	Motif_0,Motif_1,Motif_2,Motif_3,Motif_4,Motif_5,Motif_6
HvNac.CR074	3	group3	core	Motif_0,Motif_1,Motif_2,Motif_3,Motif_4,Motif_5,Motif_6
HvNac.CR075	3	group1	core	Motif_0,Motif_1,Motif_2,Motif_3,Motif_4,Motif_5,Motif_6
HvNac.CR076	3	group3	core	Motif_0,Motif_1,Motif_2,Motif_3,Motif_4,Motif_5,Motif_6
HvNac.CR077	3	group1	core	Motif_0,Motif_1,Motif_2,Motif_3,Motif_4,Motif_5,Motif_6
HvNac.CR078	3	group1	core	Motif_0,Motif_1,Motif_2,Motif_3,Motif_4,Motif_5,Motif_6,Motif_8
HvNac.CR079	3	group1	core	Motif_0,Motif_1,Motif_2,Motif_3,Motif_4,Motif_5,Motif_6
HvNac.CR080	5	group8	core	Motif_0,Motif_1,Motif_2,Motif_4,Motif_5,Motif_6,Motif_8
HvNac.CR081	3	group3	core	Motif_0,Motif_1,Motif_2,Motif_3,Motif_4,Motif_5,Motif_6
HvNac.CR082	3	group1	core	Motif_0,Motif_1,Motif_2,Motif_3,Motif_4,Motif_5,Motif_6
HvNac.CR083	3	group1	core	Motif_0,Motif_1,Motif_2,Motif_3,Motif_4,Motif_5,Motif_6
HvNac.CR084	3	group1	core	Motif_0,Motif_1,Motif_2,Motif_3,Motif_4,Motif_5,Motif_6
HvNac.CR085	2	group10	core	Motif_0,Motif_2,Motif_4,Motif_5,Motif_6
HvNac.CR086	3	group4	core	Motif_0,Motif_1,Motif_2,Motif_3,Motif_4,Motif_5,Motif_6
HvNac.CR087	3	group4	core	Motif_0,Motif_1,Motif_2,Motif_3,Motif_4,Motif_5,Motif_6
HvNac.CR088	3	group2	core	Motif_0,Motif_1,Motif_2,Motif_3,Motif_4,Motif_5,Motif_6
HvNac.CR089	3	group10	core	Motif_0,Motif_1,Motif_2,Motif_3,Motif_4,Motif_5,Motif_6,Motif_9
HvNac.CR090	3	group7	core	Motif_1,Motif_2,Motif_3,Motif_4,Motif_5,Motif_6
HvNac.CR091	3	group1	core	Motif_0,Motif_1,Motif_2,Motif_3,Motif_4,Motif_5,Motif_6
HvNac.CR092	2	group2	core	Motif_1,Motif_2,Motif_3,Motif_5,Motif_6
HvNac.CR093	2	group3	core	Motif_0,Motif_1,Motif_2,Motif_5,Motif_6
HvNac.CR094	3	group2	core	Motif_0,Motif_1,Motif_2,Motif_3,Motif_4,Motif_5,Motif_6
HvNac.CR095	2	group1	core	Motif_0,Motif_1,Motif_2,Motif_3,Motif_4,Motif_5,Motif_6
HvNac.CR096	1	group11	core	Motif_1,Motif_2,Motif_4,Motif_5,Motif_6
HvNac.CR097	1	group10	core	Motif_1,Motif_2,Motif_5,Motif_6
HvNac.CR098	3	group8	core	Motif_1,Motif_2,Motif_3,Motif_4,Motif_5,Motif_6
HvNac.CR099	1	group11	core	Motif_1,Motif_2,Motif_5,Motif_6
HvNac.CR100	1	group10	core	Motif_0,Motif_1,Motif_2,Motif_3,Motif_6
HvNac.CR101	1	group11	core	Motif_1,Motif_2,Motif_6,Motif_7
HvNac.CR102	1	group12	core	Motif_2,Motif_4,Motif_5
HvNac.SC103	3	group10	soft_core	Motif_0,Motif_1,Motif_2,Motif_3,Motif_4,Motif_5,Motif_6,Motif_8
HvNac.SC104	1	group11	soft_core	Motif_1,Motif_2,Motif_3,Motif_6,Motif_7,Motif_8,Motif_9
HvNac.SC105	3	group2	soft_core	Motif_0,Motif_1,Motif_2,Motif_3,Motif_4,Motif_5,Motif_6
HvNac.SC106	3	group2	soft_core	Motif_0,Motif_1,Motif_2,Motif_3,Motif_4,Motif_5,Motif_6
HvNac.SC107	1	group9	soft_core	Motif_0,Motif_1,Motif_3,Motif_6
HvNac.SC108	2	group1	soft_core	Motif_0,Motif_1,Motif_2,Motif_3,Motif_4,Motif_5,Motif_6,Motif_9
HvNac.SC109	2	group4	soft_core	Motif_0,Motif_1,Motif_2,Motif_3,Motif_4,Motif_5,Motif_6,Motif_9
HvNac.SC110	2	group1	soft_core	Motif_0,Motif_1,Motif_2,Motif_3,Motif_4,Motif_5,Motif_6
HvNac.SC111	3	group1	soft_core	Motif_0,Motif_1,Motif_2,Motif_3,Motif_4,Motif_5,Motif_6
HvNac.SC112	2	group1	soft_core	Motif_0,Motif_1,Motif_2,Motif_3,Motif_4,Motif_5,Motif_6
HvNac.SC113	1	group11	soft_core	Motif_1,Motif_2,Motif_3,Motif_5
HvNac.SC114	3	group3	soft_core	Motif_0,Motif_1,Motif_2,Motif_3,Motif_4,Motif_5
HvNac.SC115	1	group12	soft_core	Motif_1
HvNac.SC116	4	group4	soft_core	Motif_0,Motif_1,Motif_2,Motif_3,Motif_4,Motif_5,Motif_6
HvNac.SC117	1	group9	soft_core	Motif_0,Motif_1,Motif_2,Motif_3,Motif_6
HvNac.SC118	1	group11	soft_core	Motif_1,Motif_2,Motif_3,Motif_6,Motif_7,Motif_9
HvNac.SC119	2	group3	soft_core	Motif_0,Motif_1,Motif_2,Motif_3,Motif_4,Motif_5
HvNac.SC120	1	group11	soft_core	Motif_1,Motif_2,Motif_3,Motif_7
HvNac.SH121	1	group9	shell	Motif_0,Motif_1,Motif_2,Motif_3,Motif_6,Motif_9
HvNac.SH122	6	group2	shell	Motif_0,Motif_1,Motif_2,Motif_3,Motif_4,Motif_5,Motif_6
HvNac.SH123	3	group4	shell	Motif_0,Motif_1,Motif_2,Motif_3,Motif_5,Motif_6,Motif_9
HvNac.SH124	4	group2	shell	Motif_0,Motif_1,Motif_2,Motif_3,Motif_4,Motif_5,Motif_6
HvNac.SH125	1	group3	shell	Motif_0,Motif_1,Motif_2,Motif_3,Motif_4,Motif_5,Motif_6
HvNac.SH126	2	group10	shell	Motif_0,Motif_2,Motif_3,Motif_4,Motif_5
HvNac.SH127	1	group4	shell	Motif_0,Motif_1,Motif_2,Motif_3,Motif_4,Motif_5,Motif_6
HvNac.SH128	3	group10	shell	Motif_0,Motif_2,Motif_4,Motif_5,Motif_6
HvNac.SH129	2	group11	shell	Motif_1,Motif_2,Motif_3,Motif_6,Motif_7,Motif_8,Motif_9
HvNac.SH130	1	group11	shell	Motif_1,Motif_2,Motif_3,Motif_6,Motif_7,Motif_8,Motif_9
HvNac.SH131	2	group11	shell	Motif_1,Motif_2,Motif_3,Motif_6,Motif_7,Motif_8,Motif_9
HvNac.SH132	3	group11	shell	Motif_1,Motif_2,Motif_3,Motif_6,Motif_7,Motif_8,Motif_9
HvNac.SH133	1	group10	shell	Motif_0,Motif_1,Motif_2,Motif_3,Motif_4,Motif_5,Motif_6
HvNac.SH134	2	group4	shell	Motif_0,Motif_2,Motif_3,Motif_4,Motif_5,Motif_6
HvNac.SH135	2	group10	shell	Motif_0,Motif_2,Motif_4,Motif_5,Motif_6
HvNac.SH136	2	group10	shell	Motif_0,Motif_1,Motif_2,Motif_3,Motif_4,Motif_5,Motif_6
HvNac.SH137	2	group10	shell	Motif_0,Motif_1,Motif_2,Motif_3,Motif_4,Motif_5,Motif_6
HvNac.SH138	1	group11	shell	Motif_1,Motif_2,Motif_3,Motif_6,Motif_7,Motif_8,Motif_9
HvNac.SH139	3	group2	shell	Motif_0,Motif_1,Motif_2,Motif_3,Motif_4,Motif_5,Motif_6
HvNac.SH140	1	group10	shell	Motif_0,Motif_1,Motif_2,Motif_3,Motif_4,Motif_5,Motif_6
HvNac.SH141	3	group10	shell	Motif_0,Motif_2,Motif_3,Motif_4,Motif_5
HvNac.SH142	2	group3	shell	Motif_0,Motif_1,Motif_2,Motif_3,Motif_4,Motif_5
HvNac.SH143	4	group4	shell	Motif_0,Motif_1,Motif_2,Motif_5,Motif_6,Motif_9
HvNac.SH144	2	group11	shell	Motif_1,Motif_2,Motif_3,Motif_6,Motif_7,Motif_9
HvNac.SH145	4	group10	shell	Motif_0,Motif_2,Motif_3,Motif_4,Motif_5

## Sheet: Table S5
Table S5. Display the CNV of barley NAC pangenes in 20 pangenomes.
Pangene IDs	HOR_10350	HOR_13821	HOR_13942	HOR_21599	HOR_3081	HOR_7552	HOR_8148	HOR_9043	AKASHIN	BARKE	CHIBA	B1K-04-12	GOLDEN	HOR-3365	HOCKETT	HUANG	IGRI	OUN333	PLANET	MOREX
HvNac.CL146	0	0	0	0	0	0	1	0	0	0	0	0	0	0	0	0	0	0	1	0
HvNac.CL147	0	2	0	0	0	0	0	0	0	0	0	0	0	1	2	0	0	1	0	0
HvNac.CL148	0	0	0	1	0	0	0	0	0	0	0	0	0	1	0	0	0	0	0	0
HvNac.CL149	0	0	0	0	1	0	0	0	0	0	0	1	0	0	0	0	0	0	0	0
HvNac.CL150	0	0	1	0	0	1	0	0	0	0	0	0	0	0	0	0	0	0	0	0
HvNac.CL151	0	0	1	0	0	0	0	0	0	0	0	0	0	0	0	0	1	0	0	0
HvNac.CL152	0	0	0	0	0	0	0	0	0	0	0	0	0	0	0	0	0	0	0	1
HvNac.CL153	0	0	0	0	0	0	0	0	0	0	0	0	0	0	0	0	0	0	0	1
HvNac.CL154	0	0	0	0	0	0	0	0	0	0	0	0	1	0	0	0	0	0	0	0
HvNac.CL155	0	0	0	0	0	0	0	0	0	0	0	0	0	0	0	0	0	0	0	2
HvNac.CL156	0	0	0	0	0	0	0	0	0	0	0	0	0	0	0	0	0	0	0	1
HvNac.CL157	0	0	0	0	0	0	0	0	0	0	0	0	0	0	0	0	0	0	0	1
HvNac.CL158	0	0	0	0	0	0	0	1	0	0	0	0	0	0	0	0	0	0	0	0
HvNac.CL159	0	0	0	0	0	0	0	0	0	0	0	0	0	0	0	0	0	0	0	1
HvNac.CL160	0	0	0	0	0	0	0	0	0	0	0	0	0	0	0	0	0	0	0	1
HvNac.CL161	0	0	0	0	0	0	0	0	0	0	0	0	0	0	0	0	0	0	0	1
HvNac.CL162	0	0	0	0	0	0	0	0	0	0	0	0	0	0	0	0	0	0	0	5
HvNac.CL163	0	0	0	0	0	0	0	0	0	0	0	0	0	0	0	0	0	0	0	2
HvNac.CL164	0	0	0	0	0	0	0	0	0	0	0	0	0	0	0	0	0	0	0	5
HvNac.CL165	0	0	0	0	0	0	0	0	0	0	0	0	0	0	0	0	0	0	0	1
HvNac.CL166	0	0	0	0	0	0	0	0	0	0	0	0	0	0	0	0	0	0	0	1
HvNac.CL167	0	0	0	0	0	0	0	0	0	0	0	0	0	0	0	0	0	0	0	1
HvNac.CL168	0	0	0	0	0	0	0	0	0	0	0	1	0	0	0	0	0	0	0	0
HvNac.CL169	0	0	0	0	0	0	0	0	0	0	0	0	0	0	0	0	0	0	0	1
HvNac.CL170	0	0	0	0	0	0	0	0	0	0	0	0	1	0	0	0	0	0	0	0
HvNac.CL171	0	0	0	0	0	0	0	0	0	0	0	0	0	0	0	0	0	0	0	1
HvNac.CL172	0	0	1	0	0	0	0	0	0	0	0	0	0	0	0	0	0	0	0	0
HvNac.CL173	0	0	0	0	0	0	0	0	0	0	0	0	0	0	0	0	0	0	0	1
HvNac.CL174	1	0	0	0	0	0	0	0	0	0	0	0	0	0	0	0	0	0	0	0
HvNac.CL175	0	0	0	0	0	0	0	0	0	0	0	0	0	0	0	0	0	0	0	1
HvNac.CL176	0	0	0	0	0	0	0	0	0	0	0	0	0	0	0	0	0	0	0	1
HvNac.CL177	0	0	0	0	0	0	0	0	0	0	0	0	0	0	0	0	0	0	0	1
HvNac.CL178	0	0	0	0	0	0	0	0	0	0	0	1	0	0	0	0	0	0	0	0
HvNac.CL179	0	0	0	0	0	0	0	0	0	0	0	1	0	0	1	0	0	0	0	0
HvNac.CL180	0	0	0	0	0	0	0	0	0	0	0	0	0	0	1	0	0	0	0	0
HvNac.CL181	0	0	1	0	0	0	0	0	0	0	0	0	0	0	0	0	0	0	0	0
HvNac.CL182	0	0	0	0	0	0	0	0	0	0	0	0	0	0	0	0	0	0	0	1
HvNac.CL183	1	0	0	0	0	0	0	0	0	0	0	0	0	0	0	0	0	0	0	0
HvNac.CL184	0	0	0	0	0	0	0	0	0	0	0	0	0	0	0	0	0	0	0	1
HvNac.CL185	0	0	0	0	0	0	0	0	0	0	0	0	0	0	0	0	0	0	0	1
HvNac.CL186	0	0	0	0	0	0	0	0	0	0	0	0	0	0	0	0	0	0	0	1
HvNac.CL187	0	0	0	0	0	0	0	0	0	0	0	0	0	0	0	0	0	0	0	1
HvNac.CL188	0	0	0	0	0	1	0	0	0	0	0	0	0	0	0	0	0	0	0	0
HvNac.CL189	0	0	0	0	0	0	0	0	0	0	0	0	0	0	0	0	0	0	0	1
HvNac.CL190	0	0	0	0	0	0	0	0	0	0	0	1	0	0	0	0	0	0	0	0
HvNac.CL191	0	0	0	0	0	0	0	0	0	0	0	1	0	0	0	0	0	0	0	0
HvNac.CL192	1	0	0	0	0	0	0	0	0	0	0	0	0	0	0	0	0	0	0	0
HvNac.CL193	0	0	0	0	0	0	0	0	0	0	0	1	0	0	0	0	0	0	0	0
HvNac.CL194	0	0	0	0	0	0	1	0	0	0	0	0	0	0	0	0	0	0	0	0
HvNac.CL195	0	0	0	0	0	0	1	0	0	0	0	0	0	0	0	0	0	0	0	0
HvNac.CL196	0	0	0	0	0	1	0	0	0	0	0	0	0	0	0	0	0	0	0	0
HvNac.CL197	0	0	0	0	0	0	0	0	0	0	0	0	0	0	0	0	0	0	0	1
HvNac.CL198	0	0	0	0	0	0	0	0	0	0	0	0	0	1	0	0	0	0	0	0
HvNac.CL199	0	0	0	0	0	0	0	0	0	0	0	0	0	0	0	0	0	1	0	0
HvNac.CL200	0	0	0	0	0	0	0	0	0	0	0	0	0	0	0	1	0	0	0	0
HvNac.CL201	0	0	0	0	1	0	0	0	0	0	0	0	0	0	0	0	0	0	0	0
HvNac.CL202	0	0	0	0	0	0	0	0	0	0	0	0	0	0	2	0	0	0	0	1
HvNac.CR001	1	1	1	1	1	1	1	1	1	1	1	1	1	1	1	1	1	1	1	1
HvNac.CR002	1	1	1	1	1	1	1	1	1	1	1	1	1	1	1	1	1	1	1	1
HvNac.CR003	1	1	1	1	1	1	1	1	1	1	1	1	1	1	1	1	1	1	1	1
HvNac.CR004	1	1	1	1	1	1	1	1	1	1	1	1	1	1	1	1	1	1	1	1
HvNac.CR005	1	1	1	1	1	1	1	1	1	1	1	1	1	1	1	1	1	1	1	1
HvNac.CR006	1	1	1	1	1	1	1	1	1	1	1	1	1	1	1	1	1	1	1	1
HvNac.CR007	1	1	1	1	1	1	1	1	1	1	1	1	1	1	1	1	1	1	1	1
HvNac.CR008	1	1	1	1	1	1	1	1	1	1	1	1	1	1	1	1	1	1	1	1
HvNac.CR009	1	1	1	1	1	1	1	1	1	1	1	1	1	1	1	1	1	1	1	1
HvNac.CR010	1	1	1	1	1	1	1	1	1	1	1	1	1	1	1	1	1	1	1	1
HvNac.CR011	1	1	1	1	1	1	1	1	1	1	1	1	1	1	1	1	1	1	1	1
HvNac.CR012	1	1	1	1	1	1	1	1	1	1	1	1	1	1	1	1	1	1	1	1
HvNac.CR013	1	1	1	1	1	1	1	1	1	1	1	1	1	1	1	1	1	1	1	1
HvNac.CR014	1	1	1	1	1	1	1	1	1	1	1	1	1	1	1	1	1	1	1	1
HvNac.CR015	1	1	1	1	1	1	1	1	1	1	1	1	1	1	1	1	1	1	1	1
HvNac.CR016	1	1	1	1	1	1	1	1	1	1	1	1	1	1	1	1	1	1	1	1
HvNac.CR017	1	1	1	1	1	1	1	1	1	1	1	1	1	1	1	1	1	1	1	1
HvNac.CR018	1	2	2	1	3	1	2	1	1	2	1	2	2	2	2	1	3	1	2	3
HvNac.CR019	1	1	1	1	1	1	1	1	1	1	1	1	1	1	1	1	1	1	1	1
HvNac.CR020	1	1	1	1	1	1	1	1	1	1	1	1	1	1	1	1	1	1	1	1
HvNac.CR021	1	2	3	1	4	4	4	2	4	3	4	2	2	4	3	3	4	3	3	1
HvNac.CR022	1	1	1	1	1	1	1	1	1	1	1	1	1	1	1	1	1	1	1	1
HvNac.CR023	2	1	2	1	1	2	2	1	1	1	1	2	1	1	1	1	1	1	1	1
HvNac.CR024	1	1	1	1	1	1	1	1	1	1	1	1	1	1	1	1	1	1	1	1
HvNac.CR025	1	1	1	1	1	1	1	1	1	1	1	1	1	1	1	1	1	1	1	1
HvNac.CR026	1	1	1	1	1	1	1	1	1	1	1	1	1	1	1	1	1	1	1	1
HvNac.CR027	1	1	1	1	1	1	1	1	1	1	1	1	1	1	1	1	1	1	1	1
HvNac.CR028	1	1	1	1	1	1	1	1	1	1	1	1	1	1	1	1	1	1	1	1
HvNac.CR029	1	1	1	1	1	1	1	1	1	1	1	1	1	1	1	1	1	1	1	1
HvNac.CR030	1	1	1	1	1	1	1	1	1	1	1	1	1	1	1	1	1	1	1	1
HvNac.CR031	1	1	1	1	1	1	1	1	1	1	1	1	1	1	1	1	1	1	1	1
HvNac.CR032	1	1	1	1	1	1	1	1	1	1	1	1	1	1	1	1	1	1	1	1
HvNac.CR033	1	1	1	1	1	1	1	1	1	1	1	1	1	1	2	1	1	1	1	1
HvNac.CR034	1	1	1	1	1	1	1	1	1	1	1	1	1	1	1	1	1	1	1	1
HvNac.CR035	1	1	1	1	1	1	1	1	1	1	1	1	1	1	1	1	1	1	1	1
HvNac.CR036	1	1	1	1	1	1	1	1	1	1	1	1	1	1	1	1	1	1	1	1
HvNac.CR037	1	1	1	1	1	1	1	1	1	1	1	1	1	1	1	1	1	1	1	1
HvNac.CR038	1	1	1	1	1	1	1	1	1	1	1	1	1	1	1	1	1	1	1	1
HvNac.CR039	1	1	1	1	1	1	1	1	1	1	1	1	1	1	1	1	1	1	1	1
HvNac.CR040	1	1	1	1	1	1	1	1	1	1	1	1	1	1	1	1	1	1	1	1
HvNac.CR041	1	1	1	1	1	1	1	1	1	1	1	1	1	1	1	1	1	1	1	1
HvNac.CR042	1	1	1	1	1	1	1	1	1	1	1	1	1	1	1	1	1	1	1	1
HvNac.CR043	1	1	1	1	1	1	1	1	1	1	1	1	1	1	1	1	1	1	1	1
HvNac.CR044	1	1	1	1	1	1	1	1	1	1	1	1	1	1	1	1	1	1	1	1
HvNac.CR045	1	1	1	1	1	1	1	1	1	1	1	1	1	1	1	1	1	1	1	1
HvNac.CR046	1	1	1	1	1	1	1	1	1	1	1	1	1	1	1	1	1	1	1	1
HvNac.CR047	1	1	1	1	1	1	1	1	1	1	1	1	1	1	1	1	1	1	1	1
HvNac.CR048	1	1	1	1	1	1	1	1	1	1	1	1	1	1	1	1	1	1	1	1
HvNac.CR049	1	1	1	1	1	1	1	1	1	1	1	1	1	1	1	1	1	1	1	1
HvNac.CR050	1	1	1	1	1	1	1	1	1	1	1	1	1	1	1	1	1	1	1	1
HvNac.CR051	1	1	1	1	1	1	1	1	1	1	1	1	1	1	1	1	1	1	1	1
HvNac.CR052	1	1	1	1	1	1	1	1	1	1	1	1	1	1	1	1	1	1	1	1
HvNac.CR053	1	1	1	1	1	1	1	1	1	1	1	1	1	1	1	1	1	1	1	2
HvNac.CR054	1	1	1	1	1	1	1	1	1	1	1	1	1	1	1	1	1	1	1	1
HvNac.CR055	1	1	1	1	1	1	1	1	1	1	1	1	1	1	1	1	1	1	1	1
HvNac.CR056	1	1	1	1	1	1	1	1	1	1	1	1	1	1	1	1	1	1	1	1
HvNac.CR057	6	2	2	2	3	1	2	5	1	4	3	4	1	5	3	3	2	1	1	7
HvNac.CR058	1	1	1	1	1	1	1	1	1	1	1	1	1	1	1	1	1	1	1	1
HvNac.CR059	1	1	1	1	1	1	1	1	1	1	1	1	1	1	1	1	1	1	1	1
HvNac.CR060	1	1	1	1	1	1	1	1	1	1	1	1	1	1	1	1	1	1	1	1
HvNac.CR061	1	1	1	1	1	1	1	1	1	1	1	1	1	1	1	1	1	1	1	1
HvNac.CR062	1	1	1	1	1	1	1	1	1	1	1	1	1	1	2	1	1	1	1	1
HvNac.CR063	1	1	1	1	1	1	1	1	1	1	1	1	1	1	2	1	1	1	1	1
HvNac.CR064	1	1	1	1	1	1	1	1	1	1	1	1	1	1	1	1	1	1	1	1
HvNac.CR065	1	1	1	1	1	1	1	1	1	1	1	1	1	1	1	1	1	1	1	1
HvNac.CR066	1	1	1	1	1	1	1	1	1	1	1	1	1	1	1	1	1	1	1	1
HvNac.CR067	1	1	1	1	1	1	1	1	1	1	1	1	1	1	1	1	1	1	1	1
HvNac.CR068	1	1	1	1	1	1	1	1	1	1	1	1	1	1	1	1	1	1	1	1
HvNac.CR069	1	1	1	1	1	1	1	1	1	1	1	1	1	1	1	1	1	1	1	1
HvNac.CR070	1	1	1	1	1	1	1	1	1	1	1	1	1	1	1	1	1	1	1	1
HvNac.CR071	1	1	1	1	1	1	1	1	1	1	1	1	1	1	1	1	1	1	1	1
HvNac.CR072	1	1	1	1	1	1	1	1	1	1	1	1	1	1	1	1	1	1	1	10
HvNac.CR073	1	1	1	1	1	1	1	1	1	1	1	1	1	1	1	1	1	1	1	1
HvNac.CR074	1	1	1	1	1	1	1	1	1	1	1	1	1	1	1	1	1	1	1	1
HvNac.CR075	1	1	1	1	1	1	1	1	1	1	1	1	1	1	1	1	1	1	1	1
HvNac.CR076	1	1	1	1	1	1	1	1	1	1	1	1	1	1	1	1	1	1	1	1
HvNac.CR077	1	1	1	1	1	1	1	1	1	1	1	1	1	1	1	1	1	1	1	1
HvNac.CR078	1	1	1	1	1	1	1	1	1	1	1	1	1	1	1	1	1	1	1	1
HvNac.CR079	1	1	1	1	1	1	1	1	1	1	1	1	1	1	1	1	1	1	1	1
HvNac.CR080	1	1	1	1	1	1	1	1	1	1	1	1	1	1	1	1	1	1	1	1
HvNac.CR081	1	1	1	1	1	1	1	1	1	1	1	1	1	1	1	1	1	1	1	1
HvNac.CR082	1	1	1	1	1	1	1	1	1	1	1	1	1	1	1	1	1	1	1	1
HvNac.CR083	1	1	1	1	1	1	1	1	1	1	1	1	1	1	1	1	1	1	1	1
HvNac.CR084	1	1	1	1	1	1	1	1	1	1	1	1	1	1	1	1	1	1	1	1
HvNac.CR085	1	1	1	1	1	1	1	1	1	1	1	1	1	1	1	1	1	1	1	1
HvNac.CR086	1	1	1	1	1	1	1	1	1	1	1	1	1	1	1	1	1	1	1	1
HvNac.CR087	1	1	1	1	1	1	1	1	1	1	1	1	1	1	1	1	1	1	1	1
HvNac.CR088	1	1	1	1	1	1	1	1	1	1	1	1	1	1	1	1	1	1	1	1
HvNac.CR089	1	1	1	1	1	1	1	1	1	1	1	1	1	1	1	1	1	1	1	1
HvNac.CR090	1	1	1	1	1	1	1	1	1	1	1	1	1	1	1	1	1	1	1	1
HvNac.CR091	1	1	1	1	1	1	1	1	1	1	1	1	1	1	1	1	1	1	1	1
HvNac.CR092	1	1	1	1	1	2	1	1	1	1	1	1	1	1	1	1	1	1	1	1
HvNac.CR093	1	1	1	1	1	1	1	1	1	1	1	1	1	1	1	1	1	1	1	1
HvNac.CR094	1	1	1	1	1	1	1	1	1	1	1	1	1	1	1	1	1	1	1	1
HvNac.CR095	1	1	1	1	1	1	1	1	1	1	1	1	1	1	1	1	1	1	1	1
HvNac.CR096	1	1	1	1	1	1	1	1	1	1	1	1	1	1	1	1	1	1	1	1
HvNac.CR097	1	1	1	1	1	1	1	1	1	1	1	1	1	1	1	1	1	1	1	1
HvNac.CR098	1	1	1	1	1	1	1	1	1	1	3	1	1	1	3	1	1	1	1	1
HvNac.CR099	1	1	1	1	1	1	1	1	1	1	1	1	1	1	1	1	1	1	1	1
HvNac.CR100	1	1	1	1	1	1	1	1	1	1	1	1	1	1	1	1	1	1	1	1
HvNac.CR101	1	1	1	1	2	1	2	1	1	1	1	2	1	1	1	1	2	2	2	1
HvNac.CR102	1	1	1	1	1	1	1	1	1	1	1	1	1	1	1	1	1	1	1	1
HvNac.SC103	2	3	1	2	1	0	1	3	3	2	2	1	1	1	1	1	1	1	2	1
HvNac.SC104	1	1	1	1	1	1	1	1	1	1	0	1	1	1	1	1	1	1	1	1
HvNac.SC105	1	1	1	0	1	1	1	1	1	1	1	2	1	1	1	1	1	1	1	1
HvNac.SC106	1	1	1	1	1	1	1	1	1	1	1	0	1	1	1	1	1	1	1	1
HvNac.SC107	1	1	1	1	1	1	1	1	1	1	1	0	1	1	1	1	1	1	1	1
HvNac.SC108	1	1	1	1	1	1	1	1	1	1	1	1	1	1	1	1	1	1	1	0
HvNac.SC109	1	1	1	1	1	1	1	1	1	1	1	0	1	1	1	1	1	1	1	1
HvNac.SC110	1	1	1	1	1	1	1	1	1	1	1	0	1	1	2	1	1	1	1	1
HvNac.SC111	1	1	1	1	1	1	1	1	1	1	1	1	1	1	1	0	1	1	1	1
HvNac.SC112	1	1	1	1	1	1	1	1	1	1	1	1	0	1	1	1	1	1	1	1
HvNac.SC113	1	1	1	1	1	0	1	1	1	1	1	1	1	1	1	1	1	1	1	1
HvNac.SC114	1	1	1	1	1	1	1	1	1	1	1	1	1	1	1	1	1	1	1	0
HvNac.SC115	1	1	1	1	1	1	1	1	1	1	1	1	1	1	1	1	1	1	1	0
HvNac.SC116	1	1	1	1	1	1	1	1	2	1	1	1	1	1	1	1	1	1	1	0
HvNac.SC117	2	2	1	2	1	1	2	2	1	2	2	1	2	1	1	1	1	3	2	0
HvNac.SC118	1	1	1	1	1	1	1	1	1	1	1	1	1	1	0	1	1	1	1	0
HvNac.SC119	0	2	2	2	2	2	2	2	2	2	1	2	2	2	0	2	2	2	2	0
HvNac.SC120	1	1	1	1	0	1	1	1	1	1	1	0	1	1	1	1	1	1	1	1
HvNac.SH121	0	0	1	1	1	1	1	1	1	1	1	1	1	1	1	1	1	1	0	1
HvNac.SH122	1	0	1	1	1	1	0	1	1	1	1	1	0	1	0	1	1	1	0	1
HvNac.SH123	1	1	1	0	1	1	0	1	0	1	1	1	1	1	0	1	0	1	1	1
HvNac.SH124	0	1	1	1	1	1	1	0	1	1	1	0	1	1	2	0	1	0	1	1
HvNac.SH125	0	1	0	1	0	1	0	1	1	1	1	0	1	1	1	1	1	0	1	1
HvNac.SH126	0	1	0	0	0	1	0	1	1	1	1	0	1	1	1	1	1	1	1	1
HvNac.SH127	0	1	0	1	0	1	1	0	1	1	1	0	0	1	1	1	0	1	1	1
HvNac.SH128	1	1	1	0	0	0	1	1	1	1	1	0	1	0	1	0	1	0	1	0
HvNac.SH129	0	1	0	0	0	1	1	0	1	1	0	1	0	0	1	1	0	1	0	0
HvNac.SH130	0	0	0	0	0	1	0	0	0	1	1	1	1	1	1	1	0	0	1	0
HvNac.SH131	1	1	0	0	0	0	1	1	1	1	0	0	1	1	0	0	0	0	1	0
HvNac.SH132	0	0	1	0	0	1	0	0	1	0	1	0	0	1	0	1	0	1	0	0
HvNac.SH133	0	1	1	0	1	0	1	0	1	0	1	0	0	0	0	0	1	0	0	0
HvNac.SH134	1	0	1	0	1	0	0	1	0	0	0	1	1	0	0	0	1	0	0	0
HvNac.SH135	0	0	0	1	1	0	0	0	1	0	1	0	1	0	0	1	1	0	0	0
HvNac.SH136	1	1	0	0	0	0	1	1	0	0	0	0	0	1	0	0	0	1	0	0
HvNac.SH137	0	0	1	0	0	1	0	0	0	1	0	0	0	0	1	0	0	0	1	1
HvNac.SH138	0	0	1	0	0	1	1	0	0	0	0	0	1	0	1	0	0	0	0	0
HvNac.SH139	1	0	0	0	0	0	0	1	0	0	0	0	0	0	1	1	0	1	0	0
HvNac.SH140	0	0	0	0	0	1	0	0	0	0	0	1	0	0	0	1	0	1	0	1
HvNac.SH141	1	0	1	1	0	0	1	0	0	0	0	0	0	0	1	0	0	0	0	0
HvNac.SH142	0	0	1	0	0	1	0	0	1	0	1	0	0	0	0	1	0	0	0	0
HvNac.SH143	1	0	0	0	0	0	1	0	1	1	0	1	0	1	1	0	1	0	1	0
HvNac.SH144	0	0	0	0	0	0	0	0	0	0	1	0	0	0	2	1	0	0	0	0
HvNac.SH145	0	0	0	0	1	0	1	0	0	0	0	1	0	0	0	0	0	0	0	0

## Sheet: Table S6
Table S6. PAV statistics between Morex and the other 19 barley genomes.
Gene id	Chromosome	Start	End	Size	Type	Varieties	Qry start	Qry end
HORVU.MOREX.PROJ.1HG00020510.1	chr1H	85910717	85910717	58	Presence	GOLDEN	72649527	72649585
HORVU.MOREX.PROJ.1HG00020510.1	chr1H	85911751	85911751	72	Presence	HOR-13942	86954772	86954844
HORVU.MOREX.PROJ.1HG00056760.1	chr1H	427510700	427510700	101	Presence	BRAKE	422438578	422438679
HORVU.MOREX.PROJ.1HG00056760.1	chr1H	427512225	427512225	77	Presence	GOLDEN	394000165	394000242
HORVU.MOREX.PROJ.1HG00057220.1	chr1H	430008653	430008983	1559	Absence	BRAKE	425028062	425028138
HORVU.MOREX.PROJ.1HG00057220.1	chr1H	430008653	430008979	1559	Absence	CHIBA	412739299	412739413
HORVU.MOREX.PROJ.1HG00057220.1	chr1H	430008112	430008998	886	Absence	GOLDEN	396378045	396378045
HORVU.MOREX.PROJ.1HG00057220.1	chr1H	430006676	430008983	6822	Presence	BRAKE	425018378	425027507
HORVU.MOREX.PROJ.1HG00057220.1	chr1H	430006676	430008979	9041	Presence	CHIBA	412727396	412738740
HORVU.MOREX.PROJ.1HG00057220.1	chr1H	430006676	430008998	9304	Presence	GOLDEN	396366419	396378045
HORVU.MOREX.PROJ.1HG00057220.1	chr1H	430006733	430008979	14685	Presence	HOR-13821	441325779	441342710
HORVU.MOREX.PROJ.1HG00058470.1	chr1H	436791660	436791660	285	Presence	HUANG	460410088	460410373
HORVU.MOREX.PROJ.1HG00065570.1	chr1H	469736241	469736354	113	Absence	B1K-04-12	470850745	470850745
HORVU.MOREX.PROJ.1HG00065570.1	chr1H	469736755	469736867	112	Absence	HOR-13942	471270826	471270826
HORVU.MOREX.PROJ.1HG00065570.1	chr1H	469739433	469739433	4609	Presence	B1K-04-12	470853814	470858423
HORVU.MOREX.PROJ.2HG00087240.1	chr2H	9252819	9253042	58	Absence	BRAKE	9279722	9279887
HORVU.MOREX.PROJ.2HG00087240.1	chr2H	8783246	9357286	553451	Absence	GOLDEN	6753101	6773690
HORVU.MOREX.PROJ.2HG00087240.1	chr2H	9253618	9253678	60	Absence	IGRI	2704073	2704073
HORVU.MOREX.PROJ.2HG00087240.1	chr2H	9250078	9250084	1791	Presence	BRAKE	9267450	9269247
HORVU.MOREX.PROJ.2HG00087240.1	chr2H	9250503	9250591	7741	Presence	BRAKE	9269666	9277495
HORVU.MOREX.PROJ.2HG00087240.1	chr2H	9250418	9250418	8607	Presence	B1K-04-12	9273625	9282232
HORVU.MOREX.PROJ.2HG00087240.1	chr2H	9237071	9250084	13655	Presence	IGRI	2720929	2747597
HORVU.MOREX.PROJ.2HG00092660.1	chr2H	20237647	20256646	18823	Absence	HOR10350	21107112	21107288
HORVU.MOREX.PROJ.2HG00092660.1	chr2H	20226382	20261436	34333	Absence	HOCKETT	15462811	15463532
HORVU.MOREX.PROJ.2HG00092660.1	chr2H	20218633	20265011	34594	Absence	GOLDEN	16083664	16095448
HORVU.MOREX.PROJ.2HG00092660.1	chr2H	20218557	20265011	34587	Absence	HOR-3081	19952942	19964809
HORVU.MOREX.PROJ.2HG00092660.1	chr2H	20239401	20240620	1207	Absence	HOR-13821	21305270	21305282
HORVU.MOREX.PROJ.2HG00092660.1	chr2H	20237326	20302864	65533	Absence	HOR-13942	19057491	19057496
HORVU.MOREX.PROJ.2HG00092670.1	chr2H	20237647	20256646	18823	Absence	HOR10350	21107112	21107288
HORVU.MOREX.PROJ.2HG00092670.1	chr2H	20226382	20261436	34333	Absence	HOCKETT	15462811	15463532
HORVU.MOREX.PROJ.2HG00092670.1	chr2H	20218633	20265011	34594	Absence	GOLDEN	16083664	16095448
HORVU.MOREX.PROJ.2HG00092670.1	chr2H	20218557	20265011	34587	Absence	HOR-3081	19952942	19964809
HORVU.MOREX.PROJ.2HG00092670.1	chr2H	20237326	20302864	65533	Absence	HOR-13942	19057491	19057496
HORVU.MOREX.PROJ.2HG00092670.1	chr2H	20245453	20256225	6773	Absence	HOR-21599	21881262	21885261
HORVU.MOREX.PROJ.2HG00097960.1	chr2H	35605220	35632086	17618	Absence	HOR-21599	36997733	37006981
HORVU.MOREX.PROJ.2HG00097960.1	chr2H	35602560	35602560	3553	Presence	B1K-04-12	35608688	35612241
HORVU.MOREX.PROJ.2HG00097960.1	chr2H	35604491	35604491	930	Presence	IGRI	34386459	34387389
HORVU.MOREX.PROJ.2HG00097960.1	chr2H	35604531	35604531	943	Presence	IGRI	34387429	34388372
HORVU.MOREX.PROJ.2HG00097980.1	chr2H	35835003	35835081	78	Absence	GOLDEN	26872357	26872357
HORVU.MOREX.PROJ.2HG00097980.1	chr2H	35829040	35835732	6692	Absence	IGRI	34555845	34555845
HORVU.MOREX.PROJ.2HG00097980.1	chr2H	35840366	35840366	63	Presence	B1K-04-12	35826544	35826607
HORVU.MOREX.PROJ.2HG00097980.1	chr2H	35840341	35840366	7982	Presence	CHIBA	33610891	33618898
HORVU.MOREX.PROJ.2HG00097980.1	chr2H	35839589	35840366	8352	Presence	HOR-7552	34708050	34717179
HORVU.MOREX.PROJ.2HG00097980.1	chr2H	35840341	35840673	8202	Presence	IGRI	34560452	34568986
HORVU.MOREX.PROJ.2HG00097980.1	chr2H	35840341	35840817	7986	Presence	OUN333	38761127	38769589
HORVU.MOREX.PROJ.2HG00098000.1	chr2H	36114831	36114886	55	Absence	B1K-04-12	36143709	36143709
HORVU.MOREX.PROJ.2HG00098000.1	chr2H	36114542	36115483	941	Absence	GOLDEN	27110057	27110057
HORVU.MOREX.PROJ.2HG00098000.1	chr2H	36113256	36113256	1831	Presence	IGRI	34913840	34915671
HORVU.MOREX.PROJ.2HG00098030.1	chr2H	36256682	36267986	772	Presence	HOR-3365	38901587	38913663
HORVU.MOREX.PROJ.2HG00098100.1	chr2H	36664397	36664397	57	Presence	GOLDEN	27559845	27559902
HORVU.MOREX.PROJ.2HG00098100.1	chr2H	36665813	36665813	97	Presence	GOLDEN	27561318	27561415
HORVU.MOREX.PROJ.2HG00098100.1	chr2H	36666030	36666030	111	Presence	GOLDEN	27561632	27561743
HORVU.MOREX.PROJ.2HG00098130.1	chr2H	36828459	36840027	10925	Absence	B1K-04-12	36807761	36808404
HORVU.MOREX.PROJ.2HG00098130.1	chr2H	36828460	36828460	1733	Presence	CHIBA	34670810	34672543
HORVU.MOREX.PROJ.2HG00098130.1	chr2H	36828458	36828458	1727	Presence	AKASHIN	39045872	39047599
HORVU.MOREX.PROJ.2HG00148960.1	chr2H	484024331	484025243	14533	Absence	B1K-04-12	474613486	474635859
HORVU.MOREX.PROJ.2HG00148960.1	chr2H	484024781	484025243	462	Absence	HOR-7552	482010986	482010986
HORVU.MOREX.PROJ.2HG00148960.1	chr2H	484027838	484028505	217	Absence	HOR-7552	482013557	482014007
HORVU.MOREX.PROJ.2HG00148960.1	chr2H	484025968	484025968	119	Presence	GOLDEN	444715339	444715458
HORVU.MOREX.PROJ.2HG00148960.1	chr2H	484026531	484026531	58	Presence	GOLDEN	444716021	444716079
HORVU.MOREX.PROJ.2HG00148960.1	chr2H	484019893	484028505	351	Presence	HOR-7552	482005044	482014007
HORVU.MOREX.PROJ.2HG00149850.1	chr2H	491854964	491855665	701	Absence	GOLDEN	452119721	452119721
HORVU.MOREX.PROJ.2HG00154120.1	chr2H	524248562	524689265	440632	Absence	HOR-8148	521681515	521681586
HORVU.MOREX.PROJ.2HG00154120.1	chr2H	524243894	524689265	441370	Absence	HOR-21599	531577138	531581139
HORVU.MOREX.PROJ.2HG00154120.1	chr2H	524574221	524574221	118	Presence	GOLDEN	481109923	481110041
HORVU.MOREX.PROJ.2HG00154140.1	chr2H	524722792	524735811	23218	Presence	HOR-8148	521612214	521648451
HORVU.MOREX.PROJ.2HG00154170.1	chr2H	524861139	524874037	12834	Absence	HOR-21599	531402678	531402742
HORVU.MOREX.PROJ.2HG00154170.1	chr2H	524866610	524866610	288	Presence	GOLDEN	481387209	481387497
HORVU.MOREX.PROJ.2HG00154170.1	chr2H	524866653	524866791	1656	Presence	PLANET	520458632	520460150
HORVU.MOREX.PROJ.2HG00154170.1	chr2H	524866644	524866644	1421	Presence	HOR-3081	519058289	519059710
HORVU.MOREX.PROJ.2HG00154170.1	chr2H	524866660	524866660	1728	Presence	HOR-13821	531951868	531953596
HORVU.MOREX.PROJ.2HG00154170.1	chr2H	524866649	524866649	1583	Presence	OUN333	539570169	539571752
HORVU.MOREX.PROJ.2HG00154170.1	chr2H	524866666	524866749	1588	Presence	HOR9043	530836353	530837858
HORVU.MOREX.PROJ.2HG00154490.1	chr2H	526375159	526381989	6830	Absence	HOR-8148	523118778	523118778
HORVU.MOREX.PROJ.2HG00154490.1	chr2H	526373572	526386780	13208	Absence	HOR-21599	533093693	533093693
HORVU.MOREX.PROJ.2HG00154490.1	chr2H	526382070	526382070	105	Presence	GOLDEN	482836445	482836550
HORVU.MOREX.PROJ.2HG00154530.1	chr2H	526639509	526639640	131	Absence	BRAKE	509574305	509574305
HORVU.MOREX.PROJ.2HG00154560.1	chr2H	527012886	527013108	222	Absence	HOR-21599	533762333	533762333
HORVU.MOREX.PROJ.2HG00154560.1	chr2H	527010749	527010749	84	Presence	GOLDEN	246315313	246315397
HORVU.MOREX.PROJ.2HG00154560.1	chr2H	527014254	527024731	2343	Presence	HOR-3365	557055247	557068067
HORVU.MOREX.PROJ.2HG00158400.1	chr2H	550180323	550180707	384	Absence	HOCKETT	524465852	524465852
HORVU.MOREX.PROJ.2HG00158400.1	chr2H	550172450	550181012	7072	Absence	HUANG	577233484	577234974
HORVU.MOREX.PROJ.2HG00158400.1	chr2H	550177911	550178489	578	Absence	HUANG	577230836	577230836
HORVU.MOREX.PROJ.2HG00158400.1	chr2H	550171976	550180644	8687	Presence	B1K-04-12	539368053	539368072
HORVU.MOREX.PROJ.2HG00158400.1	chr2H	550180550	550180550	9256	Presence	CHIBA	528567795	528577051
HORVU.MOREX.PROJ.2HG00158400.1	chr2H	550180635	550181012	1615	Presence	HUANG	577232982	577234974
HORVU.MOREX.PROJ.2HG00159010.1	chr2H	553801510	554140900	339289	Absence	HOCKETT	528924042	528924143
HORVU.MOREX.PROJ.2HG00159010.1	chr2H	553949783	553950786	263	Absence	HOCKETT	529159012	529159752
HORVU.MOREX.PROJ.2HG00159010.1	chr2H	553952479	553958714	4443	Absence	HOCKETT	529155527	529157319
HORVU.MOREX.PROJ.2HG00159010.1	chr2H	553922989	553981447	56622	Absence	HOR-8148	550009387	550011223
HORVU.MOREX.PROJ.2HG00159010.1	chr2H	553949934	553950335	56622	Absence	HOR-8148	550009387	550011223
HORVU.MOREX.PROJ.2HG00162420.1	chr2H	569582849	569595036	11106	Absence	GOLDEN	521118391	521119472
HORVU.MOREX.PROJ.2HG00172250.1	chr2H	612579949	612580342	405	Absence	HOCKETT	582667894	582667906
HORVU.MOREX.PROJ.2HG00172250.1	chr2H	612579933	612580389	381	Absence	GOLDEN	560448182	560448257
HORVU.MOREX.PROJ.2HG00191720.1	chr2H	660748054	660760213	8445	Absence	HOR-21599	672191283	672194997
HORVU.MOREX.PROJ.2HG00191720.1	chr2H	660747288	660757284	37016	Presence	B1K-04-12	647183179	647230191
HORVU.MOREX.PROJ.2HG00191720.1	chr2H	660760216	660760291	3683	Presence	B1K-04-12	647233127	647236885
HORVU.MOREX.PROJ.2HG00191730.1	chr2H	660823713	660824775	627	Presence	HOCKETT	628705119	628706808
HORVU.MOREX.PROJ.2HG00191730.1	chr2H	660823713	660824867	624	Presence	HOR-13942	657155915	657157693
HORVU.MOREX.PROJ.2HG00193050.1	chr2H	664889143	664889489	174	Absence	HOCKETT	631715701	631715873
HORVU.MOREX.PROJ.2HG00193050.1	chr2H	664878209	664887985	9775	Absence	IGRI	656797922	656797923
HORVU.MOREX.PROJ.2HG00193050.1	chr2H	664889142	664889312	170	Absence	IGRI	656799086	656799086
HORVU.MOREX.PROJ.2HG00730740.1	chr2H	546706018	546710599	323	Presence	GOLDEN	501531613	501536517
HORVU.MOREX.PROJ.2HG00732270.1	chr2H	593586598	593586722	124	Absence	B1K-04-12	581522135	581522135
HORVU.MOREX.PROJ.2HG00732270.1	chr2H	593586585	593586709	124	Absence	CHIBA	570601340	570601340
HORVU.MOREX.PROJ.2HG00732270.1	chr2H	593585970	593586101	131	Absence	HOCKETT	566018883	566018883
HORVU.MOREX.PROJ.2HG00732270.1	chr2H	593586576	593586699	123	Absence	HOCKETT	566019355	566019355
HORVU.MOREX.PROJ.2HG00732270.1	chr2H	593590975	593599596	8621	Absence	HOCKETT	566023633	566023633
HORVU.MOREX.PROJ.2HG00732270.1	chr2H	593586088	593586301	88	Absence	GOLDEN	543009510	543009635
HORVU.MOREX.PROJ.2HG00732270.1	chr2H	593586663	593586786	123	Absence	HOR-7552	590667101	590667101
HORVU.MOREX.PROJ.2HG00732270.1	chr2H	593588619	593588669	50	Absence	HOR-7552	590668934	590668934
HORVU.MOREX.PROJ.2HG00732270.1	chr2H	593586668	593586668	125	Presence	PLANET	588028270	588028395
HORVU.MOREX.PROJ.3HG00204470.1	chr3H	26193197	26193494	108	Absence	BRAKE	26332519	26332708
HORVU.MOREX.PROJ.3HG00204470.1	chr3H	26193327	26193401	74	Absence	CHIBA	24783856	24783856
HORVU.MOREX.PROJ.3HG00204470.1	chr3H	26197500	26197562	62	Absence	CHIBA	24787965	24787965
HORVU.MOREX.PROJ.3HG00204470.1	chr3H	26175901	26199335	19493	Absence	HOR-7552	24588883	24592824
HORVU.MOREX.PROJ.3HG00204470.1	chr3H	26197156	26197228	72	Absence	OUN333	27714128	27714128
HORVU.MOREX.PROJ.3HG00204470.1	chr3H	26183692	26199335	13339	Absence	HUANG	26118414	26120718
HORVU.MOREX.PROJ.3HG00204470.1	chr3H	26197138	26199895	532	Presence	IGRI	26136392	26139681
HORVU.MOREX.PROJ.3HG00204510.1	chr3H	26437191	26437306	115	Absence	HOR-3081	25990111	25990111
HORVU.MOREX.PROJ.3HG00204510.1	chr3H	26436649	26436649	107	Presence	PLANET	588613405	588613512
HORVU.MOREX.PROJ.3HG00204510.1	chr3H	26437728	26437728	91	Presence	PLANET	588614471	588614562
HORVU.MOREX.PROJ.3HG00204510.1	chr3H	26437308	26437308	206	Presence	HOR-3081	25990113	25990319
HORVU.MOREX.PROJ.3HG00221980.1	chr3H	149951048	149953588	2235	Absence	HOR10350	145956765	145957070
HORVU.MOREX.PROJ.3HG00221980.1	chr3H	149951049	149951049	788	Presence	B1K-04-12	148067604	148068392
HORVU.MOREX.PROJ.3HG00221980.1	chr3H	149951048	149951049	788	Presence	HOR-21599	157699432	157700221
HORVU.MOREX.PROJ.3HG00225940.1	chr3H	181933041	181933880	839	Absence	BRAKE	179368912	179368912
HORVU.MOREX.PROJ.3HG00225940.1	chr3H	181869756	181988454	118699	Absence	CHIBA	176415795	176415796
HORVU.MOREX.PROJ.3HG00246280.1	chr3H	419149976	419149976	485	Presence	HUANG	437440860	437441345
HORVU.MOREX.PROJ.3HG00246780.1	chr3H	423065078	423065191	113	Absence	HOR-3365	452116205	452116205
HORVU.MOREX.PROJ.3HG00247500.1	chr3H	428622662	428623099	437	Absence	BRAKE	421681339	421681339
HORVU.MOREX.PROJ.3HG00247500.1	chr3H	428623947	428624210	263	Absence	BRAKE	421682186	421682186
HORVU.MOREX.PROJ.3HG00262360.1	chr3H	522270726	522270824	98	Absence	GOLDEN	485747463	485747463
HORVU.MOREX.PROJ.3HG00262360.1	chr3H	522263109	522272018	8634	Absence	HUANG	550892252	550892527
HORVU.MOREX.PROJ.3HG00262360.1	chr3H	522267960	522267960	76	Presence	GOLDEN	485744395	485744471
HORVU.MOREX.PROJ.3HG00262360.1	chr3H	522268961	522268961	109	Presence	GOLDEN	485745505	485745614
HORVU.MOREX.PROJ.3HG00262360.1	chr3H	522269883	522269883	84	Presence	GOLDEN	485746536	485746620
HORVU.MOREX.PROJ.3HG00262870.1	chr3H	525418456	525429068	430	Absence	BRAKE	515835212	515845394
HORVU.MOREX.PROJ.3HG00262870.1	chr3H	525405177	525438932	33759	Absence	B1K-04-12	524746512	524746516
HORVU.MOREX.PROJ.3HG00262870.1	chr3H	525418474	525429068	638	Absence	HOR10350	514706079	514716035
HORVU.MOREX.PROJ.3HG00262870.1	chr3H	525423436	525423500	64	Absence	CHIBA	506899836	506899836
HORVU.MOREX.PROJ.3HG00262870.1	chr3H	525416106	525429068	1592	Absence	HOCKETT	503359265	503370635
HORVU.MOREX.PROJ.3HG00262870.1	chr3H	525416656	525424127	155	Absence	HOR-8148	526663944	526671260
HORVU.MOREX.PROJ.3HG00262870.1	chr3H	525416156	525429068	1058	Absence	HOR-21599	541159623	541171477
HORVU.MOREX.PROJ.3HG00262870.1	chr3H	525421768	525429367	4565	Presence	CHIBA	506898157	506910321
HORVU.MOREX.PROJ.3HG00265820.1	chr3H	538369286	538369607	277	Absence	BRAKE	528962653	528962697
HORVU.MOREX.PROJ.3HG00265820.1	chr3H	538369287	538369572	293	Absence	HOCKETT	515850461	515850469
HORVU.MOREX.PROJ.3HG00265820.1	chr3H	538368998	538368998	82	Presence	B1K-04-12	538930274	538930356
HORVU.MOREX.PROJ.3HG00265820.1	chr3H	538365374	538365374	118	Presence	GOLDEN	500097874	500097992
HORVU.MOREX.PROJ.3HG00265820.1	chr3H	538367360	538367360	79	Presence	GOLDEN	500099978	500100057
HORVU.MOREX.PROJ.3HG00266240.1	chr3H	540305808	540305808	4233	Presence	BRAKE	530735700	530739933
HORVU.MOREX.PROJ.3HG00266240.1	chr3H	540306852	540306852	65	Presence	GOLDEN	501765763	501765828
HORVU.MOREX.PROJ.3HG00266240.1	chr3H	540301394	540316350	1201	Presence	HOR-3365	578059259	578075416
HORVU.MOREX.PROJ.3HG00271970.1	chr3H	562292951	562337213	27493	Absence	PLANET	567170437	567187206
HORVU.MOREX.PROJ.3HG00271970.1	chr3H	562292979	562337213	37559	Absence	IGRI	559138662	559145337
HORVU.MOREX.PROJ.3HG00272250.1	chr3H	563635346	563635346	3303	Presence	BRAKE	553329895	553333198
HORVU.MOREX.PROJ.3HG00273110.1	chr3H	565985571	565985978	407	Absence	B1K-04-12	566128788	566128788
HORVU.MOREX.PROJ.3HG00273110.1	chr3H	565985721	565986260	448	Absence	GOLDEN	524321217	524321308
HORVU.MOREX.PROJ.3HG00273110.1	chr3H	565985594	565986000	406	Absence	AKASHIN	589908453	589908453
HORVU.MOREX.PROJ.3HG00273110.1	chr3H	565985371	565985371	128	Presence	GOLDEN	524320739	524320867
HORVU.MOREX.PROJ.3HG00283470.1	chr3H	594936603	594937164	1786	Presence	BRAKE	584202054	584204401
HORVU.MOREX.PROJ.3HG00283470.1	chr3H	594939053	594940988	5133	Presence	HOCKETT	569757420	569764488
HORVU.MOREX.PROJ.3HG00285000.1	chr3H	597921290	597921429	139	Absence	HOR-7552	602714682	602714682
HORVU.MOREX.PROJ.3HG00747260.1	chr3H	429574613	429574613	106	Presence	GOLDEN	398905559	398905665
HORVU.MOREX.PROJ.4HG00303330.1	chr4H	31527096	31565620	21462	Absence	BRAKE	29984090	30001152
HORVU.MOREX.PROJ.4HG00303330.1	chr4H	31516994	31523652	6658	Absence	B1K-04-12	31281991	31281991
HORVU.MOREX.PROJ.4HG00303330.1	chr4H	31527096	31540739	20273	Absence	HOCKETT	25681079	25699330
HORVU.MOREX.PROJ.4HG00303330.1	chr4H	31527096	31574034	19815	Absence	GOLDEN	24545384	24572507
HORVU.MOREX.PROJ.4HG00303330.1	chr4H	31527522	31565624	20379	Absence	HOR-3081	31662169	31679892
HORVU.MOREX.PROJ.4HG00303330.1	chr4H	31527670	31565624	20178	Absence	HOR-13821	32434036	32451812
HORVU.MOREX.PROJ.4HG00303330.1	chr4H	31527574	31565675	20518	Absence	HOR-13942	31745520	31763103
HORVU.MOREX.PROJ.4HG00303330.1	chr4H	31527574	31570197	20059	Absence	HUANG	31826433	31848997
HORVU.MOREX.PROJ.4HG00303330.1	chr4H	31522015	31522015	73	Presence	GOLDEN	24540230	24540303
HORVU.MOREX.PROJ.4HG00303330.1	chr4H	31527666	31540739	3134	Presence	HOR-7552	31929508	31945715
HORVU.MOREX.PROJ.4HG00303330.1	chr4H	31527890	31527890	406	Presence	HOR-3081	31663362	31663768
HORVU.MOREX.PROJ.4HG00303330.1	chr4H	31527603	31527603	1617	Presence	AKASHIN	32838720	32840337
HORVU.MOREX.PROJ.4HG00303790.1	chr4H	34116132	34117230	1071	Absence	HOCKETT	28599854	28599881
HORVU.MOREX.PROJ.4HG00316960.1	chr4H	144747735	144747735	97	Presence	GOLDEN	130797432	130797529
HORVU.MOREX.PROJ.4HG00348180.1	chr4H	513008210	513008328	118	Absence	BRAKE	497553942	497553942
HORVU.MOREX.PROJ.4HG00348180.1	chr4H	513012001	513012001	504	Presence	HOR-21599	525652247	525652751
HORVU.MOREX.PROJ.4HG00350460.1	chr4H	529300731	529307333	6602	Absence	CHIBA	508111796	508111796
HORVU.MOREX.PROJ.4HG00350460.1	chr4H	529306400	529306400	10481	Presence	B1K-04-12	520018538	520029019
HORVU.MOREX.PROJ.4HG00350460.1	chr4H	529309705	529309705	116	Presence	GOLDEN	494146628	494146744
HORVU.MOREX.PROJ.4HG00350460.1	chr4H	529313743	529313743	491	Presence	HUANG	560609041	560609532
HORVU.MOREX.PROJ.4HG00363630.1	chr4H	586224903	586225130	410	Presence	HOR10350	572681513	572682150
HORVU.MOREX.PROJ.4HG00363640.1	chr4H	586242168	586242385	217	Absence	B1K-04-12	576656375	576656375
HORVU.MOREX.PROJ.4HG00363640.1	chr4H	586242469	586242686	217	Absence	HOR10350	572734593	572734593
HORVU.MOREX.PROJ.4HG00363640.1	chr4H	586245127	586245127	918	Presence	HOR-13821	599299247	599300165
HORVU.MOREX.PROJ.4HG00363650.1	chr4H	586320114	586320212	98	Absence	HOR-8148	588392926	588392926
HORVU.MOREX.PROJ.4HG00364830.1	chr4H	589770808	589770808	88	Presence	GOLDEN	547690638	547690726
HORVU.MOREX.PROJ.4HG00364830.1	chr4H	589771317	589771317	119	Presence	GOLDEN	547691236	547691355
HORVU.MOREX.PROJ.4HG00366630.1	chr4H	596060685	596136553	75767	Absence	GOLDEN	552657020	552657121
HORVU.MOREX.PROJ.4HG00366630.1	chr4H	596082527	596082527	326	Presence	OUN333	616755740	616756066
HORVU.MOREX.PROJ.4HG00370390.1	chr4H	606151203	606151392	189	Absence	HOR-7552	605112521	605112521
HORVU.MOREX.PROJ.4HG00370390.1	chr4H	606153752	606161632	5759	Presence	B1K-04-12	595474880	595488519
HORVU.MOREX.PROJ.4HG00370390.1	chr4H	606132460	606164259	5334	Presence	HOR10350	591090928	591128061
HORVU.MOREX.PROJ.4HG00370390.1	chr4H	606152415	606152415	98	Presence	HOR-13942	606853965	606854063
HORVU.MOREX.PROJ.4HG00370550.1	chr4H	606570593	606834506	257727	Absence	CHIBA	581430151	581436337
HORVU.MOREX.PROJ.4HG00370550.1	chr4H	606734181	606744925	2283	Absence	PLANET	606745786	606754247
HORVU.MOREX.PROJ.4HG00370550.1	chr4H	606743766	606744902	2283	Absence	PLANET	606745786	606754247
HORVU.MOREX.PROJ.4HG00370550.1	chr4H	606746059	606748178	5985	Absence	PLANET	606761530	606762428
HORVU.MOREX.PROJ.4HG00370550.1	chr4H	606724632	606748342	28920	Absence	HOR-13821	620280516	620282681
HORVU.MOREX.PROJ.4HG00757560.1	chr4H	31822515	31822515	627	Presence	HUANG	32119343	32119970
HORVU.MOREX.PROJ.5HG00381830.1	chr5H	27538131	27731745	189877	Absence	CHIBA	29517846	29521583
HORVU.MOREX.PROJ.5HG00381830.1	chr5H	27591049	27591049	17870	Presence	BRAKE	28141269	28159139
HORVU.MOREX.PROJ.5HG00381830.1	chr5H	27591054	27591054	10448	Presence	HOCKETT	24587569	24598017
HORVU.MOREX.PROJ.5HG00383810.1	chr5H	38920053	38920118	65	Absence	HOR-8148	37973161	37973161
HORVU.MOREX.PROJ.5HG00409060.1	chr5H	315465563	315476169	634	Absence	HOR-13942	320773307	320783279
HORVU.MOREX.PROJ.5HG00409060.1	chr5H	315472226	315472226	656	Presence	B1K-04-12	313445846	313446502
HORVU.MOREX.PROJ.5HG00409070.1	chr5H	315596556	315613085	12895	Absence	B1K-04-12	313588914	313592548
HORVU.MOREX.PROJ.5HG00409070.1	chr5H	315591635	315600298	8663	Absence	CHIBA	307380154	307380154
HORVU.MOREX.PROJ.5HG00409070.1	chr5H	315591638	315600298	8663	Absence	HOCKETT	300788441	300788444
HORVU.MOREX.PROJ.5HG00409070.1	chr5H	315605054	315605112	58	Absence	GOLDEN	289602199	289602199
HORVU.MOREX.PROJ.5HG00428080.1	chr5H	449266645	449266645	71	Presence	GOLDEN	414404742	414404813
HORVU.MOREX.PROJ.5HG00434660.1	chr5H	481071447	481083609	12141	Absence	PLANET	490174279	490174300
HORVU.MOREX.PROJ.5HG00434660.1	chr5H	481069329	481091595	1230	Absence	IGRI	481555385	481576421
HORVU.MOREX.PROJ.5HG00434660.1	chr5H	481073193	481076225	2974	Absence	HOR-3081	478852134	478852192
HORVU.MOREX.PROJ.5HG00435210.1	chr5H	483367851	483368187	336	Absence	BRAKE	482042698	482042698
HORVU.MOREX.PROJ.5HG00435210.1	chr5H	483369488	483369577	360	Presence	BRAKE	482043997	482044446
HORVU.MOREX.PROJ.5HG00435210.1	chr5H	483365744	483366151	24165	Presence	B1K-04-12	483709998	483734570
HORVU.MOREX.PROJ.5HG00435210.1	chr5H	483369499	483369585	352	Presence	B1K-04-12	483737574	483738012
HORVU.MOREX.PROJ.5HG00435210.1	chr5H	483365741	483366151	22861	Presence	HOR10350	470774746	470798017
HORVU.MOREX.PROJ.5HG00435210.1	chr5H	483365746	483366151	4709	Presence	CHIBA	465821444	465826558
HORVU.MOREX.PROJ.5HG00435210.1	chr5H	483369499	483369577	362	Presence	CHIBA	465829562	465830002
HORVU.MOREX.PROJ.5HG00437300.1	chr5H	489514669	489516732	1641	Absence	GOLDEN	450302237	450302659
HORVU.MOREX.PROJ.5HG00443930.1	chr5H	508024414	508026243	1242	Absence	IGRI	508903742	508904329
HORVU.MOREX.PROJ.5HG00443930.1	chr5H	508011973	508039134	1419	Presence	HOR10350	495683178	495711758
HORVU.MOREX.PROJ.5HG00443930.1	chr5H	508011962	508026243	6123	Presence	IGRI	508883925	508904329
HORVU.MOREX.PROJ.5HG00446050.1	chr5H	512374144	512375860	1716	Absence	CHIBA	492736734	492736734
HORVU.MOREX.PROJ.5HG00446060.1	chr5H	512385642	512386356	52	Absence	CHIBA	492745654	492746316
HORVU.MOREX.PROJ.5HG00446060.1	chr5H	512386641	512386641	90	Presence	GOLDEN	469686468	469686558
HORVU.MOREX.PROJ.5HG00454960.1	chr5H	536943447	536944249	802	Absence	HOCKETT	513686310	513686310
HORVU.MOREX.PROJ.5HG00454960.1	chr5H	536947521	536948160	639	Absence	HOCKETT	513689582	513689582
HORVU.MOREX.PROJ.5HG00454960.1	chr5H	536948220	536948220	2971	Presence	B1K-04-12	537253175	537256146
HORVU.MOREX.PROJ.5HG00454960.1	chr5H	536947763	536947763	100	Presence	GOLDEN	489767019	489767119
HORVU.MOREX.PROJ.5HG00454980.1	chr5H	536994847	536995268	230	Absence	GOLDEN	489806152	489806343
HORVU.MOREX.PROJ.5HG00454980.1	chr5H	536995140	536995140	282	Presence	HOCKETT	513618290	513618572
HORVU.MOREX.PROJ.5HG00463570.1	chr5H	559097335	559097335	68	Presence	GOLDEN	507096096	507096164
HORVU.MOREX.PROJ.5HG00463700.1	chr5H	559459708	559464742	3763	Absence	BRAKE	553533718	553534989
HORVU.MOREX.PROJ.5HG00463700.1	chr5H	559453298	559475895	21675	Absence	B1K-04-12	559160995	559161917
HORVU.MOREX.PROJ.5HG00463700.1	chr5H	559459708	559464698	2892	Absence	CHIBA	537292522	537294620
HORVU.MOREX.PROJ.5HG00463700.1	chr5H	559454221	559464716	2562	Absence	HOR-8148	559485012	559492945
HORVU.MOREX.PROJ.5HG00463700.1	chr5H	559453407	559475698	21678	Absence	GOLDEN	507452231	507452844
HORVU.MOREX.PROJ.5HG00463700.1	chr5H	559459498	559460621	698	Absence	PLANET	567196703	567197128
HORVU.MOREX.PROJ.5HG00463700.1	chr5H	559453036	559475895	21695	Absence	HOR-7552	557498282	557499446
HORVU.MOREX.PROJ.5HG00463700.1	chr5H	559458217	559458414	89	Absence	IGRI	1512197	1512305
HORVU.MOREX.PROJ.5HG00463700.1	chr5H	559458752	559460720	276	Absence	IGRI	1510167	1511859
HORVU.MOREX.PROJ.5HG00463700.1	chr5H	559459708	559460720	276	Absence	IGRI	1510167	1511859
HORVU.MOREX.PROJ.5HG00463700.1	chr5H	559459708	559469272	2095	Absence	HOR-3081	557597500	557604969
HORVU.MOREX.PROJ.5HG00463700.1	chr5H	559453407	559475086	21677	Absence	HOR-21599	569473623	569473625
HORVU.MOREX.PROJ.5HG00471340.1	chr5H	578090908	578115834	16412	Absence	B1K-04-12	581537362	581545876
HORVU.MOREX.PROJ.5HG00471340.1	chr5H	578090904	578115834	16520	Absence	CHIBA	555617816	555626226
HORVU.MOREX.PROJ.5HG00471340.1	chr5H	578085063	578090481	80	Absence	HOCKETT	551760570	551765908
HORVU.MOREX.PROJ.5HG00471340.1	chr5H	578088473	578090481	16530	Absence	HOCKETT	551481296	551492127
HORVU.MOREX.PROJ.5HG00471340.1	chr5H	578088513	578115834	16774	Absence	HOR-8148	578571336	578581883
HORVU.MOREX.PROJ.5HG00471340.1	chr5H	578088513	578090929	1155	Absence	GOLDEN	522545355	522546616
HORVU.MOREX.PROJ.5HG00471340.1	chr5H	578090441	578091896	435	Absence	HOR-13821	590537989	590539009
HORVU.MOREX.PROJ.5HG00471340.1	chr5H	578091903	578091984	81	Absence	HOR-13821	590539016	590539016
HORVU.MOREX.PROJ.5HG00471340.1	chr5H	578090465	578091634	771	Absence	HOR-13942	582044187	582044585
HORVU.MOREX.PROJ.5HG00471340.1	chr5H	578086418	578088538	2120	Absence	HOR-21599	586599689	586599689
HORVU.MOREX.PROJ.5HG00471340.1	chr5H	578088643	578098497	101	Absence	HOR-21599	586576008	586585761
HORVU.MOREX.PROJ.5HG00471340.1	chr5H	578089531	578090929	521	Absence	HOR-3365	612733467	612734344
HORVU.MOREX.PROJ.5HG00471340.1	chr5H	578089676	578089676	134	Presence	B1K-04-12	581562997	581563131
HORVU.MOREX.PROJ.5HG00471340.1	chr5H	578090493	578090493	140	Presence	B1K-04-12	581563949	581564089
HORVU.MOREX.PROJ.5HG00471340.1	chr5H	578091615	578091615	145	Presence	B1K-04-12	581539443	581539588
HORVU.MOREX.PROJ.5HG00471340.1	chr5H	578089834	578092040	2249	Presence	OUN333	595380789	595380832
HORVU.MOREX.PROJ.5HG00471340.1	chr5H	578090929	578090929	421	Presence	OUN333	595379259	595379680
HORVU.MOREX.PROJ.5HG00471340.1	chr5H	578089532	578089532	605	Presence	HOR-3365	612733468	612734073
HORVU.MOREX.PROJ.5HG00471340.1	chr5H	578090908	578090929	2632	Presence	HOR-3365	612735456	612745766
HORVU.MOREX.PROJ.5HG00471760.1	chr5H	579201205	579385582	181211	Absence	BRAKE	572822476	572825642
HORVU.MOREX.PROJ.5HG00471760.1	chr5H	579267991	579269243	1252	Absence	CHIBA	556698163	556698163
HORVU.MOREX.PROJ.5HG00471760.1	chr5H	579267887	579269023	1136	Absence	HOCKETT	552560560	552560560
HORVU.MOREX.PROJ.5HG00471760.1	chr5H	579268045	579269154	926	Absence	HOR-8148	579736722	579736905
HORVU.MOREX.PROJ.5HG00471760.1	chr5H	579269198	579269270	72	Absence	HOR-8148	579736949	579736949
HORVU.MOREX.PROJ.5HG00471760.1	chr5H	579274517	579275038	521	Absence	GOLDEN	523146799	523146799
HORVU.MOREX.PROJ.5HG00471760.1	chr5H	579267936	579269483	1068	Absence	HOR-7552	577842298	577842777
HORVU.MOREX.PROJ.5HG00471760.1	chr5H	579270918	579271161	23814	Absence	IGRI	581531929	581531933
HORVU.MOREX.PROJ.5HG00471760.1	chr5H	579268024	579269358	843	Absence	OUN333	596443980	596444471
HORVU.MOREX.PROJ.5HG00471760.1	chr5H	579267922	579269483	583	Absence	AKASHIN	599750631	599751609
HORVU.MOREX.PROJ.5HG00471760.1	chr5H	579201178	579381051	176699	Absence	HOR-21599	589511780	589514954
HORVU.MOREX.PROJ.5HG00471760.1	chr5H	579268075	579269483	1278	Absence	HUANG	609681421	609681551
HORVU.MOREX.PROJ.5HG00471760.1	chr5H	579267887	579269165	1278	Absence	HOR-3365	614029641	614029641
HORVU.MOREX.PROJ.5HG00471760.1	chr5H	579267973	579267973	142	Presence	HOR-13821	591726739	591726881
HORVU.MOREX.PROJ.5HG00773910.1	chr5H	38597491	38599029	1375	Absence	CHIBA	37139097	37139260
HORVU.MOREX.PROJ.5HG00773910.1	chr5H	38599683	38616441	832	Absence	CHIBA	37139913	37155839
HORVU.MOREX.PROJ.5HG00773910.1	chr5H	38593744	38595668	1884	Absence	HOCKETT	31893404	31893444
HORVU.MOREX.PROJ.5HG00773910.1	chr5H	38596701	38596755	54	Absence	HOCKETT	31892622	31892622
HORVU.MOREX.PROJ.5HG00773910.1	chr5H	38597534	38599001	82	Absence	HOCKETT	31890204	31891589
HORVU.MOREX.PROJ.5HG00773910.1	chr5H	38594736	38595528	792	Absence	HOR-8148	38312521	38312521
HORVU.MOREX.PROJ.5HG00773910.1	chr5H	38597458	38600058	334	Absence	HOR-8148	38287661	38289927
HORVU.MOREX.PROJ.5HG00773910.1	chr5H	38595050	38595842	792	Absence	PLANET	36234016	36234016
HORVU.MOREX.PROJ.5HG00773910.1	chr5H	38596348	38596778	430	Absence	PLANET	36234533	36234533
HORVU.MOREX.PROJ.5HG00773910.1	chr5H	38597458	38600059	1295	Absence	PLANET	36211639	36212945
HORVU.MOREX.PROJ.5HG00773910.1	chr5H	38597491	38616441	458	Absence	HOR-7552	36059137	36077629
HORVU.MOREX.PROJ.5HG00773910.1	chr5H	38597061	38599080	929	Absence	IGRI	35453869	35454959
HORVU.MOREX.PROJ.5HG00773910.1	chr5H	38597503	38598970	82	Absence	HOR-3081	37148992	37150377
HORVU.MOREX.PROJ.5HG00773910.1	chr5H	38594930	38599080	288	Absence	HOR-13942	36370661	36374523
HORVU.MOREX.PROJ.5HG00773910.1	chr5H	38587104	38596437	9333	Absence	OUN333	38107501	38107501
HORVU.MOREX.PROJ.5HG00773910.1	chr5H	38597458	38600076	426	Absence	HUANG	37347682	37349874
HORVU.MOREX.PROJ.5HG00773910.1	chr5H	38597458	38600250	313	Absence	HOR-3365	39462909	39465388
HORVU.MOREX.PROJ.5HG00773910.1	chr5H	38597541	38600058	730	Absence	HOR9043	36836762	36838549
HORVU.MOREX.PROJ.5HG00773910.1	chr5H	38594930	38605865	3317	Presence	BRAKE	35198620	35212872
HORVU.MOREX.PROJ.5HG00773910.1	chr5H	38599800	38600058	214	Presence	HOCKETT	31888940	31889412
HORVU.MOREX.PROJ.5HG00773910.1	chr5H	38599870	38600058	175	Presence	HOR-3081	37147687	37148050
HORVU.MOREX.PROJ.5HG00774100.1	chr5H	41401528	41401897	369	Absence	BRAKE	40674848	40674848
HORVU.MOREX.PROJ.5HG00774100.1	chr5H	41017115	41812951	794810	Absence	B1K-04-12	43714739	43715765
HORVU.MOREX.PROJ.5HG00774100.1	chr5H	41400188	41400188	9372	Presence	CHIBA	41675730	41685102
HORVU.MOREX.PROJ.5HG00775940.1	chr5H	80134987	80135152	165	Absence	CHIBA	78210409	78210409
HORVU.MOREX.PROJ.5HG00775940.1	chr5H	80129420	80136414	7755	Presence	CHIBA	78196926	78211675
HORVU.MOREX.PROJ.5HG00775940.1	chr5H	80129904	80129904	250	Presence	PLANET	84816393	84816643
HORVU.MOREX.PROJ.5HG00775940.1	chr5H	80130793	80130867	1218	Presence	HOR-7552	78848161	78849453
HORVU.MOREX.PROJ.5HG00775940.1	chr5H	80129585	80129887	1854	Presence	HOR-13821	84087084	84088636
HORVU.MOREX.PROJ.5HG00775940.1	chr5H	80130812	80130855	2600	Presence	AKASHIN	83615294	83617937
HORVU.MOREX.PROJ.5HG00789890.1	chr5H	569062510	569065130	2306	Absence	BRAKE	563126498	563126812
HORVU.MOREX.PROJ.5HG00789890.1	chr5H	569062943	569064395	1452	Absence	CHIBA	546589202	546589202
HORVU.MOREX.PROJ.5HG00789890.1	chr5H	569062647	569065146	2381	Absence	HOCKETT	543371095	543371213
HORVU.MOREX.PROJ.5HG00789890.1	chr5H	569062833	569063561	728	Absence	IGRI	571136663	571136663
HORVU.MOREX.PROJ.5HG00789890.1	chr5H	569062591	569063561	970	Absence	HOR-3081	567100269	567100269
HORVU.MOREX.PROJ.5HG00789890.1	chr5H	569062647	569065719	1839	Absence	HOR-13942	572446583	572447816
HORVU.MOREX.PROJ.5HG00789890.1	chr5H	569062554	569062554	128	Presence	GOLDEN	514773443	514773571
HORVU.MOREX.PROJ.5HG00789890.1	chr5H	569064958	569064958	112	Presence	GOLDEN	514776590	514776702
HORVU.MOREX.PROJ.5HG00789890.1	chr5H	569062754	569062754	483	Presence	HOR-7552	567110492	567110975
HORVU.MOREX.PROJ.5HG00789890.1	chr5H	569062943	569062943	1214	Presence	HUANG	598533705	598534919
HORVU.MOREX.PROJ.6HG00483920.1	chr6H	19622629	19881611	215044	Absence	B1K-04-12	167203569	167247507
HORVU.MOREX.PROJ.6HG00492030.1	chr6H	51378325	51378325	95	Presence	GOLDEN	39086427	39086522
HORVU.MOREX.PROJ.6HG00492030.1	chr6H	51377531	51377531	402	Presence	HOR-7552	48426037	48426439
HORVU.MOREX.PROJ.6HG00492030.1	chr6H	51377515	51389476	13286	Presence	HUANG	49731314	49756561
HORVU.MOREX.PROJ.6HG00521260.1	chr6H	329503318	329503318	508	Presence	IGRI	322475701	322476209
HORVU.MOREX.PROJ.6HG00528450.1	chr6H	396966478	396966478	100	Presence	GOLDEN	357944216	357944316
HORVU.MOREX.PROJ.6HG00528450.1	chr6H	396965351	396967507	726	Presence	HOR-21599	401836093	401837523
HORVU.MOREX.PROJ.6HG00528450.1	chr6H	396966896	396966896	658	Presence	HOR-21599	401836912	401837570
HORVU.MOREX.PROJ.6HG00528450.1	chr6H	396967904	396967904	1497	Presence	HUANG	411480996	411482493
HORVU.MOREX.PROJ.6HG00540730.1	chr6H	491155039	491155039	67	Presence	GOLDEN	445962722	445962789
HORVU.MOREX.PROJ.6HG00541710.1	chr6H	496428358	496428358	124	Presence	BRAKE	476065917	476066041
HORVU.MOREX.PROJ.6HG00543320.1	chr6H	505745024	505745077	53	Absence	HOR-8148	500595731	500595731
HORVU.MOREX.PROJ.6HG00543320.1	chr6H	505747112	505747177	5514	Presence	B1K-04-12	505396609	505402188
HORVU.MOREX.PROJ.6HG00543320.1	chr6H	505744660	505744660	166	Presence	CHIBA	492471070	492471236
HORVU.MOREX.PROJ.6HG00543320.1	chr6H	505747620	505747632	22493	Presence	HOR-3081	497664200	497686705
HORVU.MOREX.PROJ.6HG00554870.1	chr6H	547854236	547867820	320	Presence	HOR9043	543637347	543651251
HORVU.MOREX.PROJ.6HG00556830.1	chr6H	553844512	554178162	332435	Absence	HOR10350	532465491	532466706
HORVU.MOREX.PROJ.6HG00556830.1	chr6H	554119718	554120034	316	Absence	GOLDEN	500006127	500006127
HORVU.MOREX.PROJ.6HG00556830.1	chr6H	554119453	554119453	263	Presence	HOR-13821	557368918	557369181
HORVU.MOREX.PROJ.6HG00556830.1	chr6H	554119114	554119114	906	Presence	HOR-3365	578980103	578981009
HORVU.MOREX.PROJ.6HG00558490.1	chr6H	557518614	557525722	7039	Absence	HOR10350	536296669	536296738
HORVU.MOREX.PROJ.6HG00558490.1	chr6H	557518599	557525747	7040	Absence	CHIBA	542192200	542192308
HORVU.MOREX.PROJ.6HG00558490.1	chr6H	557519754	557519896	142	Absence	GOLDEN	502911370	502911370
HORVU.MOREX.PROJ.6HG00558490.1	chr6H	557511209	557511819	610	Absence	HOR-21599	565095208	565095208
HORVU.MOREX.PROJ.6HG00558490.1	chr6H	557512173	557512335	162	Absence	HOR-21599	565095562	565095562
HORVU.MOREX.PROJ.6HG00558490.1	chr6H	557518614	557525739	7039	Absence	HOR-21599	565152496	565152582
HORVU.MOREX.PROJ.6HG00558490.1	chr6H	557519963	557519963	186	Presence	HOCKETT	521963418	521963604
HORVU.MOREX.PROJ.6HG00558490.1	chr6H	557519149	557519149	60	Presence	GOLDEN	502910705	502910765
HORVU.MOREX.PROJ.6HG00806260.1	chr6H	496311644	496316127	5326	Absence	BRAKE	475953025	475953868
HORVU.MOREX.PROJ.6HG00806260.1	chr6H	496310945	496310945	118	Presence	GOLDEN	450727408	450727526
HORVU.MOREX.PROJ.6HG00806260.1	chr6H	496312617	496312617	101	Presence	GOLDEN	450729198	450729299
HORVU.MOREX.PROJ.7HG00560970.1	chr7H	118317	128606	10289	Absence	HOR10350	822577	822577
HORVU.MOREX.PROJ.7HG00560970.1	chr7H	124004	124740	736	Absence	HOCKETT	774902	774902
HORVU.MOREX.PROJ.7HG00560970.1	chr7H	124838	125048	210	Absence	PLANET	2129027	2129027
HORVU.MOREX.PROJ.7HG00561850.1	chr7H	2539967	2550888	10921	Absence	GOLDEN	2108615	2108615
HORVU.MOREX.PROJ.7HG00561850.1	chr7H	2310306	3205849	887551	Absence	HOR-13821	612137	620129
HORVU.MOREX.PROJ.7HG00561850.1	chr7H	2551270	2551346	76	Absence	HOR9043	2501769	2501769
HORVU.MOREX.PROJ.7HG00561850.1	chr7H	2544313	2552287	11913	Presence	HOR10350	2587402	2607289
HORVU.MOREX.PROJ.7HG00569660.1	chr7H	18331343	18338651	6393	Absence	HOR10350	17682588	17683503
HORVU.MOREX.PROJ.7HG00569660.1	chr7H	18337210	18337331	121	Absence	HOR-3081	17889517	17889517
HORVU.MOREX.PROJ.7HG00569660.1	chr7H	18333252	18338651	6424	Absence	OUN333	20046797	20047822
HORVU.MOREX.PROJ.7HG00569670.1	chr7H	18350453	18350967	514	Absence	AKASHIN	17063490	17063490
HORVU.MOREX.PROJ.7HG00569710.1	chr7H	18530880	18530949	69	Absence	HOR-13942	17509429	17509429
HORVU.MOREX.PROJ.7HG00569710.1	chr7H	18532155	18532155	58	Presence	HOR10350	17865586	17865644
HORVU.MOREX.PROJ.7HG00569710.1	chr7H	18533384	18533384	67	Presence	HOR10350	17866877	17866944
HORVU.MOREX.PROJ.7HG00569710.1	chr7H	18532264	18532264	384	Presence	HOCKETT	16200436	16200820
HORVU.MOREX.PROJ.7HG00569710.1	chr7H	18533386	18533386	67	Presence	HOCKETT	16201942	16202009
HORVU.MOREX.PROJ.7HG00569710.1	chr7H	18538078	18538078	6367	Presence	HOCKETT	16206701	16213068
HORVU.MOREX.PROJ.7HG00569710.1	chr7H	18518489	18555277	2202	Presence	AKASHIN	17699124	17738114
HORVU.MOREX.PROJ.7HG00575520.1	chr7H	32431056	32431690	634	Absence	HOR-3365	35638077	35638077
HORVU.MOREX.PROJ.7HG00575520.1	chr7H	32435401	32435401	141	Presence	B1K-04-12	28945321	28945462
HORVU.MOREX.PROJ.7HG00575520.1	chr7H	32435436	32435436	167	Presence	HOR10350	34613571	34613738
HORVU.MOREX.PROJ.7HG00575520.1	chr7H	32434365	32434365	12530	Presence	CHIBA	27747126	27759656
HORVU.MOREX.PROJ.7HG00575520.1	chr7H	32437086	32437086	384	Presence	PLANET	34571683	34572067
HORVU.MOREX.PROJ.7HG00575520.1	chr7H	32437052	32437052	469	Presence	HOR-13942	32631666	32632135
HORVU.MOREX.PROJ.7HG00585030.1	chr7H	68603703	68624437	12810	Absence	BRAKE	65297619	65305543
HORVU.MOREX.PROJ.7HG00585030.1	chr7H	68611936	68624437	11351	Absence	HOCKETT	59770123	59771273
HORVU.MOREX.PROJ.7HG00585030.1	chr7H	68603733	68623879	1735	Absence	HOR-8148	66073014	66091425
HORVU.MOREX.PROJ.7HG00585030.1	chr7H	68611852	68624437	11295	Absence	GOLDEN	55554380	55555670
HORVU.MOREX.PROJ.7HG00585030.1	chr7H	68618786	68621925	3139	Absence	HOR-3081	66802523	66802523
HORVU.MOREX.PROJ.7HG00585030.1	chr7H	68616961	68637008	6458	Absence	HOR-3365	74387258	74400847
HORVU.MOREX.PROJ.7HG00585030.1	chr7H	68623602	68623879	283	Presence	HOR-8148	66090865	66091425
HORVU.MOREX.PROJ.7HG00585030.1	chr7H	68619172	68619172	56	Presence	GOLDEN	55555925	55555981
HORVU.MOREX.PROJ.7HG00590280.1	chr7H	101303828	101312061	8233	Absence	B1K-04-12	95244179	95244179
HORVU.MOREX.PROJ.7HG00590970.1	chr7H	105310137	105798498	486767	Absence	BRAKE	103381727	103383321
HORVU.MOREX.PROJ.7HG00590970.1	chr7H	105494441	105510332	15877	Absence	BRAKE	103099148	103099162
HORVU.MOREX.PROJ.7HG00590970.1	chr7H	105494442	105510332	15877	Absence	HOR-21599	113138522	113138535
HORVU.MOREX.PROJ.7HG00590970.1	chr7H	105494442	105510325	15877	Absence	HUANG	108043172	108043178
HORVU.MOREX.PROJ.7HG00591710.1	chr7H	108797808	108828748	30892	Absence	HOR-21599	116787024	116787072
HORVU.MOREX.PROJ.7HG00591710.1	chr7H	108802941	108802941	123	Presence	GOLDEN	94644405	94644528
HORVU.MOREX.PROJ.7HG00592150.1	chr7H	111324959	111325079	120	Absence	GOLDEN	97101723	97101723
HORVU.MOREX.PROJ.7HG00592150.1	chr7H	111325551	111325659	108	Absence	GOLDEN	97102195	97102195
HORVU.MOREX.PROJ.7HG00592150.1	chr7H	111326507	111326635	128	Absence	GOLDEN	97103043	97103043
HORVU.MOREX.PROJ.7HG00592150.1	chr7H	111327613	111327760	147	Absence	GOLDEN	97105898	97105898
HORVU.MOREX.PROJ.7HG00592150.1	chr7H	111326221	111326221	322	Presence	IGRI	110151981	110152303
HORVU.MOREX.PROJ.7HG00592150.1	chr7H	111328169	111328169	262	Presence	HOR-13821	112628078	112628340
HORVU.MOREX.PROJ.7HG00592870.1	chr7H	116755293	117287140	514581	Absence	BRAKE	114665980	114683246
HORVU.MOREX.PROJ.7HG00592870.1	chr7H	116936855	117335043	811038	Absence	BRAKE	114265367	114267583
HORVU.MOREX.PROJ.7HG00592870.1	chr7H	116962904	117335043	811038	Absence	BRAKE	114265367	114267583
HORVU.MOREX.PROJ.7HG00592870.1	chr7H	116966848	117335043	811038	Absence	BRAKE	114265367	114267583
HORVU.MOREX.PROJ.7HG00592870.1	chr7H	117020315	117335043	811038	Absence	BRAKE	114265367	114267583
HORVU.MOREX.PROJ.7HG00592870.1	chr7H	117020402	117335043	811038	Absence	BRAKE	114265367	114267583
HORVU.MOREX.PROJ.7HG00592870.1	chr7H	117078917	117335043	811038	Absence	BRAKE	114265367	114267583
HORVU.MOREX.PROJ.7HG00592870.1	chr7H	117165513	117335043	636623	Absence	BRAKE	115066833	115066844
HORVU.MOREX.PROJ.7HG00592870.1	chr7H	116891220	117419631	563628	Absence	B1K-04-12	111169888	111205105
HORVU.MOREX.PROJ.7HG00592870.1	chr7H	116917835	117419631	563628	Absence	B1K-04-12	111169888	111205105
HORVU.MOREX.PROJ.7HG00592870.1	chr7H	116962896	117419631	570561	Absence	B1K-04-12	110814704	110814727
HORVU.MOREX.PROJ.7HG00592870.1	chr7H	116966848	117533088	570561	Absence	B1K-04-12	110814704	110814727
HORVU.MOREX.PROJ.7HG00592870.1	chr7H	117019519	117533480	570561	Absence	B1K-04-12	110814704	110814727
HORVU.MOREX.PROJ.7HG00592870.1	chr7H	117030615	117533480	570561	Absence	B1K-04-12	110814704	110814727
HORVU.MOREX.PROJ.7HG00592870.1	chr7H	117037797	117533480	570561	Absence	B1K-04-12	110814704	110814727
HORVU.MOREX.PROJ.7HG00592870.1	chr7H	117206367	117419631	635239	Absence	B1K-04-12	111493724	111498300
HORVU.MOREX.PROJ.7HG00592870.1	chr7H	116755293	117424603	581075	Absence	HOR10350	116127431	116215666
HORVU.MOREX.PROJ.7HG00592870.1	chr7H	116900556	117424603	581075	Absence	HOR10350	116127431	116215666
HORVU.MOREX.PROJ.7HG00592870.1	chr7H	117025304	117533482	570561	Absence	HOR10350	115838156	115838173
HORVU.MOREX.PROJ.7HG00592870.1	chr7H	117030615	117533482	570561	Absence	HOR10350	115838156	115838173
HORVU.MOREX.PROJ.7HG00592870.1	chr7H	117078047	117533482	570561	Absence	HOR10350	115838156	115838173
HORVU.MOREX.PROJ.7HG00592870.1	chr7H	117085027	117533482	570561	Absence	HOR10350	115838156	115838173
HORVU.MOREX.PROJ.7HG00592870.1	chr7H	117193282	117424603	634715	Absence	HOR10350	116524280	116533061
HORVU.MOREX.PROJ.7HG00592870.1	chr7H	116767646	117424603	608413	Absence	CHIBA	109064982	109113526
HORVU.MOREX.PROJ.7HG00592870.1	chr7H	116900584	117424603	608413	Absence	CHIBA	109064982	109113526
HORVU.MOREX.PROJ.7HG00592870.1	chr7H	116962904	117424603	570561	Absence	CHIBA	108763601	108763617
HORVU.MOREX.PROJ.7HG00592870.1	chr7H	116966848	117533481	570561	Absence	CHIBA	108763601	108763617
HORVU.MOREX.PROJ.7HG00592870.1	chr7H	117020308	117533481	570561	Absence	CHIBA	108763601	108763617
HORVU.MOREX.PROJ.7HG00592870.1	chr7H	117020382	117533481	570561	Absence	CHIBA	108763601	108763617
HORVU.MOREX.PROJ.7HG00592870.1	chr7H	117086726	117533481	570561	Absence	CHIBA	108763601	108763617
HORVU.MOREX.PROJ.7HG00592870.1	chr7H	117086846	117533481	570561	Absence	CHIBA	108763601	108763617
HORVU.MOREX.PROJ.7HG00592870.1	chr7H	117170886	117424603	642355	Absence	CHIBA	109394529	109399655
HORVU.MOREX.PROJ.7HG00592870.1	chr7H	117196822	117424603	635236	Absence	CHIBA	109892225	109892305
HORVU.MOREX.PROJ.7HG00592870.1	chr7H	117227815	117235630	570561	Absence	CHIBA	108763601	108763617
HORVU.MOREX.PROJ.7HG00592870.1	chr7H	116900583	117335043	811038	Absence	GOLDEN	102233438	102235654
HORVU.MOREX.PROJ.7HG00592870.1	chr7H	116963779	117335043	811038	Absence	GOLDEN	102233438	102235654
HORVU.MOREX.PROJ.7HG00592870.1	chr7H	117067180	117335043	811038	Absence	GOLDEN	102233438	102235654
HORVU.MOREX.PROJ.7HG00592870.1	chr7H	117135001	117335043	607997	Absence	GOLDEN	103370286	103370422
HORVU.MOREX.PROJ.7HG00592870.1	chr7H	116737901	117287140	811038	Absence	PLANET	119383203	119385419
HORVU.MOREX.PROJ.7HG00592870.1	chr7H	116801293	117324276	811038	Absence	PLANET	119383203	119385419
HORVU.MOREX.PROJ.7HG00592870.1	chr7H	116949439	117335043	811038	Absence	PLANET	119383203	119385419
HORVU.MOREX.PROJ.7HG00592870.1	chr7H	116745875	117597586	850511	Absence	HOR-7552	117967307	117968507
HORVU.MOREX.PROJ.7HG00592870.1	chr7H	116755293	117324276	544816	Absence	HOR-7552	117273463	117297630
HORVU.MOREX.PROJ.7HG00592870.1	chr7H	116900584	117324276	544816	Absence	HOR-7552	117273463	117297630
HORVU.MOREX.PROJ.7HG00592870.1	chr7H	116965420	117533481	570561	Absence	HOR-7552	116968971	116968987
HORVU.MOREX.PROJ.7HG00592870.1	chr7H	117135477	117235914	570561	Absence	HOR-7552	116968971	116968987
HORVU.MOREX.PROJ.7HG00592870.1	chr7H	117163599	117235914	635627	Absence	HOR-7552	117626830	117627103
HORVU.MOREX.PROJ.7HG00592870.1	chr7H	116962904	117533481	570561	Absence	IGRI	115715125	115715141
HORVU.MOREX.PROJ.7HG00592870.1	chr7H	117018744	117533481	570561	Absence	IGRI	115715125	115715141
HORVU.MOREX.PROJ.7HG00592870.1	chr7H	117020402	117533481	570561	Absence	IGRI	115715125	115715141
HORVU.MOREX.PROJ.7HG00592870.1	chr7H	117078917	117533481	570561	Absence	IGRI	115715125	115715141
HORVU.MOREX.PROJ.7HG00592870.1	chr7H	117165513	117533481	636623	Absence	IGRI	116363437	116363448
HORVU.MOREX.PROJ.7HG00592870.1	chr7H	116873245	117270355	509860	Absence	HOR-3081	116162411	116178234
HORVU.MOREX.PROJ.7HG00592870.1	chr7H	116888930	117270355	509860	Absence	HOR-3081	116162411	116178234
HORVU.MOREX.PROJ.7HG00592870.1	chr7H	116962904	117436217	570561	Absence	HOR-3081	115897492	115897508
HORVU.MOREX.PROJ.7HG00592870.1	chr7H	117044251	117533481	570561	Absence	HOR-13821	118553804	118553820
HORVU.MOREX.PROJ.7HG00592870.1	chr7H	117155632	117424603	634342	Absence	HOR-13821	119201662	119201775
HORVU.MOREX.PROJ.7HG00592870.1	chr7H	116962904	117419631	570561	Absence	HOR-13942	115969325	115969341
HORVU.MOREX.PROJ.7HG00592870.1	chr7H	116966848	117533090	570561	Absence	HOR-13942	115969325	115969341
HORVU.MOREX.PROJ.7HG00592870.1	chr7H	117165513	117419631	636623	Absence	HOR-13942	116922480	116922491
HORVU.MOREX.PROJ.7HG00592870.1	chr7H	116745819	117600497	852691	Absence	OUN333	124485562	124487549
HORVU.MOREX.PROJ.7HG00592870.1	chr7H	116746810	117256217	852691	Absence	OUN333	124485562	124487549
HORVU.MOREX.PROJ.7HG00592870.1	chr7H	116750687	117263465	852691	Absence	OUN333	124485562	124487549
HORVU.MOREX.PROJ.7HG00592870.1	chr7H	116872964	117436236	852691	Absence	OUN333	124485562	124487549
HORVU.MOREX.PROJ.7HG00592870.1	chr7H	116895570	117263465	562742	Absence	OUN333	124394273	124395040
HORVU.MOREX.PROJ.7HG00592870.1	chr7H	116961550	117459079	562742	Absence	OUN333	124394273	124395040
HORVU.MOREX.PROJ.7HG00592870.1	chr7H	116962904	117459079	562742	Absence	OUN333	124394273	124395040
HORVU.MOREX.PROJ.7HG00592870.1	chr7H	117023001	117459079	562742	Absence	OUN333	124394273	124395040
HORVU.MOREX.PROJ.7HG00592870.1	chr7H	117036447	117459079	562742	Absence	OUN333	124394273	124395040
HORVU.MOREX.PROJ.7HG00592870.1	chr7H	117081963	117459079	562742	Absence	OUN333	124394273	124395040
HORVU.MOREX.PROJ.7HG00592870.1	chr7H	117192971	117263465	634349	Absence	OUN333	125206588	125206867
HORVU.MOREX.PROJ.7HG00592870.1	chr7H	117197272	117263465	635276	Absence	OUN333	125832860	125837769
HORVU.MOREX.PROJ.7HG00592870.1	chr7H	116900584	117448783	852844	Absence	AKASHIN	118875634	118878224
HORVU.MOREX.PROJ.7HG00592870.1	chr7H	117032618	117533481	570561	Absence	AKASHIN	118829832	118829848
HORVU.MOREX.PROJ.7HG00592870.1	chr7H	116745665	117600183	853337	Absence	HUANG	120501699	120502880
HORVU.MOREX.PROJ.7HG00592870.1	chr7H	116750593	117289225	518513	Absence	HUANG	120788036	120808155
HORVU.MOREX.PROJ.7HG00592870.1	chr7H	116872963	117436217	853337	Absence	HUANG	120501699	120502880
HORVU.MOREX.PROJ.7HG00592870.1	chr7H	116874112	117437028	853337	Absence	HUANG	120501699	120502880
HORVU.MOREX.PROJ.7HG00592870.1	chr7H	116965358	117533272	570561	Absence	HUANG	120449986	120450002
HORVU.MOREX.PROJ.7HG00592870.1	chr7H	116985809	117533481	570561	Absence	HUANG	120449986	120450002
HORVU.MOREX.PROJ.7HG00592870.1	chr7H	117021746	117533481	570561	Absence	HUANG	120449986	120450002
HORVU.MOREX.PROJ.7HG00592870.1	chr7H	117043787	117533481	570561	Absence	HUANG	120449986	120450002
HORVU.MOREX.PROJ.7HG00592870.1	chr7H	117082335	117533481	570561	Absence	HUANG	120449986	120450002
HORVU.MOREX.PROJ.7HG00592870.1	chr7H	117086847	117533481	570561	Absence	HUANG	120449986	120450002
HORVU.MOREX.PROJ.7HG00592870.1	chr7H	117163223	117436217	632195	Absence	HUANG	121697246	121699684
HORVU.MOREX.PROJ.7HG00592870.1	chr7H	117196822	117436217	635236	Absence	HUANG	121746003	121746083
HORVU.MOREX.PROJ.7HG00592870.1	chr7H	117205843	117436217	634634	Absence	HUANG	120739055	120739791
HORVU.MOREX.PROJ.7HG00592870.1	chr7H	117226699	117274217	47470	Absence	HUANG	121239767	121239815
HORVU.MOREX.PROJ.7HG00592870.1	chr7H	117086849	117335043	810516	Absence	HOR-3365	128391543	128394281
HORVU.MOREX.PROJ.7HG00592870.1	chr7H	116886742	117424603	580657	Absence	HOR9043	118834263	118922916
HORVU.MOREX.PROJ.7HG00592870.1	chr7H	117196822	117242394	570561	Absence	HOR9043	118543446	118543463
HORVU.MOREX.PROJ.7HG00593040.1	chr7H	117992505	118002644	6700	Presence	BRAKE	115764627	115781466
HORVU.MOREX.PROJ.7HG00593040.1	chr7H	117992516	117992516	2527	Presence	B1K-04-12	112141524	112144051
HORVU.MOREX.PROJ.7HG00605120.1	chr7H	212006263	212007057	597	Absence	HOR-3365	229659276	229659473
HORVU.MOREX.PROJ.7HG00605120.1	chr7H	212007934	212007949	548	Presence	HOR-8148	209623367	209623930
HORVU.MOREX.PROJ.7HG00605120.1	chr7H	212012494	212012494	114	Presence	GOLDEN	192486208	192486322
HORVU.MOREX.PROJ.7HG00605120.1	chr7H	212015066	212015066	72	Presence	GOLDEN	192488885	192488957
HORVU.MOREX.PROJ.7HG00605120.1	chr7H	211998372	212007057	203	Presence	HOR-3365	229650585	229659473
HORVU.MOREX.PROJ.7HG00609960.1	chr7H	263618572	263618985	413	Absence	HOR-7552	265063872	265063872
HORVU.MOREX.PROJ.7HG00609960.1	chr7H	263607867	263617902	3714	Presence	BRAKE	256084315	256098064
HORVU.MOREX.PROJ.7HG00609960.1	chr7H	263607867	263607957	530	Presence	B1K-04-12	254253207	254253827
HORVU.MOREX.PROJ.7HG00609960.1	chr7H	263616742	263616742	128	Presence	GOLDEN	239249157	239249285
HORVU.MOREX.PROJ.7HG00609960.1	chr7H	263618228	263618228	2166	Presence	HOR-13821	266646718	266648884
HORVU.MOREX.PROJ.7HG00609960.1	chr7H	263617720	263617720	388	Presence	HOR-13942	261389189	261389577
HORVU.MOREX.PROJ.7HG00609960.1	chr7H	263617060	263617458	457	Presence	HOR-21599	272966688	272967543
HORVU.MOREX.PROJ.7HG00609960.1	chr7H	263617699	263617699	298	Presence	HOR-21599	272967784	272968082
HORVU.MOREX.PROJ.7HG00609960.1	chr7H	263618812	263618812	1549	Presence	HOR-3365	282359756	282361305
HORVU.MOREX.PROJ.7HG00617030.1	chr7H	373670337	373670387	50	Absence	B1K-04-12	361616995	361616995
HORVU.MOREX.PROJ.7HG00617030.1	chr7H	373674722	373674722	106	Presence	GOLDEN	339429838	339429944
HORVU.MOREX.PROJ.7HG00618950.1	chr7H	396173948	396181977	693	Absence	B1K-04-12	383799830	383807166
HORVU.MOREX.PROJ.7HG00618950.1	chr7H	396169139	396171963	52887	Absence	HOR10350	387542732	387544752
HORVU.MOREX.PROJ.7HG00618950.1	chr7H	396165654	396171963	39988	Absence	HOR-8148	391069541	391070504
HORVU.MOREX.PROJ.7HG00618950.1	chr7H	396169083	396176396	40474	Absence	HOR-13821	400514776	400519686
HORVU.MOREX.PROJ.7HG00618950.1	chr7H	396164832	396176396	86	Absence	OUN333	411574021	411585499
HORVU.MOREX.PROJ.7HG00618950.1	chr7H	396157790	396176396	837	Presence	BRAKE	382954671	382974114
HORVU.MOREX.PROJ.7HG00618950.1	chr7H	396173327	396173327	411	Presence	HOR10350	387546116	387546527
HORVU.MOREX.PROJ.7HG00618950.1	chr7H	396172854	396172854	761	Presence	PLANET	394108037	394108798
HORVU.MOREX.PROJ.7HG00618950.1	chr7H	396163052	396176396	929	Presence	HOR-3081	394142898	394157171
HORVU.MOREX.PROJ.7HG00618950.1	chr7H	396156830	396181490	3707	Presence	HUANG	410784666	410813033
HORVU.MOREX.PROJ.7HG00622330.1	chr7H	431072998	431072998	1342	Presence	PLANET	428977072	428978414
HORVU.MOREX.PROJ.7HG00625370.1	chr7H	453062374	453074331	11902	Absence	HOR-21599	468585507	468585562
HORVU.MOREX.PROJ.7HG00628240.1	chr7H	477194052	477195736	1684	Absence	B1K-04-12	469768931	469768931
HORVU.MOREX.PROJ.7HG00628240.1	chr7H	477196982	477197450	468	Absence	PLANET	593767178	593767178
HORVU.MOREX.PROJ.7HG00628240.1	chr7H	477199817	477199817	60	Presence	GOLDEN	437642642	437642702
HORVU.MOREX.PROJ.7HG00629550.1	chr7H	487078341	487078341	89	Presence	GOLDEN	446674314	446674403
HORVU.MOREX.PROJ.7HG00633440.1	chr7H	514529209	514529209	115	Presence	GOLDEN	473022506	473022621
HORVU.MOREX.PROJ.7HG00634780.1	chr7H	524566710	524566710	102	Presence	GOLDEN	482059044	482059146
HORVU.MOREX.PROJ.7HG00634780.1	chr7H	524569171	524569171	123	Presence	GOLDEN	482061607	482061730
HORVU.MOREX.PROJ.7HG00649580.1	chr7H	593134934	593140913	5448	Absence	BRAKE	574211274	574211805
HORVU.MOREX.PROJ.7HG00649580.1	chr7H	593143578	593143643	82	Absence	CHIBA	565133026	565133043
HORVU.MOREX.PROJ.7HG00649690.1	chr7H	593462556	593463600	79	Absence	BRAKE	33129811	33130776
HORVU.MOREX.PROJ.7HG00649690.1	chr7H	593454950	593460444	33416	Presence	BRAKE	574521620	574560530
HORVU.MOREX.PROJ.7HG00649690.1	chr7H	593460804	593460804	52	Presence	CHIBA	565398753	565398805
HORVU.MOREX.PROJ.7HG00649690.1	chr7H	593460848	593460848	60	Presence	HOR-8148	588223703	588223763
HORVU.MOREX.PROJ.7HG00649690.1	chr7H	593462131	593462131	99	Presence	GOLDEN	543733304	543733403
HORVU.MOREX.PROJ.7HG00649690.1	chr7H	593464716	593464716	81	Presence	GOLDEN	543735988	543736069
HORVU.MOREX.PROJ.7HG00649690.1	chr7H	593460866	593460866	60	Presence	PLANET	477971617	477971677
HORVU.MOREX.PROJ.7HG00661770.1	chr7H	623247348	623255722	7316	Absence	B1K-04-12	611580662	611581720
HORVU.MOREX.PROJ.7HG00661770.1	chr7H	623246821	623255722	6915	Absence	HOR-8148	617801123	617803109
HORVU.MOREX.PROJ.7HG00661770.1	chr7H	623247281	623255722	7335	Absence	HOR-7552	622978155	622979261
HORVU.MOREX.PROJ.7HG00661770.1	chr7H	623247349	623255722	7322	Absence	HOR-13942	619224982	619226033
HORVU.MOREX.PROJ.7HG00661770.1	chr7H	623247305	623255722	7017	Absence	HOR-21599	643074404	643075804
HORVU.MOREX.PROJ.7HG00661770.1	chr7H	623258450	623258468	5192	Presence	BRAKE	603225306	603230516
HORVU.MOREX.PROJ.7HG00661770.1	chr7H	623258957	623258957	530	Presence	CHIBA	592503475	592504005
HORVU.MOREX.PROJ.7HG00661770.1	chr7H	623258529	623258529	162	Presence	HOR-13942	619228845	619229007
HORVU.MOREX.PROJ.7HG00663770.1	chr7H	627941579	627941838	259	Absence	HOR-3365	667216873	667216873
HORVU.MOREX.PROJ.7HG00663770.1	chr7H	627941746	627941746	226	Presence	HOR-3081	623563780	623564006
HORVU.MOREX.PROJ.7HG00665010.1	chr7H	632076175	632076293	118	Absence	HOR-7552	631545887	631545887
HORVU.MOREX.PROJ.7HG00665010.1	chr7H	632076695	632076862	167	Absence	HOR9043	637438014	637438014
HORVU.MOREX.PROJ.7HG00665010.1	chr7H	632078534	632078849	315	Absence	HOR9043	637439687	637439687
HORVU.MOREX.PROJ.7HG00665010.1	chr7H	632068892	632080169	837	Presence	HOCKETT	615076907	615089021
HORVU.MOREX.PROJ.7HG00665010.1	chr7H	632076118	632076118	598	Presence	HOR-8148	628192175	628192773
HORVU.MOREX.PROJ.7HG00665010.1	chr7H	632078877	632078877	60	Presence	GOLDEN	573799148	573799208
HORVU.MOREX.PROJ.7HG00665010.1	chr7H	632075966	632076116	1416	Presence	HOR-7552	631544262	631545828
HORVU.MOREX.PROJ.7HG00665010.1	chr7H	632059433	632080246	2061	Presence	IGRI	622410729	622433603
HORVU.MOREX.PROJ.7HG00665010.1	chr7H	632076069	632076069	3658	Presence	HOR-13942	626784018	626787676
HORVU.MOREX.PROJ.7HG00665010.1	chr7H	632080169	632080169	525	Presence	HUANG	656440575	656441100
HORVU.MOREX.PROJ.7HG00665010.1	chr7H	632076010	632076010	119	Presence	HOR-3365	672490997	672491116
HORVU.MOREX.PROJ.7HG00812880.1	chr7H	32471407	32472730	587	Presence	IGRI	30307895	30309805
HORVU.MOREX.PROJ.7HG00815170.1	chr7H	79007155	79018794	47845	Presence	BRAKE	75477799	75537283
HORVU.MOREX.PROJ.7HG00815170.1	chr7H	79007159	79007539	18709	Presence	B1K-04-12	72088350	72107439
HORVU.MOREX.PROJ.7HG00815170.1	chr7H	79007158	79007158	2901	Presence	CHIBA	70319708	70322609
HORVU.MOREX.PROJ.7HG00815170.1	chr7H	79006313	79006313	120	Presence	GOLDEN	64975684	64975804
HORVU.MOREX.PROJ.7HG00815170.1	chr7H	79007155	79019820	44692	Presence	GOLDEN	64976646	65034003
HORVU.MOREX.PROJ.7HG00815170.1	chr7H	79007155	79007493	39087	Presence	PLANET	79562777	79602202
HORVU.MOREX.PROJ.7HG00815170.1	chr7H	79007159	79007494	12439	Presence	HUANG	78994718	79007492
HORVU.MOREX.PROJ.7HG00827320.1	chr7H	592447087	592459046	11955	Absence	CHIBA	564574628	564574632
HORVU.MOREX.PROJ.7HG00827320.1	chr7H	592458776	592458829	53	Absence	HOCKETT	577031270	577031270

## Sheet: Table S7
Table S7. Summary of NAC genes overlapping with TEs within 2kb upstream to 2kb downstream region.
Gene id	Gene start	Gene end	Gene strand	TE type	TE cov	Overlap regions	TE start	TE end
HORVU.MOREX.PROJ.2HG00092660.1	20240277	20242035	-	RLC	100	upstream	20243665	20252283
HORVU.MOREX.PROJ.2HG00092670.1	20244547	20246275	-	RLC	100	gene_body,upstream,downstream	20243665	20252283
HORVU.MOREX.PROJ.2HG00098130.1	36826482	36828607	-	DXX	100	gene_body,downstream	36826463	36826570
HORVU.MOREX.PROJ.2HG00191730.1	660822205	660823362	-	DXX	100	upstream	660823703	660823855
HORVU.MOREX.PROJ.2HG00193050.1	664887598	664889533	-	DXX	95.64	gene_body	664889092	664889324
HORVU.MOREX.PROJ.2HG00732270.1	593587350	593589272	+	RLC	100	downstream	593590980	593599595
HORVU.MOREX.PROJ.3HG00264190.1	531855334	531856675	-	RLX	100	upstream	531856700	531865647
HORVU.MOREX.PROJ.4HG00348180.1	513009503	513011311	-	RLX	98.61	upstream	513013056	513022377
HORVU.MOREX.PROJ.4HG00363630.1	586224002	586225544	+	DXX	98.29	upstream	586223761	586223872
HORVU.MOREX.PROJ.4HG00363630.1	586224002	586225544	+	DTX	100	downstream	586227120	586227354
HORVU.MOREX.PROJ.4HG00363640.1	586244076	586245568	+	DXX	95.1	upstream	586242238	586242332
HORVU.MOREX.PROJ.5HG00454960.1	536945676	536947883	+	RLX	95.35	gene_body,upstream,downstream	536945112	536952740
HORVU.MOREX.PROJ.5HG00789890.1	569063000	569064748	+	DXX	100	upstream	569061595	569061738
HORVU.MOREX.PROJ.6HG00558490.1	557513450	557518129	-	DXX	95.75	downstream	557512357	557512434
HORVU.MOREX.PROJ.7HG00601440.1	178545965	178548437	-	RLC	100	gene_body,upstream	178548371	178548544
HORVU.MOREX.PROJ.7HG00601440.1	178545965	178548437	-	RLG	100	upstream	178548553	178548922
HORVU.MOREX.PROJ.7HG00622330.1	431072650	431076031	+	DXX	98.77	upstream	431072343	431072503
HORVU.MOREX.PROJ.7HG00622330.1	431072650	431076031	+	DXX	100	downstream	431077596	431077664
HORVU.MOREX.PROJ.7HG00634780.1	524566569	524571265	-	RLX	100	gene_body,upstream,downstream	524564218	524572302
Horvu_10350_1H01G162000.1	112453226	112454242	+	RLC	100	downstream	112454297	112459428
Horvu_10350_1H01G392600.1	424699052	424700584	-	DXX	98.46	upstream	424701198	424701326
Horvu_10350_1H01G392600.1	424699052	424700584	-	DXX	95.78	upstream	424701956	424702089
Horvu_10350_1H01G396200.1	427268442	427270415	+	DXX	100	downstream	427271643	427271900
Horvu_10350_2H01G070300.1	19792348	19793857	-	DXX	97.83	downstream	19792132	19792271
Horvu_10350_2H01G070400.1	19796619	19798198	-	DXX	97.96	downstream	19796397	19796538
Horvu_10350_2H01G109600.1	33376131	33377529	-	DXX	98.7	upstream	33378795	33379017
Horvu_10350_2H01G109900.1	33609204	33610573	+	XXX	99.21	upstream	33607160	33607278
Horvu_10350_2H01G109900.1	33609204	33610573	+	DXX	98.26	upstream	33608301	33608521
Horvu_10350_2H01G110200.1	34012900	34014244	-	DXX	100	downstream	34011245	34011410
Horvu_10350_2H01G480900.1	518670683	518675862	-	DXX	100	gene_body	518673500	518673640
Horvu_10350_2H01G513500.1	546013354	546014505	-	XXX	99.51	downstream	546011484	546011683
Horvu_10350_2H01G539800.1	560919487	560920825	-	DXX	100	upstream	560921193	560921586
Horvu_10350_2H01G767600.1	650250337	650251497	+	RLC	100	downstream	650251710	650256717
Horvu_10350_3H01G119200.1	44053748	44058965	-	DXX	100	gene_body	44055934	44056184
Horvu_10350_3H01G205900.1	148538742	148540174	-	DXX	97.08	downstream	148538276	148538541
Horvu_10350_3H01G205900.1	148538742	148540174	-	DXX	98.94	upstream	148541443	148541724
Horvu_10350_3H01G232700.1	180392639	180395951	-	XXX	99.47	upstream	180397347	180397719
Horvu_10350_3H01G472900.1	521436145	521437324	-	DXX	98.97	downstream	521435722	521435817
Horvu_10350_3H01G472900.1	521436145	521437324	-	DXX	99.33	upstream	521438239	521438386
Horvu_10350_3H01G495400.1	534784037	534790896	+	DXX	95.73	upstream	534783605	534783721
Horvu_10350_3H01G495400.1	534784037	534790896	+	DTT	100	gene_body	534785350	534785466
Horvu_10350_3H01G495400.1	534784037	534790896	+	RIX	97.65	gene_body	534785571	534785651
Horvu_10350_3H01G495400.1	534784037	534790896	+	DTT	100	downstream	534791411	534791531
Horvu_10350_3H01G495400.1	534784037	534790896	+	RLX	100	downstream	534792085	534802885
Horvu_10350_3H01G547000.1	559237247	559239127	-	DTC	99.62	upstream	559240292	559240364
Horvu_10350_3H01G549200.1	560646768	560648317	+	DXX	98.47	downstream	560649552	560649688
Horvu_10350_3H01G554500.1	562839909	562841009	-	DXX	99.32	downstream	562838520	562838657
Horvu_10350_3H01G643100.1	593637786	593638651	-	DXX	100	upstream	593640136	593640396
Horvu_10350_4H01G118000.1	77353421	77354368	+	DXX	97.96	upstream	77351283	77351426
Horvu_10350_4H01G118000.1	77353421	77354368	+	DXX	99.14	upstream	77351427	77351652
Horvu_10350_4H01G118000.1	77353421	77354368	+	DTX	100	upstream	77351659	77351903
Horvu_10350_4H01G118000.1	77353421	77354368	+	DTT	99.09	upstream	77352085	77352298
Horvu_10350_4H01G352800.1	513695308	513697116	-	DXX	99.24	downstream	513694928	513695057
Horvu_10350_4H01G369100.1	529714507	529724171	+	DXX	100	gene_body	529721871	529722180
Horvu_10350_4H01G369100.1	529714507	529724171	+	DXX	95.35	gene_body	529722282	529722399
Horvu_10350_4H01G465000.1	585148987	585150152	+	DTT	95.51	downstream	585150618	585150766
Horvu_10350_4H01G465000.1	585148987	585150152	+	DXX	98.77	downstream	585150786	585150843
Horvu_10350_4H01G475900.1	588632168	588634946	+	DXX	99.62	downstream	588635240	588635499
Horvu_10350_5H01G062700.1	27193457	27198043	-	DTT	100	upstream	27199387	27199471
Horvu_10350_5H01G240200.1	311357463	311358933	-	DTX	98.89	downstream	311356407	311356663
Horvu_10350_5H01G240300.1	311491145	311492515	-	DTT	100	upstream	311493433	311493542
Horvu_10350_5H01G368900.1	444960848	444962585	-	DXX	97.52	gene_body	444961766	444961821
Horvu_10350_5H01G368900.1	444960848	444962585	-	DTT	100	upstream	444963316	444963468
Horvu_10350_5H01G419400.1	476399320	476402644	-	DXX	100	gene_body	476400951	476401075
Horvu_10350_5H01G419400.1	476399320	476402644	-	XXX	100	upstream	476403344	476403495
Horvu_10350_5H01G490400.1	503266704	503268274	-	DTC	99.25	downstream	503265086	503265144
Horvu_10350_5H01G490400.1	503266704	503268274	-	DXX	99.32	downstream	503265145	503265214
Horvu_10350_5H01G639600.1	553450535	553454222	-	DXX	97.83	gene_body	553451372	553451547
Horvu_10350_5H01G639600.1	553450535	553454222	-	DXX	100	upstream	553455954	553456373
Horvu_10350_7H01G229100.1	106162908	106164251	+	DXX	99.16	downstream	106165062	106165178
Horvu_10350_7H01G321600.1	209868246	209871571	+	DXX	95.24	gene_body	209870739	209870878
Horvu_10350_7H01G321600.1	209868246	209871571	+	DXX	100	gene_body	209870939	209871068
Horvu_10350_7H01G349400.1	256892857	256899889	+	DXX	98.33	gene_body	256895667	256895786
Horvu_10350_7H01G349400.1	256892857	256899889	+	DXX	100	downstream	256900434	256900579
Horvu_10350_7H01G349400.1	256892857	256899889	+	DTM	99.15	downstream	256901581	256902041
Horvu_10350_7H01G386100.1	366422149	366425676	-	DXX	100	upstream	366427178	366427323
Horvu_10350_7H01G397700.1	388865870	388868268	+	DTT	100	upstream	388864014	388864171
Horvu_10350_7H01G397700.1	388865870	388868268	+	DXX	99.58	upstream	388865208	388865444
Horvu_10350_7H01G397700.1	388865870	388868268	+	XXX	100	downstream	388869229	388869322
Horvu_10350_7H01G442500.1	445741713	445743054	-	DXX	96.88	downstream	445740846	445740970
Horvu_10350_7H01G462100.1	469461678	469463754	+	DXX	99.73	downstream	469465263	469465629
Horvu_10350_7H01G496900.1	507162638	507169019	+	DTT	100	gene_body	507166782	507166941
Horvu_10350_7H01G506300.1	516722444	516726734	-	DTC	100	downstream	516722015	516722076
Horvu_10350_7H01G506300.1	516722444	516726734	-	DXX	100	gene_body	516723699	516723802
Horvu_10350_7H01G615400.1	584476706	584480386	-	DXX	100	upstream	584480737	584480895
Horvu_13821_1H01G383200.1	441836416	441837948	-	DXX	95.78	upstream	441839334	441839466
Horvu_13821_1H01G386700.1	444699950	444701923	+	DXX	100	downstream	444703151	444703408
Horvu_13821_2H01G065900.1	19991440	19992949	-	DXX	97.83	downstream	19991224	19991363
Horvu_13821_2H01G066000.1	19995700	19997281	-	DXX	97.96	downstream	19995478	19995619
Horvu_13821_2H01G107500.1	35123093	35124491	-	DXX	98.7	upstream	35125757	35125979
Horvu_13821_2H01G107700.1	35381042	35382411	+	XXX	99.21	upstream	35378998	35379116
Horvu_13821_2H01G107700.1	35381042	35382411	+	DXX	98.26	upstream	35380139	35380359
Horvu_13821_2H01G473500.1	543133497	543138676	-	DXX	100	gene_body	543136314	543136454
Horvu_13821_2H01G506700.1	571899807	571900949	-	XXX	99.51	downstream	571897983	571898182
Horvu_13821_2H01G534700.1	588431837	588433173	-	DXX	100	upstream	588433344	588433737
Horvu_13821_2H01G753700.1	682360592	682361752	+	RLC	100	downstream	682361965	682366972
Horvu_13821_3H01G120700.1	49176705	49181922	-	DXX	100	gene_body	49178891	49179141
Horvu_13821_3H01G207100.1	158363199	158364631	-	DXX	97.08	downstream	158362733	158362998
Horvu_13821_3H01G207100.1	158363199	158364631	-	DXX	98.94	upstream	158365900	158366181
Horvu_13821_3H01G232700.1	191718763	191722075	-	XXX	99.47	upstream	191723471	191723843
Horvu_13821_3H01G467800.1	543961199	543962378	-	DXX	98.97	downstream	543960776	543960871
Horvu_13821_3H01G491100.1	557657190	557663772	+	DXX	100	upstream	557655356	557655446
Horvu_13821_3H01G491100.1	557657190	557663772	+	DTT	100	gene_body	557658329	557658445
Horvu_13821_3H01G491100.1	557657190	557663772	+	RIX	97.65	gene_body	557658550	557658630
Horvu_13821_3H01G491100.1	557657190	557663772	+	DTT	100	downstream	557664287	557664404
Horvu_13821_3H01G544300.1	584548071	584549620	+	DXX	98.47	downstream	584550855	584550991
Horvu_13821_3H01G622500.1	616406130	616406980	+	DXX	100	upstream	616404362	616404618
Horvu_13821_4H01G116200.1	81669783	81670730	+	DXX	97.96	upstream	81667645	81667788
Horvu_13821_4H01G116200.1	81669783	81670730	+	DXX	99.14	upstream	81667789	81668014
Horvu_13821_4H01G116200.1	81669783	81670730	+	DTX	100	upstream	81668021	81668265
Horvu_13821_4H01G116200.1	81669783	81670730	+	DTT	99.09	upstream	81668447	81668660
Horvu_13821_4H01G348500.1	535843675	535845483	-	DXX	99.24	downstream	535843295	535843424
Horvu_13821_4H01G366100.1	553223337	553233011	+	DXX	100	gene_body	553230709	553231018
Horvu_13821_4H01G366100.1	553223337	553233011	+	DXX	95.35	gene_body	553231120	553231237
Horvu_13821_4H01G461700.1	613132665	613133830	+	DTT	95.51	downstream	613134318	613134466
Horvu_13821_4H01G461700.1	613132665	613133830	+	DXX	98.77	downstream	613134486	613134543
Horvu_13821_5H01G059300.1	30368384	30372967	-	DTT	100	upstream	30374315	30374399
Horvu_13821_5H01G227600.1	326719473	326720943	-	DTX	98.89	downstream	326718417	326718673
Horvu_13821_5H01G227700.1	326857699	326859069	-	DTT	100	upstream	326859987	326860096
Horvu_13821_5H01G353700.1	465679646	465681383	-	DXX	97.52	gene_body	465680564	465680619
Horvu_13821_5H01G353700.1	465679646	465681383	-	DTT	100	upstream	465682114	465682266
Horvu_13821_5H01G404400.1	499483259	499487288	-	DXX	100	gene_body	499484890	499485014
Horvu_13821_5H01G404400.1	499483259	499487288	-	XXX	100	upstream	499487988	499488139
Horvu_13821_5H01G559600.1	558046225	558047488	+	DTM	98.74	upstream	558044070	558044225
Horvu_13821_5H01G559700.1	558064423	558065796	+	DTT	96.88	upstream	558062798	558062921
Horvu_13821_5H01G622100.1	581068621	581072312	-	DXX	95.11	gene_body	581069457	581069636
Horvu_13821_5H01G622100.1	581068621	581072312	-	DXX	100	upstream	581074110	581074529
Horvu_13821_6H01G561100.1	572570063	572573934	-	DXX	99.24	gene_body	572571737	572571878
Horvu_13821_7H01G004300.1	1001810	1003170	+	DXX	97.52	upstream	1000545	1000823
Horvu_13821_7H01G059000.1	16904206	16906329	+	DXX	97.96	gene_body	16904962	16905109
Horvu_13821_7H01G214000.1	108048283	108049626	+	DXX	99.16	downstream	108050437	108050553
Horvu_13821_7H01G224700.1	118192063	118398826	-	XXX	98.91	gene_body	118196561	118196652
Horvu_13821_7H01G224700.1	118192063	118398826	-	RLC	100	gene_body	118209648	118218562
Horvu_13821_7H01G225200.1	118848767	118854558	-	XXX	100	upstream	118854976	118855080
Horvu_13821_7H01G306700.1	216846439	216849764	+	DXX	95.24	gene_body	216848932	216849071
Horvu_13821_7H01G306700.1	216846439	216849764	+	DXX	100	gene_body	216849132	216849261
Horvu_13821_7H01G337500.1	268536186	268543702	-	DTM	99.15	downstream	268534034	268534494
Horvu_13821_7H01G337500.1	268536186	268543702	-	DXX	100	downstream	268535496	268535641
Horvu_13821_7H01G337500.1	268536186	268543702	-	DXX	98.33	gene_body	268540291	268540410
Horvu_13821_7H01G372900.1	378671491	378675018	-	DXX	100	upstream	378676549	378676694
Horvu_13821_7H01G384300.1	401899649	401902049	+	DTT	100	upstream	401897792	401897949
Horvu_13821_7H01G384300.1	401899649	401902049	+	DXX	99.58	upstream	401898986	401899222
Horvu_13821_7H01G384300.1	401899649	401902049	+	XXX	100	downstream	401903010	401903103
Horvu_13821_7H01G428300.1	459266782	459268123	+	DXX	96.88	downstream	459268866	459268990
Horvu_13821_7H01G448900.1	484777847	484779923	+	DXX	99.73	downstream	484781434	484781800
Horvu_13821_7H01G483700.1	523728406	523734715	+	DTT	100	gene_body	523732478	523732637
Horvu_13821_7H01G493000.1	533785669	533789959	-	DTC	100	downstream	533785240	533785301
Horvu_13821_7H01G493000.1	533785669	533789959	-	DXX	100	gene_body	533786924	533787027
Horvu_13821_7H01G687800.1	636100884	636103258	-	DTX	100	gene_body	636102409	636102492
Horvu_13821_7H01G695400.1	638828930	638829798	-	DXX	99.48	upstream	638831493	638831691
Horvu_13821_Un01G023200.1	14815901	14817001	-	DXX	99.32	downstream	14814512	14814649
Horvu_13821_Un01G028400.1	16547958	16549626	+	DXX	98.32	upstream	16546302	16546394
Horvu_13942_1H01G379600.1	431201635	431203167	-	DXX	100	upstream	431203790	431203908
Horvu_13942_1H01G379600.1	431201635	431203167	-	DXX	95.78	upstream	431204550	431204683
Horvu_13942_1H01G383100.1	433839384	433841357	+	DXX	100	downstream	433842585	433842842
Horvu_13942_2H01G064400.1	17734516	17736025	-	DXX	97.83	downstream	17734300	17734439
Horvu_13942_2H01G064500.1	17738772	17740353	-	DXX	97.96	downstream	17738550	17738691
Horvu_13942_2H01G104300.1	31672169	31673567	-	DXX	100	upstream	31674719	31674947
Horvu_13942_2H01G104500.1	31891402	31892782	+	DXX	98.26	upstream	31890390	31890614
Horvu_13942_2H01G104500.1	31891402	31892782	+	DTX	98.63	downstream	31894087	31894333
Horvu_13942_2H01G473800.1	532476863	532482042	-	DXX	100	gene_body	532479680	532479820
Horvu_13942_2H01G506400.1	559752830	559753972	-	XXX	99.51	downstream	559751006	559751205
Horvu_13942_2H01G750700.1	666530791	666532726	+	DTX	95.52	downstream	666533940	666534063
Horvu_13942_2H01G759800.1	670457028	670458188	-	RLC	100	downstream	670451795	670456815
Horvu_13942_3H01G082900.1	26291231	26292766	-	DTC	99.58	downstream	26289336	26289572
Horvu_13942_3H01G120200.1	46773470	46778685	-	DXX	100	gene_body	46775653	46775903
Horvu_13942_3H01G205600.1	154738327	154739757	-	DTX	98.53	downstream	154737906	154737979
Horvu_13942_3H01G205600.1	154738327	154739757	-	DXX	99.29	upstream	154740454	154740732
Horvu_13942_3H01G231800.1	189395960	189399272	-	XXX	99.47	upstream	189400671	189401043
Horvu_13942_3H01G469300.1	536407525	536408720	-	DXX	98.97	downstream	536407102	536407197
Horvu_13942_3H01G469300.1	536407525	536408720	-	DXX	99.33	upstream	536409631	536409778
Horvu_13942_3H01G479300.1	543401135	543402199	-	DXX	96.86	upstream	543402489	543402643
Horvu_13942_3H01G492300.1	550124693	550131268	+	DXX	98.96	upstream	550122860	550122953
Horvu_13942_3H01G492300.1	550124693	550131268	+	DXX	95.73	upstream	550124261	550124377
Horvu_13942_3H01G492300.1	550124693	550131268	+	DTT	100	gene_body	550125832	550125946
Horvu_13942_3H01G492300.1	550124693	550131268	+	RIX	96.47	gene_body	550126048	550126127
Horvu_13942_3H01G547600.1	577386591	577388140	-	DXX	99.32	downstream	577385209	577385354
Horvu_13942_4H01G118700.1	79694546	79695493	+	DXX	97.96	upstream	79692408	79692551
Horvu_13942_4H01G118700.1	79694546	79695493	+	DXX	99.14	upstream	79692552	79692777
Horvu_13942_4H01G118700.1	79694546	79695493	+	DTX	100	upstream	79692784	79693028
Horvu_13942_4H01G118700.1	79694546	79695493	+	DTT	99.09	upstream	79693210	79693423
Horvu_13942_4H01G351300.1	526112108	526113916	-	DXX	99.24	downstream	526111728	526111857
Horvu_13942_4H01G368200.1	542773156	542782831	+	DXX	100	gene_body	542780528	542780837
Horvu_13942_4H01G368200.1	542773156	542782831	+	DXX	95.35	gene_body	542780939	542781056
Horvu_13942_4H01G466300.1	600722810	600723975	+	XXX	100	downstream	600724185	600724282
Horvu_13942_4H01G466300.1	600722810	600723975	+	DTT	95.42	downstream	600724466	600724611
Horvu_13942_4H01G477300.1	604389371	604392149	+	DXX	99.62	downstream	604392443	604392702
Horvu_13942_5H01G059900.1	28867152	28871489	-	DTT	100	upstream	28872843	28872927
Horvu_13942_5H01G230900.1	323921919	323923389	-	DTX	98.89	downstream	323920863	323921119
Horvu_13942_5H01G231000.1	324055927	324057297	-	DTT	100	upstream	324058214	324058323
Horvu_13942_5H01G353800.1	460186833	460188570	-	DXX	97.52	gene_body	460187748	460187806
Horvu_13942_5H01G353800.1	460186833	460188570	-	DTT	100	upstream	460189301	460189453
Horvu_13942_5H01G404600.1	493685662	493688988	-	DXX	95.39	downstream	493684612	493684885
Horvu_13942_5H01G404600.1	493685662	493688988	-	DXX	100	gene_body	493687292	493687416
Horvu_13942_5H01G404600.1	493685662	493688988	-	XXX	100	upstream	493689661	493689812
Horvu_13942_5H01G471300.1	520577503	520579074	-	DTC	99.25	downstream	520575859	520575917
Horvu_13942_5H01G471300.1	520577503	520579074	-	DXX	99.32	downstream	520575918	520575987
Horvu_13942_5H01G618200.1	572675361	572679051	-	DXX	95.11	gene_body	572676197	572676376
Horvu_13942_5H01G618200.1	572675361	572679051	-	DXX	100	upstream	572680849	572681268
Horvu_13942_5H01G648000.1	582597661	582598274	-	RLC	100	downstream	582587725	582596354
Horvu_13942_6H01G334800.1	391708007	391709338	-	DTX	100	gene_body	391709093	391709169
Horvu_13942_6H01G479700.1	525180824	525183343	-	DTT	100	downstream	525178891	525179051
Horvu_13942_7H01G154300.1	56834446	56835615	-	XXX	98.2	upstream	56837598	56837988
Horvu_13942_7H01G213900.1	106051309	106052652	+	DXX	99.16	downstream	106053463	106053579
Horvu_13942_7H01G217400.1	108560006	108561322	+	RLC	100	downstream	108562149	108567393
Horvu_13942_7H01G225000.1	115616236	115621671	-	XXX	98.91	upstream	115622073	115622166
Horvu_13942_7H01G225800.1	116232827	116239225	-	XXX	100	upstream	116239644	116239748
Horvu_13942_7H01G306500.1	212326445	212329770	+	DXX	95.24	gene_body	212328938	212329077
Horvu_13942_7H01G306500.1	212326445	212329770	+	DXX	100	gene_body	212329138	212329267
Horvu_13942_7H01G337100.1	263281676	263289024	-	DTM	99.15	downstream	263279524	263279984
Horvu_13942_7H01G337100.1	263281676	263289024	-	DXX	100	downstream	263280986	263281131
Horvu_13942_7H01G337100.1	263281676	263289024	-	DXX	98.33	gene_body	263285780	263285899
Horvu_13942_7H01G370500.1	371568498	371572025	-	DXX	100	upstream	371573555	371573700
Horvu_13942_7H01G382100.1	394420185	394422574	+	DXX	100	upstream	394418324	394418477
Horvu_13942_7H01G382100.1	394420185	394422574	+	DXX	99.58	upstream	394419520	394419756
Horvu_13942_7H01G382100.1	394420185	394422574	+	XXX	100	downstream	394423535	394423628
Horvu_13942_7H01G426200.1	452214825	452216166	-	DXX	96.88	downstream	452213958	452214082
Horvu_13942_7H01G444500.1	476376075	476378151	+	DXX	99.73	downstream	476379662	476380028
Horvu_13942_7H01G478400.1	514748497	514755673	+	DTT	100	gene_body	514753436	514753595
Horvu_13942_7H01G487900.1	524554333	524558623	-	DTC	100	downstream	524553904	524553965
Horvu_13942_7H01G487900.1	524554333	524558623	-	DXX	100	gene_body	524555588	524555691
Horvu_13942_Un01G028300.1	18800787	18801887	-	DXX	99.32	downstream	18799398	18799535
Horvu_13942_Un01G032300.1	19590400	19591301	-	RLC	100	upstream	19592508	19596858
Horvu_13942_Un01G047200.1	25135407	25137075	+	DXX	98.32	upstream	25133751	25133843
Horvu_21599_1H01G380700.1	442117087	442118619	-	DXX	95.78	upstream	442120005	442120137
Horvu_21599_1H01G384100.1	444783086	444785059	+	DXX	100	downstream	444786287	444786544
Horvu_21599_2H01G067400.1	19600598	19602107	-	DXX	97.83	downstream	19600382	19600521
Horvu_21599_2H01G067500.1	19604858	19606439	-	DXX	97.96	downstream	19604636	19604777
Horvu_21599_2H01G106500.1	34903758	34905156	-	DXX	95.65	upstream	34905762	34905938
Horvu_21599_2H01G106500.1	34903758	34905156	-	DXX	98.7	upstream	34906592	34906816
Horvu_21599_2H01G106700.1	35157008	35158377	+	DXX	98.26	upstream	35155868	35156092
Horvu_21599_2H01G106700.1	35157008	35158377	+	DTX	99.57	upstream	35156386	35156619
Horvu_21599_2H01G107000.1	35506898	35508242	-	DXX	98.74	downstream	35505243	35505406
Horvu_21599_2H01G471300.1	540984915	540985532	+	DXX	97.44	downstream	540987038	540987150
Horvu_21599_2H01G473700.1	542561129	542566308	-	DXX	100	gene_body	542563946	542564086
Horvu_21599_2H01G506200.1	571063975	571065123	+	XXX	99.51	downstream	571066794	571066993
Horvu_21599_2H01G533600.1	587499446	587500782	-	DXX	100	upstream	587500955	587501348
Horvu_21599_3H01G122900.1	50795335	50800552	-	DXX	100	gene_body	50797521	50797771
Horvu_21599_3H01G210100.1	160628531	160629932	-	DXX	97.81	downstream	160627862	160627917
Horvu_21599_3H01G210100.1	160628531	160629932	-	DXX	100	upstream	160630627	160630908
Horvu_21599_3H01G236400.1	194152078	194155390	-	XXX	99.47	upstream	194156786	194157160
Horvu_21599_3H01G353700.1	440907112	440913257	-	DXX	98.44	gene_body	440908650	440908778
Horvu_21599_3H01G474400.1	548347596	548348775	-	DXX	98.97	downstream	548347173	548347268
Horvu_21599_3H01G474400.1	548347596	548348775	-	DXX	99.33	upstream	548349690	548349837
Horvu_21599_3H01G483800.1	555264091	555265155	-	DXX	96.86	upstream	555265445	555265599
Horvu_21599_3H01G497200.1	562127410	562133878	+	DXX	95.73	upstream	562126980	562127096
Horvu_21599_3H01G497200.1	562127410	562133878	+	DTT	100	gene_body	562128549	562128665
Horvu_21599_3H01G497200.1	562127410	562133878	+	RIX	97.65	gene_body	562128770	562128850
Horvu_21599_3H01G547500.1	590636194	590638074	-	DTC	99.62	upstream	590639239	590639311
Horvu_21599_3H01G548700.1	591614414	591615963	-	DXX	99.32	downstream	591613032	591613177
Horvu_21599_3H01G555100.1	594297020	594298120	+	DXX	99.32	downstream	594299372	594299509
Horvu_21599_4H01G117100.1	82280765	82281712	+	DXX	97.96	upstream	82278627	82278770
Horvu_21599_4H01G117100.1	82280765	82281712	+	DXX	99.14	upstream	82278771	82278996
Horvu_21599_4H01G117100.1	82280765	82281712	+	DTX	100	upstream	82279003	82279247
Horvu_21599_4H01G117100.1	82280765	82281712	+	DTT	99.09	upstream	82279429	82279642
Horvu_21599_4H01G348700.1	538090184	538091992	-	DXX	99.24	downstream	538089804	538089933
Horvu_21599_4H01G365300.1	555037874	555047528	+	DXX	100	gene_body	555045247	555045556
Horvu_21599_4H01G365300.1	555037874	555047528	+	DXX	100	gene_body	555045627	555045753
Horvu_21599_4H01G464300.1	614549646	614550811	+	XXX	100	downstream	614551021	614551118
Horvu_21599_4H01G464300.1	614549646	614550811	+	DTT	95.42	downstream	614551302	614551447
Horvu_21599_5H01G059300.1	29483876	29488462	+	DTT	100	upstream	29482448	29482532
Horvu_21599_5H01G227700.1	323700731	323702201	-	DTX	98.89	downstream	323699675	323699931
Horvu_21599_5H01G227800.1	323796775	323798161	-	DTT	100	upstream	323799079	323799188
Horvu_21599_5H01G353300.1	462843514	462845252	-	DXX	97.52	gene_body	462844430	462844488
Horvu_21599_5H01G353300.1	462843514	462845252	-	DTT	100	upstream	462845983	462846135
Horvu_21599_5H01G401500.1	497016177	497019503	-	DXX	95.39	downstream	497015127	497015400
Horvu_21599_5H01G401500.1	497016177	497019503	-	DXX	100	gene_body	497017807	497017931
Horvu_21599_5H01G401500.1	497016177	497019503	-	XXX	100	upstream	497020176	497020327
Horvu_21599_5H01G470400.1	524879076	524880647	-	DTC	99.25	downstream	524877438	524877496
Horvu_21599_5H01G470400.1	524879076	524880647	-	DXX	99.32	downstream	524877497	524877566
Horvu_21599_5H01G619500.1	580156862	580160553	-	DXX	95.11	gene_body	580157698	580157877
Horvu_21599_5H01G619500.1	580156862	580160553	-	DXX	100	upstream	580162352	580162771
Horvu_21599_6H01G059900.1	17570581	17571441	+	DTX	100	upstream	17568548	17568847
Horvu_21599_7H01G062100.1	17790609	17792732	+	DXX	97.96	gene_body	17791365	17791512
Horvu_21599_7H01G224500.1	114745129	114746472	+	DXX	99.16	downstream	114747283	114747399
Horvu_21599_7H01G315700.1	221519351	221522679	+	DXX	95.24	gene_body	221521847	221521986
Horvu_21599_7H01G315700.1	221519351	221522679	+	DXX	100	gene_body	221522047	221522176
Horvu_21599_7H01G347500.1	274920909	274928359	-	DTM	99.15	downstream	274918757	274919217
Horvu_21599_7H01G347500.1	274920909	274928359	-	DXX	100	downstream	274920219	274920364
Horvu_21599_7H01G347500.1	274920909	274928359	-	DXX	98.33	gene_body	274925013	274925132
Horvu_21599_7H01G381800.1	387167164	387170691	-	DXX	100	upstream	387172245	387172390
Horvu_21599_7H01G393400.1	410371007	410373396	+	DXX	100	upstream	410369145	410369298
Horvu_21599_7H01G393400.1	410371007	410373396	+	DXX	99.58	upstream	410370342	410370578
Horvu_21599_7H01G393400.1	410371007	410373396	+	XXX	100	downstream	410374357	410374450
Horvu_21599_7H01G456400.1	495571564	495573653	+	DXX	99.73	downstream	495575162	495575522
Horvu_21599_7H01G488400.1	534256843	534263497	+	DTT	100	gene_body	534261225	534261384
Horvu_21599_7H01G488400.1	534256843	534263497	+	DTX	98.89	gene_body	534262224	534262483
Horvu_21599_7H01G498100.1	544317721	544322013	+	DXX	100	gene_body	544320655	544320758
Horvu_21599_7H01G606600.1	619154561	619158246	-	DXX	100	upstream	619158600	619158758
Horvu_21599_7H01G706300.1	653644603	653645481	+	DXX	100	upstream	653643750	653643918
Horvu_3081_1H01G388400.1	430311883	430313415	-	DXX	100	upstream	430314038	430314156
Horvu_3081_1H01G388400.1	430311883	430313415	-	DXX	95.78	upstream	430314798	430314931
Horvu_3081_1H01G392100.1	432919520	432921493	+	DXX	100	downstream	432922721	432922978
Horvu_3081_2H01G066200.1	18609342	18610851	-	DXX	97.83	downstream	18609126	18609265
Horvu_3081_2H01G107300.1	32987504	32988902	-	DXX	95.65	upstream	32989508	32989684
Horvu_3081_2H01G107300.1	32987504	32988902	-	DXX	98.7	upstream	32990338	32990562
Horvu_3081_2H01G107500.1	33220214	33221583	+	DXX	98.26	upstream	33219074	33219298
Horvu_3081_2H01G107500.1	33220214	33221583	+	DTX	99.57	upstream	33219592	33219825
Horvu_3081_2H01G107800.1	33532725	33534087	-	DXX	98.74	downstream	33531062	33531225
Horvu_3081_2H01G474400.1	529910811	529915990	-	DXX	100	gene_body	529913628	529913768
Horvu_3081_2H01G506600.1	556538106	556539248	-	XXX	99.51	downstream	556536282	556536481
Horvu_3081_2H01G763800.1	664256118	664257278	+	RLC	100	downstream	664257491	664262498
Horvu_3081_3H01G078700.1	25925434	25926969	-	DTC	99.58	downstream	25923539	25923775
Horvu_3081_3H01G117300.1	46528620	46533837	-	DXX	100	gene_body	46530806	46531056
Horvu_3081_3H01G203200.1	152887153	152888585	-	DXX	99.29	upstream	152889282	152889560
Horvu_3081_3H01G228400.1	185159926	185163238	-	XXX	99.47	upstream	185164634	185165006
Horvu_3081_3H01G476500.1	540888994	540890058	-	DXX	96.86	upstream	540890348	540890502
Horvu_3081_3H01G489000.1	547636194	547642768	+	DXX	98.96	upstream	547634361	547634454
Horvu_3081_3H01G489000.1	547636194	547642768	+	DXX	95.73	upstream	547635762	547635878
Horvu_3081_3H01G489000.1	547636194	547642768	+	DTT	100	gene_body	547637333	547637447
Horvu_3081_3H01G489000.1	547636194	547642768	+	RIX	96.47	gene_body	547637549	547637628
Horvu_3081_3H01G543700.1	576641059	576642608	+	DXX	100	downstream	576643878	576643996
Horvu_3081_3H01G636300.1	611314608	611315964	-	DXX	100	upstream	611317464	611317724
Horvu_3081_4H01G114200.1	79396996	79397943	+	DXX	97.96	upstream	79394858	79395001
Horvu_3081_4H01G114200.1	79396996	79397943	+	DXX	99.14	upstream	79395002	79395227
Horvu_3081_4H01G114200.1	79396996	79397943	+	DTX	100	upstream	79395234	79395478
Horvu_3081_4H01G114200.1	79396996	79397943	+	DTT	99.09	upstream	79395660	79395873
Horvu_3081_4H01G345900.1	524087497	524089305	-	DXX	99.24	downstream	524087117	524087246
Horvu_3081_4H01G363200.1	540779371	540789047	+	DXX	100	gene_body	540786744	540787053
Horvu_3081_4H01G363200.1	540779371	540789047	+	DXX	95.35	gene_body	540787155	540787272
Horvu_3081_4H01G462400.1	600267901	600269066	+	DTT	95.51	downstream	600269554	600269702
Horvu_3081_4H01G462400.1	600267901	600269066	+	DXX	98.77	downstream	600269722	600269779
Horvu_3081_4H01G472800.1	603878987	603881765	+	DXX	99.62	downstream	603882059	603882318
Horvu_3081_5H01G062000.1	28487670	28492253	-	DTT	100	upstream	28493601	28493685
Horvu_3081_5H01G236500.1	317636920	317638390	-	DTX	98.89	downstream	317635864	317636120
Horvu_3081_5H01G236600.1	317771623	317772993	-	DTT	100	upstream	317773911	317774020
Horvu_3081_5H01G364300.1	454072839	454074577	-	DXX	97.52	gene_body	454073755	454073813
Horvu_3081_5H01G364300.1	454072839	454074577	-	DTT	100	upstream	454075308	454075460
Horvu_3081_5H01G413600.1	487044782	487048106	-	DXX	100	gene_body	487046413	487046537
Horvu_3081_5H01G413600.1	487044782	487048106	-	XXX	100	upstream	487048806	487048957
Horvu_3081_5H01G482700.1	514142187	514143757	-	DTC	99.25	downstream	514140555	514140613
Horvu_3081_5H01G482700.1	514142187	514143757	-	DXX	99.32	downstream	514140614	514140683
Horvu_3081_5H01G633300.1	567490214	567493901	-	DXX	97.83	gene_body	567491051	567491226
Horvu_3081_5H01G633300.1	567490214	567493901	-	DXX	100	upstream	567495633	567496052
Horvu_3081_6H01G343300.1	396643728	396645059	-	DTX	100	gene_body	396644814	396644890
Horvu_3081_7H01G007500.1	1958872	1960231	-	DXX	97.52	upstream	1961218	1961496
Horvu_3081_7H01G065200.1	16592200	16595251	+	DXX	100	downstream	16597007	16597279
Horvu_3081_7H01G065300.1	16607016	16609277	+	DXX	97.96	gene_body	16607910	16608060
Horvu_3081_7H01G065400.1	16790854	16793697	-	XXX	100	downstream	16789018	16789214
Horvu_3081_7H01G161300.1	57434687	57435856	-	XXX	98.2	upstream	57437839	57438229
Horvu_3081_7H01G221100.1	105991713	105993056	+	DXX	99.16	downstream	105993867	105993983
Horvu_3081_7H01G225000.1	108538933	108540249	+	RLC	100	downstream	108541076	108546320
Horvu_3081_7H01G315300.1	211509103	211512428	+	DXX	95.24	gene_body	211511596	211511735
Horvu_3081_7H01G315300.1	211509103	211512428	+	DXX	100	gene_body	211511796	211511925
Horvu_3081_7H01G346600.1	263658922	263665907	-	DTM	99.15	downstream	263656770	263657230
Horvu_3081_7H01G346600.1	263658922	263665907	-	DXX	100	downstream	263658232	263658377
Horvu_3081_7H01G346600.1	263658922	263665907	-	DXX	98.33	gene_body	263663026	263663145
Horvu_3081_7H01G380800.1	372791504	372795031	-	DXX	100	upstream	372796561	372796706
Horvu_3081_7H01G392300.1	395554423	395556812	+	DXX	100	upstream	395552562	395552715
Horvu_3081_7H01G392300.1	395554423	395556812	+	DXX	99.58	upstream	395553758	395553994
Horvu_3081_7H01G392300.1	395554423	395556812	+	XXX	100	downstream	395557773	395557866
Horvu_3081_7H01G437100.1	453388342	453389683	-	DXX	96.88	downstream	453387475	453387599
Horvu_3081_7H01G456300.1	477463321	477465397	+	DXX	98.64	downstream	477466912	477467274
Horvu_3081_7H01G490200.1	515482642	515489285	+	DTT	100	gene_body	515487048	515487207
Horvu_3081_7H01G490200.1	515482642	515489285	+	RLC	100	downstream	515491135	515496087
Horvu_3081_7H01G500100.1	525434304	525438594	-	DTC	100	downstream	525433875	525433936
Horvu_3081_7H01G500100.1	525434304	525438594	-	DXX	100	gene_body	525435559	525435662
Horvu_3081_7H01G607000.1	595499272	595502958	-	DXX	100	upstream	595503312	595503470
Horvu_3081_7H01G695500.1	624371620	624373993	-	DTX	100	gene_body	624373145	624373228
Horvu_3081_Un01G025600.1	14657449	14658628	-	DXX	98.97	downstream	14657026	14657121
Horvu_3081_Un01G028900.1	15858105	15859196	-	DXX	97.59	downstream	15856756	15856834
Horvu_7552_1H01G387200.1	432157439	432158971	-	DXX	100	upstream	432159594	432159712
Horvu_7552_1H01G387200.1	432157439	432158971	-	DXX	95.78	upstream	432160354	432160487
Horvu_7552_1H01G390200.1	434609970	434611943	+	DXX	100	downstream	434613171	434613428
Horvu_7552_2H01G064700.1	18049780	18051289	-	DXX	97.83	downstream	18049564	18049703
Horvu_7552_2H01G064800.1	18054038	18055619	-	DXX	97.96	downstream	18053816	18053957
Horvu_7552_2H01G105300.1	32322614	32324011	-	DXX	100	upstream	32325273	32325506
Horvu_7552_2H01G105600.1	32561770	32563150	+	XXX	99.21	upstream	32559730	32559849
Horvu_7552_2H01G105600.1	32561770	32563150	+	DXX	98.26	upstream	32560862	32561086
Horvu_7552_2H01G105600.1	32561770	32563150	+	DTX	100	downstream	32564490	32564725
Horvu_7552_2H01G476400.1	533865387	533870566	-	DXX	100	gene_body	533868204	533868344
Horvu_7552_2H01G503500.1	557369800	557370375	-	DXX	95.48	upstream	557371728	557371903
Horvu_7552_2H01G508000.1	560924611	560925753	-	XXX	99.51	downstream	560922787	560922986
Horvu_7552_2H01G535600.1	577034560	577035898	-	DXX	95.72	upstream	577036599	577036975
Horvu_7552_2H01G762100.1	671200507	671202442	-	DTX	95.52	downstream	671199170	671199293
Horvu_7552_3H01G084200.1	24803678	24805210	-	DTC	99.58	downstream	24801786	24802022
Horvu_7552_3H01G120700.1	45798091	45803306	-	DXX	100	gene_body	45800274	45800524
Horvu_7552_3H01G207300.1	151369639	151371071	-	DTX	96.48	downstream	151369196	151369291
Horvu_7552_3H01G207300.1	151369639	151371071	-	DXX	98.94	upstream	151372366	151372647
Horvu_7552_3H01G235500.1	185319971	185323283	-	XXX	99.47	upstream	185324679	185325048
Horvu_7552_3H01G485900.1	544344968	544346032	-	DXX	96.86	upstream	544346322	544346476
Horvu_7552_3H01G498600.1	550976476	550983240	+	DXX	100	upstream	550974639	550974729
Horvu_7552_3H01G498600.1	550976476	550983240	+	DXX	95.73	upstream	550976044	550976160
Horvu_7552_3H01G498600.1	550976476	550983240	+	DTT	100	gene_body	550977789	550977905
Horvu_7552_3H01G498600.1	550976476	550983240	+	RIX	97.65	gene_body	550978010	550978090
Horvu_7552_3H01G498600.1	550976476	550983240	+	DTT	100	downstream	550983755	550983875
Horvu_7552_3H01G551800.1	576605020	576606569	+	DXX	98.47	downstream	576607804	576607940
Horvu_7552_3H01G646700.1	611217900	611218750	-	DXX	100	upstream	611220004	611220264
Horvu_7552_4H01G112900.1	79384242	79385189	+	DXX	97.96	upstream	79382103	79382246
Horvu_7552_4H01G112900.1	79384242	79385189	+	DXX	99.14	upstream	79382247	79382463
Horvu_7552_4H01G112900.1	79384242	79385189	+	DTT	99.09	upstream	79382905	79383118
Horvu_7552_4H01G346100.1	525860763	525862571	-	DXX	99.24	downstream	525860383	525860512
Horvu_7552_4H01G363600.1	541714409	541724084	+	DXX	100	gene_body	541721781	541722090
Horvu_7552_4H01G363600.1	541714409	541724084	+	DXX	95.35	gene_body	541722192	541722309
Horvu_7552_4H01G459300.1	598849219	598850384	+	DTT	95.51	downstream	598850872	598851020
Horvu_7552_4H01G459300.1	598849219	598850384	+	DXX	98.77	downstream	598851040	598851097
Horvu_7552_4H01G485700.1	609217381	609221893	-	DXX	100	upstream	609223797	609223958
Horvu_7552_4H01G516000.1	619053639	619054541	+	RLC	100	upstream	619048082	619052432
Horvu_7552_5H01G063300.1	29113934	29118269	-	DTT	100	upstream	29119582	29119666
Horvu_7552_5H01G233900.1	320685479	320686949	-	DTX	98.89	downstream	320684423	320684679
Horvu_7552_5H01G234000.1	320779993	320781369	-	DTT	100	upstream	320782287	320782396
Horvu_7552_5H01G358200.1	456475507	456477245	-	DXX	97.52	gene_body	456476423	456476481
Horvu_7552_5H01G358200.1	456475507	456477245	-	DTT	100	upstream	456477976	456478128
Horvu_7552_5H01G407700.1	488225560	488228886	-	DXX	95.39	downstream	488224510	488224783
Horvu_7552_5H01G407700.1	488225560	488228886	-	DXX	100	gene_body	488227190	488227314
Horvu_7552_5H01G407700.1	488225560	488228886	-	XXX	100	upstream	488229559	488229710
Horvu_7552_5H01G475600.1	514944615	514946186	-	DTC	99.25	downstream	514942987	514943045
Horvu_7552_5H01G475600.1	514944615	514946186	-	DXX	99.32	downstream	514943046	514943115
Horvu_7552_5H01G475600.1	514944615	514946186	-	DXX	96.18	downstream	514943135	514943262
Horvu_7552_5H01G559400.1	544377705	544378997	+	DXX	98.77	downstream	544379044	544379118
Horvu_7552_5H01G623500.1	567505460	567509147	-	DXX	97.83	gene_body	567506297	567506472
Horvu_7552_5H01G623500.1	567505460	567509147	-	DXX	100	upstream	567510879	567511298
Horvu_7552_5H01G653000.1	577255611	577256224	-	RLC	100	downstream	577245675	577254304
Horvu_7552_6H01G338400.1	395627544	395628875	-	DTX	100	gene_body	395628630	395628706
Horvu_7552_7H01G003200.1	742425	743785	-	DXX	97.52	upstream	744772	745050
Horvu_7552_7H01G059100.1	16505831	16508092	+	DXX	97.96	gene_body	16506725	16506875
Horvu_7552_7H01G059500.1	16669840	16672701	-	XXX	100	downstream	16668007	16668203
Horvu_7552_7H01G217100.1	107013479	107014822	+	DXX	99.16	downstream	107015635	107015751
Horvu_7552_7H01G227500.1	116618919	116835236	-	XXX	98.91	gene_body	116620731	116620822
Horvu_7552_7H01G227500.1	116618919	116835236	-	RLC	100	gene_body	116632868	116641793
Horvu_7552_7H01G227500.1	116618919	116835236	-	XXX	100	gene_body	116825508	116825875
Horvu_7552_7H01G228600.1	117965448	118201190	-	XXX	100	gene_body	117975149	117975270
Horvu_7552_7H01G228600.1	117965448	118201190	-	XXX	99.17	gene_body	117979318	117979438
Horvu_7552_7H01G228600.1	117965448	118201190	-	RLX	100	gene_body	118089961	118097427
Horvu_7552_7H01G228600.1	117965448	118201190	-	DXX	97.71	gene_body	118178698	118178827
Horvu_7552_7H01G311000.1	214136683	214140008	+	DXX	95.24	gene_body	214139176	214139315
Horvu_7552_7H01G311000.1	214136683	214140008	+	DXX	100	gene_body	214139376	214139505
Horvu_7552_7H01G341900.1	266754187	266761171	-	DTM	99.15	downstream	266752035	266752495
Horvu_7552_7H01G341900.1	266754187	266761171	-	DXX	100	downstream	266753497	266753642
Horvu_7552_7H01G341900.1	266754187	266761171	-	DXX	98.33	gene_body	266758291	266758410
Horvu_7552_7H01G375400.1	375255484	375259010	-	DXX	100	downstream	375254149	375254425
Horvu_7552_7H01G375400.1	375255484	375259010	-	DXX	100	upstream	375260564	375260709
Horvu_7552_7H01G387200.1	398213269	398215660	+	DXX	100	upstream	398211412	398211565
Horvu_7552_7H01G387200.1	398213269	398215660	+	DXX	99.58	upstream	398212604	398212840
Horvu_7552_7H01G387200.1	398213269	398215660	+	XXX	100	downstream	398216622	398216715
Horvu_7552_7H01G449800.1	480103974	480106050	+	DXX	99.73	downstream	480107561	480107927
Horvu_7552_7H01G459500.1	490304949	490307579	+	DTC	99.22	upstream	490303881	490304264
Horvu_7552_7H01G483700.1	517729032	517735522	+	DTT	100	gene_body	517733249	517733408
Horvu_7552_7H01G483700.1	517729032	517735522	+	DTX	98.89	gene_body	517734248	517734507
Horvu_7552_7H01G492500.1	527771817	527776097	-	DTC	100	downstream	527770941	527771501
Horvu_7552_7H01G492500.1	527771817	527776097	-	DXX	100	gene_body	527773062	527773165
Horvu_7552_7H01G598700.1	598614274	598617956	-	DXX	97.48	upstream	598618308	598618464
Horvu_7552_7H01G686600.1	628565877	628568250	-	DTX	100	gene_body	628567402	628567485
Horvu_7552_Un01G049600.1	26657900	26659568	-	DXX	98.32	upstream	26661132	26661224
Horvu_8148_1H01G385100.1	435122900	435124432	-	DXX	98.46	upstream	435125046	435125174
Horvu_8148_1H01G385100.1	435122900	435124432	-	DXX	95.78	upstream	435125804	435125937
Horvu_8148_1H01G388400.1	437816185	437818158	+	DXX	100	downstream	437819379	437819636
Horvu_8148_2H01G008200.1	2417960	2418821	-	DTT	100	upstream	2420599	2420677
Horvu_8148_2H01G065400.1	19130518	19132027	-	DXX	97.83	downstream	19130302	19130441
Horvu_8148_2H01G065500.1	19134778	19136359	-	DXX	97.96	downstream	19134556	19134697
Horvu_8148_2H01G109400.1	34457692	34459090	-	DXX	98.7	upstream	34460356	34460578
Horvu_8148_2H01G109600.1	34703097	34704466	+	XXX	99.21	upstream	34701053	34701171
Horvu_8148_2H01G109600.1	34703097	34704466	+	DXX	98.26	upstream	34702194	34702414
Horvu_8148_2H01G476300.1	532505096	532510275	-	DXX	100	gene_body	532507913	532508053
Horvu_8148_2H01G507700.1	559528438	559529580	-	XXX	99.51	downstream	559526614	559526813
Horvu_8148_2H01G757000.1	667340395	667341555	+	RLC	100	downstream	667341768	667346774
Horvu_8148_3H01G123900.1	46620808	46626025	-	DXX	100	gene_body	46622994	46623244
Horvu_8148_3H01G210200.1	154130165	154131566	-	DXX	97.81	downstream	154129496	154129551
Horvu_8148_3H01G210200.1	154130165	154131566	-	DXX	100	upstream	154132261	154132542
Horvu_8148_3H01G236000.1	186833239	186836551	-	XXX	99.47	upstream	186837947	186838319
Horvu_8148_3H01G474200.1	534501803	534502982	+	DXX	99.33	upstream	534500741	534500888
Horvu_8148_3H01G474200.1	534501803	534502982	+	DXX	98.97	downstream	534503310	534503405
Horvu_8148_3H01G483500.1	540393209	540394273	-	DXX	96.86	upstream	540394563	540394717
Horvu_8148_3H01G495600.1	546982330	546989963	+	DXX	95.73	upstream	546981898	546982014
Horvu_8148_3H01G495600.1	546982330	546989963	+	DTT	100	gene_body	546983643	546983759
Horvu_8148_3H01G495600.1	546982330	546989963	+	RIX	97.65	gene_body	546983864	546983944
Horvu_8148_3H01G495600.1	546982330	546989963	+	DTT	100	downstream	546990478	546990598
Horvu_8148_3H01G546900.1	574491193	574493073	-	DXX	96.01	upstream	574493872	574494128
Horvu_8148_3H01G546900.1	574491193	574493073	-	DXX	100	upstream	574494149	574494403
Horvu_8148_3H01G549600.1	576007864	576009413	+	DXX	99.32	downstream	576010650	576010795
Horvu_8148_3H01G641900.1	610407925	610409281	-	DXX	100	upstream	610410781	610411041
Horvu_8148_4H01G116700.1	79298428	79299375	+	DXX	97.96	upstream	79296290	79296433
Horvu_8148_4H01G116700.1	79298428	79299375	+	DXX	99.14	upstream	79296434	79296659
Horvu_8148_4H01G116700.1	79298428	79299375	+	DTX	100	upstream	79296666	79296910
Horvu_8148_4H01G116700.1	79298428	79299375	+	DTT	99.09	upstream	79297092	79297305
Horvu_8148_4H01G349500.1	527397300	527399108	-	DXX	99.24	downstream	527396920	527397049
Horvu_8148_4H01G367800.1	544050713	544060387	+	DXX	100	gene_body	544058085	544058394
Horvu_8148_4H01G367800.1	544050713	544060387	+	DXX	95.35	gene_body	544058496	544058613
Horvu_8148_4H01G465800.1	601600647	601601812	+	XXX	100	downstream	601602022	601602119
Horvu_8148_4H01G465800.1	601600647	601601812	+	DTT	95.42	downstream	601602303	601602448
Horvu_8148_4H01G476700.1	605413692	605416470	+	DXX	99.62	downstream	605416764	605417023
Horvu_8148_4H01G493400.1	611951824	611956054	-	DXX	98.75	upstream	611957963	611958119
Horvu_8148_5H01G061600.1	30572779	30577101	-	DTT	100	upstream	30578445	30578529
Horvu_8148_5H01G239600.1	320893230	320894700	-	DTX	98.89	downstream	320892174	320892430
Horvu_8148_5H01G239700.1	320988739	320990125	-	DTT	100	upstream	320991043	320991152
Horvu_8148_5H01G367700.1	458450093	458451830	-	DXX	97.52	gene_body	458451011	458451066
Horvu_8148_5H01G367700.1	458450093	458451830	-	DTT	100	upstream	458452561	458452713
Horvu_8148_5H01G416600.1	490939084	490942409	-	DXX	100	gene_body	490940716	490940840
Horvu_8148_5H01G484400.1	517415621	517417192	-	DXX	99.32	downstream	517413947	517414105
Horvu_8148_5H01G484400.1	517415621	517417192	-	DXX	96.18	downstream	517414125	517414252
Horvu_8148_5H01G634600.1	569477486	569481177	-	DXX	95.11	gene_body	569478322	569478501
Horvu_8148_5H01G634600.1	569477486	569481177	-	DXX	100	upstream	569482975	569483394
Horvu_8148_6H01G345800.1	398894017	398895348	-	DTX	100	gene_body	398895103	398895179
Horvu_8148_7H01G217300.1	104690392	104691735	+	DXX	99.16	downstream	104692548	104692664
Horvu_8148_7H01G228900.1	115200066	115202720	-	XXX	100	upstream	115204221	115204325
Horvu_8148_7H01G309900.1	210382062	210385387	+	DXX	95.24	gene_body	210384555	210384694
Horvu_8148_7H01G309900.1	210382062	210385387	+	DXX	100	gene_body	210384755	210384884
Horvu_8148_7H01G340300.1	261110983	261118257	-	DTM	99.15	downstream	261108831	261109291
Horvu_8148_7H01G340300.1	261110983	261118257	-	DXX	100	downstream	261110293	261110438
Horvu_8148_7H01G340300.1	261110983	261118257	-	DXX	98.33	gene_body	261115088	261115207
Horvu_8148_7H01G374900.1	369369647	369373174	-	DXX	100	upstream	369374705	369374850
Horvu_8148_7H01G386400.1	392445912	392448312	+	DTT	100	upstream	392444055	392444212
Horvu_8148_7H01G386400.1	392445912	392448312	+	DXX	99.58	upstream	392445249	392445485
Horvu_8148_7H01G386400.1	392445912	392448312	+	XXX	100	downstream	392449273	392449366
Horvu_8148_7H01G430800.1	450595190	450596531	-	DXX	96.88	downstream	450594323	450594447
Horvu_8148_7H01G484700.1	512766298	512773062	+	DTT	100	gene_body	512770825	512770984
Horvu_8148_7H01G484700.1	512766298	512773062	+	RLC	100	downstream	512774912	512779863
Horvu_8148_7H01G493900.1	522707635	522711924	-	DTC	100	downstream	522707206	522707267
Horvu_8148_7H01G493900.1	522707635	522711924	-	DXX	100	gene_body	522708890	522708993
Horvu_8148_7H01G692600.1	623652455	623654826	-	DTX	100	gene_body	623653980	623654063
Horvu_8148_7H01G704600.1	627374167	627375036	-	DXX	99.48	upstream	627376731	627376929
Horvu_8148_7H01G712000.1	629659728	629661396	-	DXX	98.32	upstream	629662960	629663052
Horvu_8148_Un01G029800.1	16146792	16148868	+	DXX	99.73	downstream	16150379	16150745
Horvu_8148_Un01G030700.1	16843177	16844277	+	DXX	99.32	downstream	16845529	16845666
Horvu_9043_1H01G384700.1	434092392	434093924	-	DXX	98.46	upstream	434094538	434094666
Horvu_9043_1H01G384700.1	434092392	434093924	-	DXX	95.78	upstream	434095296	434095429
Horvu_9043_1H01G388300.1	436822794	436824767	+	DXX	100	downstream	436825988	436826245
Horvu_9043_2H01G067500.1	19668562	19670071	-	DXX	97.83	downstream	19668346	19668485
Horvu_9043_2H01G067600.1	19672822	19674400	-	DXX	97.96	downstream	19672600	19672741
Horvu_9043_2H01G108400.1	34345332	34346730	-	DXX	98.7	upstream	34347996	34348218
Horvu_9043_2H01G108700.1	34595078	34596447	+	XXX	99.21	upstream	34593034	34593152
Horvu_9043_2H01G108700.1	34595078	34596447	+	DXX	98.26	upstream	34594175	34594395
Horvu_9043_2H01G477700.1	541870180	541875359	-	DXX	100	gene_body	541872997	541873137
Horvu_9043_2H01G509300.1	569742412	569743560	-	XXX	99.51	downstream	569740542	569740741
Horvu_9043_2H01G534800.1	585543068	585544406	-	DXX	100	upstream	585544728	585545121
Horvu_9043_3H01G115300.1	46070288	46076008	-	DXX	100	gene_body	46072977	46073227
Horvu_9043_3H01G201400.1	155110551	155111983	-	DXX	97.08	downstream	155110084	155110350
Horvu_9043_3H01G201400.1	155110551	155111983	-	DXX	98.94	upstream	155113272	155113553
Horvu_9043_3H01G228000.1	187910398	187913710	-	XXX	99.47	upstream	187915106	187915478
Horvu_9043_3H01G464900.1	535376082	535377261	-	DXX	98.97	downstream	535375659	535375754
Horvu_9043_3H01G464900.1	535376082	535377261	-	DXX	99.33	upstream	535378176	535378323
Horvu_9043_3H01G474800.1	542557608	542558672	-	DXX	96.86	upstream	542558962	542559116
Horvu_9043_3H01G487400.1	549399745	549406509	+	DXX	95.73	upstream	549399313	549399429
Horvu_9043_3H01G487400.1	549399745	549406509	+	DTT	100	gene_body	549401058	549401174
Horvu_9043_3H01G487400.1	549399745	549406509	+	RIX	97.65	gene_body	549401279	549401359
Horvu_9043_3H01G487400.1	549399745	549406509	+	DTT	100	downstream	549407024	549407144
Horvu_9043_3H01G539300.1	577573551	577575431	-	DTC	99.62	upstream	577576596	577576668
Horvu_9043_3H01G541500.1	578894465	578896014	+	DXX	98.47	downstream	578897249	578897385
Horvu_9043_3H01G547000.1	581202635	581203735	-	DXX	99.32	downstream	581201246	581201383
Horvu_9043_3H01G635700.1	614358964	614359814	-	DXX	100	upstream	614361610	614361870
Horvu_9043_4H01G113400.1	79591275	79592222	+	DXX	97.96	upstream	79589137	79589280
Horvu_9043_4H01G113400.1	79591275	79592222	+	DXX	99.14	upstream	79589281	79589506
Horvu_9043_4H01G113400.1	79591275	79592222	+	DTX	100	upstream	79589513	79589757
Horvu_9043_4H01G113400.1	79591275	79592222	+	DTT	99.09	upstream	79589939	79590152
Horvu_9043_4H01G347500.1	529767534	529769342	-	DXX	99.24	downstream	529767154	529767283
Horvu_9043_4H01G365200.1	546185831	546195505	+	DXX	100	gene_body	546193203	546193512
Horvu_9043_4H01G365200.1	546185831	546195505	+	DXX	95.35	gene_body	546193614	546193731
Horvu_9043_4H01G459800.1	604244969	604246134	+	DTT	95.51	downstream	604246600	604246748
Horvu_9043_4H01G459800.1	604244969	604246134	+	DXX	98.77	downstream	604246768	604246825
Horvu_9043_4H01G470400.1	607764557	607767335	+	DXX	99.62	downstream	607767629	607767888
Horvu_9043_5H01G063300.1	28841738	28846324	-	DTT	100	upstream	28847668	28847752
Horvu_9043_5H01G233200.1	320179071	320180541	-	DTX	98.89	downstream	320178015	320178271
Horvu_9043_5H01G233300.1	320312473	320313843	-	DTT	100	upstream	320314761	320314870
Horvu_9043_5H01G360200.1	458501944	458503681	-	DXX	97.52	gene_body	458502862	458502917
Horvu_9043_5H01G360200.1	458501944	458503681	-	DTT	100	upstream	458504412	458504564
Horvu_9043_5H01G410900.1	491379616	491382941	-	DXX	100	gene_body	491381248	491381372
Horvu_9043_5H01G480600.1	518362174	518363744	-	DTC	99.25	downstream	518360556	518360614
Horvu_9043_5H01G480600.1	518362174	518363744	-	DXX	99.32	downstream	518360615	518360684
Horvu_9043_5H01G567000.1	548818227	548819599	+	DXX	97.16	downstream	548820502	548820587
Horvu_9043_5H01G630900.1	572270393	572274087	-	DXX	95.11	gene_body	572271229	572271408
Horvu_9043_7H01G006300.1	1915890	1917250	-	DXX	97.52	upstream	1918237	1918515
Horvu_9043_7H01G222000.1	108443865	108445208	+	DXX	99.16	downstream	108446019	108446135
Horvu_9043_7H01G314200.1	216178088	216181414	+	DXX	95.24	gene_body	216180582	216180721
Horvu_9043_7H01G314200.1	216178088	216181414	+	DXX	100	gene_body	216180782	216180911
Horvu_9043_7H01G345100.1	268871742	268879148	-	DTM	99.15	downstream	268869590	268870050
Horvu_9043_7H01G345100.1	268871742	268879148	-	DXX	100	downstream	268871052	268871197
Horvu_9043_7H01G345100.1	268871742	268879148	-	DXX	98.33	gene_body	268875846	268875965
Horvu_9043_7H01G378900.1	379185343	379188870	-	DXX	100	upstream	379190401	379190546
Horvu_9043_7H01G391000.1	402181754	402184152	+	DTT	100	upstream	402179898	402180055
Horvu_9043_7H01G391000.1	402181754	402184152	+	DXX	99.58	upstream	402181092	402181328
Horvu_9043_7H01G391000.1	402181754	402184152	+	XXX	100	downstream	402185113	402185206
Horvu_9043_7H01G413100.1	438675553	438678209	+	DXX	95.03	upstream	438674849	438675004
Horvu_9043_7H01G434600.1	460998501	460999842	-	DXX	96.88	downstream	460997634	460997758
Horvu_9043_7H01G453400.1	485020147	485022223	+	DXX	99.73	downstream	485023734	485024100
Horvu_9043_7H01G487500.1	522226857	522233203	+	DTT	100	gene_body	522230930	522231089
Horvu_9043_7H01G487500.1	522226857	522233203	+	DTX	98.89	gene_body	522231929	522232188
Horvu_9043_7H01G496700.1	531965813	531970103	-	DTC	100	downstream	531965384	531965445
Horvu_9043_7H01G496700.1	531965813	531970103	-	DXX	100	gene_body	531967068	531967171
Horvu_9043_7H01G604800.1	604391304	604394982	-	DXX	100	upstream	604395333	604395491
Horvu_9043_7H01G691000.1	633493936	633496309	-	DTX	100	gene_body	633495461	633495544
Horvu_9043_7H01G709700.1	639695600	639697266	+	DXX	97.62	upstream	639694031	639694276
Horvu_AKASHIN_1H01G385200.1	446540122	446541656	-	DXX	97.85	upstream	446542457	446542518
Horvu_AKASHIN_1H01G385200.1	446540122	446541656	-	DXX	96.09	upstream	446542560	446542684
Horvu_AKASHIN_1H01G385200.1	446540122	446541656	-	DXX	95.78	upstream	446542757	446542890
Horvu_AKASHIN_1H01G385200.1	446540122	446541656	-	DTT	100	upstream	446543333	446543438
Horvu_AKASHIN_1H01G385200.1	446540122	446541656	-	DTT	100	upstream	446543626	446543710
Horvu_AKASHIN_1H01G388500.1	449123334	449125307	+	DXX	100	downstream	449126535	449126792
Horvu_AKASHIN_2H01G065600.1	19793882	19795391	-	DXX	97.83	downstream	19793666	19793805
Horvu_AKASHIN_2H01G065700.1	19798140	19799721	-	DXX	97.96	downstream	19797918	19798059
Horvu_AKASHIN_2H01G104600.1	35427790	35429187	-	DXX	100	upstream	35430449	35430682
Horvu_AKASHIN_2H01G104900.1	35698474	35699854	+	XXX	99.21	upstream	35696434	35696553
Horvu_AKASHIN_2H01G104900.1	35698474	35699854	+	DXX	98.26	upstream	35697566	35697790
Horvu_AKASHIN_2H01G104900.1	35698474	35699854	+	DTX	100	downstream	35701196	35701428
Horvu_AKASHIN_2H01G105400.1	36188462	36189806	-	DXX	100	downstream	36186807	36186972
Horvu_AKASHIN_2H01G252600.1	168345572	168347108	-	DTT	98.18	downstream	168344984	168345096
Horvu_AKASHIN_2H01G475400.1	552023061	552028240	-	DXX	100	gene_body	552025878	552026018
Horvu_AKASHIN_2H01G507900.1	581361538	581362686	-	XXX	99.51	downstream	581359668	581359867
Horvu_AKASHIN_2H01G756300.1	693452224	693453384	+	RLC	100	downstream	693453597	693458604
Horvu_AKASHIN_3H01G082000.1	28755454	28756986	-	DTC	99.58	downstream	28753562	28753798
Horvu_AKASHIN_3H01G118500.1	49689901	49695116	-	DXX	100	gene_body	49692084	49692334
Horvu_AKASHIN_3H01G206300.1	160596101	160597533	-	DXX	97.08	downstream	160595635	160595900
Horvu_AKASHIN_3H01G206300.1	160596101	160597533	-	DXX	98.94	upstream	160598802	160599083
Horvu_AKASHIN_3H01G233100.1	193836625	193839937	-	XXX	99.47	upstream	193841333	193841702
Horvu_AKASHIN_3H01G352000.1	443986774	443993196	-	DXX	100	gene_body	443992408	443992688
Horvu_AKASHIN_3H01G472000.1	554310264	554311459	-	DXX	98.97	downstream	554309841	554309936
Horvu_AKASHIN_3H01G481600.1	561742329	561743393	+	DXX	96.86	upstream	561741885	561742039
Horvu_AKASHIN_3H01G494000.1	568841098	568847683	+	DXX	95.73	upstream	568840668	568840784
Horvu_AKASHIN_3H01G494000.1	568841098	568847683	+	DTT	100	gene_body	568842237	568842353
Horvu_AKASHIN_3H01G494000.1	568841098	568847683	+	RIX	97.65	gene_body	568842458	568842538
Horvu_AKASHIN_3H01G546400.1	596015344	596016893	+	DXX	98.47	downstream	596018128	596018264
Horvu_AKASHIN_3H01G636500.1	631891849	631892699	-	DXX	100	upstream	631894208	631894468
Horvu_AKASHIN_4H01G113100.1	81969026	81969973	-	DTT	99.09	upstream	81971096	81971309
Horvu_AKASHIN_4H01G113100.1	81969026	81969973	-	DXX	99.14	upstream	81971751	81971967
Horvu_AKASHIN_4H01G113100.1	81969026	81969973	-	DXX	97.96	upstream	81971968	81972111
Horvu_AKASHIN_4H01G346700.1	545625205	545627013	-	DXX	99.24	downstream	545624825	545624954
Horvu_AKASHIN_4H01G364800.1	563274657	563284333	+	DXX	100	gene_body	563282030	563282339
Horvu_AKASHIN_4H01G364800.1	563274657	563284333	+	DXX	95.35	gene_body	563282441	563282558
Horvu_AKASHIN_4H01G462400.1	623900162	623901327	+	DTT	95.51	downstream	623901815	623901963
Horvu_AKASHIN_4H01G462400.1	623900162	623901327	+	DXX	98.77	downstream	623901983	623902040
Horvu_AKASHIN_4H01G489000.1	634959919	634963918	-	DXX	100	upstream	634965822	634965983
Horvu_AKASHIN_5H01G059800.1	31848634	31854073	-	DTT	100	upstream	31855424	31855508
Horvu_AKASHIN_5H01G232700.1	334087238	334088708	-	DTX	98.89	downstream	334086182	334086438
Horvu_AKASHIN_5H01G232800.1	334185985	334187361	-	DTT	100	upstream	334188279	334188388
Horvu_AKASHIN_5H01G356200.1	473425226	473426964	-	DXX	97.52	gene_body	473426142	473426200
Horvu_AKASHIN_5H01G356200.1	473425226	473426964	-	DTT	100	upstream	473427695	473427847
Horvu_AKASHIN_5H01G403600.1	506256716	506260042	-	DXX	95.39	downstream	506255666	506255939
Horvu_AKASHIN_5H01G403600.1	506256716	506260042	-	DXX	100	gene_body	506258346	506258470
Horvu_AKASHIN_5H01G403600.1	506256716	506260042	-	XXX	100	upstream	506260715	506260866
Horvu_AKASHIN_5H01G472000.1	534229041	534230611	-	DTC	99.25	downstream	534227271	534227329
Horvu_AKASHIN_5H01G472000.1	534229041	534230611	-	DXX	99.32	downstream	534227330	534227399
Horvu_AKASHIN_5H01G556000.1	565056749	565058121	+	DXX	99.32	upstream	565055125	565055226
Horvu_AKASHIN_5H01G556000.1	565056749	565058121	+	DXX	97.16	downstream	565059068	565059122
Horvu_AKASHIN_5H01G618900.1	589278548	589282235	-	DXX	97.83	gene_body	589279385	589279560
Horvu_AKASHIN_5H01G618900.1	589278548	589282235	-	DXX	100	upstream	589283967	589284386
Horvu_AKASHIN_5H01G647900.1	599116977	599117590	-	RLC	100	downstream	599107041	599115670
Horvu_AKASHIN_7H01G055700.1	15881440	15883701	+	DXX	97.96	gene_body	15882334	15882484
Horvu_AKASHIN_7H01G056100.1	16087890	16090751	-	XXX	100	downstream	16086057	16086253
Horvu_AKASHIN_7H01G212600.1	108513686	108515029	+	DXX	99.16	downstream	108515842	108515958
Horvu_AKASHIN_7H01G222500.1	118440716	118684479	-	XXX	98.91	gene_body	118442530	118442621
Horvu_AKASHIN_7H01G222500.1	118440716	118684479	-	XXX	100	gene_body	118676944	118677311
Horvu_AKASHIN_7H01G223000.1	119140951	119144820	-	XXX	100	upstream	119145238	119145342
Horvu_AKASHIN_7H01G305200.1	221002796	221006121	+	DXX	95.24	gene_body	221005289	221005428
Horvu_AKASHIN_7H01G305200.1	221002796	221006121	+	DXX	100	gene_body	221005489	221005618
Horvu_AKASHIN_7H01G335900.1	275009630	275016609	-	DTM	99.15	downstream	275007478	275007938
Horvu_AKASHIN_7H01G335900.1	275009630	275016609	-	DXX	100	downstream	275008940	275009085
Horvu_AKASHIN_7H01G335900.1	275009630	275016609	-	DXX	98.33	gene_body	275013734	275013853
Horvu_AKASHIN_7H01G370800.1	387301537	387305064	-	DXX	100	upstream	387306594	387306739
Horvu_AKASHIN_7H01G382300.1	410684845	410687234	+	DXX	100	upstream	410682984	410683137
Horvu_AKASHIN_7H01G382300.1	410684845	410687234	+	DXX	99.58	upstream	410684180	410684416
Horvu_AKASHIN_7H01G382300.1	410684845	410687234	+	XXX	100	downstream	410688195	410688288
Horvu_AKASHIN_7H01G428500.1	470602435	470603776	-	DXX	96.88	downstream	470601568	470601692
Horvu_AKASHIN_7H01G447900.1	495673759	495675834	+	DXX	99.73	downstream	495677345	495677711
Horvu_AKASHIN_7H01G481500.1	533900371	533907973	+	DTT	100	gene_body	533905735	533905894
Horvu_AKASHIN_7H01G490400.1	544549119	544553399	-	DTC	100	downstream	544548243	544548803
Horvu_AKASHIN_7H01G490400.1	544549119	544553399	-	DXX	100	gene_body	544550364	544550467
Horvu_AKASHIN_7H01G596500.1	617325393	617329071	-	DXX	100	upstream	617329422	617329580
Horvu_AKASHIN_7H01G685500.1	647451616	647453989	-	DTX	100	gene_body	647453141	647453224
Horvu_BARKE_1H01G166500.1	115595747	115596763	+	RLC	100	downstream	115596818	115601949
Horvu_BARKE_1H01G400700.1	425481473	425483005	-	DXX	98.46	upstream	425483619	425483747
Horvu_BARKE_1H01G400700.1	425481473	425483005	-	DXX	95.78	upstream	425484377	425484510
Horvu_BARKE_1H01G403800.1	428033202	428035175	+	DXX	100	downstream	428036396	428036653
Horvu_BARKE_2H01G071900.1	18614773	18616282	-	DXX	97.83	downstream	18614557	18614696
Horvu_BARKE_2H01G072000.1	18619033	18620614	-	DXX	97.96	downstream	18618811	18618952
Horvu_BARKE_2H01G112900.1	32927213	32928611	-	DXX	98.7	upstream	32929877	32930099
Horvu_BARKE_2H01G113200.1	33157843	33159212	+	XXX	99.21	upstream	33155799	33155917
Horvu_BARKE_2H01G113200.1	33157843	33159212	+	DXX	98.26	upstream	33156940	33157160
Horvu_BARKE_2H01G483400.1	518437051	518442230	-	DXX	100	gene_body	518439868	518440008
Horvu_BARKE_2H01G515400.1	545008314	545009456	-	XXX	99.51	downstream	545006490	545006689
Horvu_BARKE_2H01G543400.1	560455480	560456816	-	DXX	100	upstream	560456989	560457382
Horvu_BARKE_3H01G086500.1	26531432	26532968	-	DTC	99.58	downstream	26529538	26529773
Horvu_BARKE_3H01G124100.1	46614068	46619285	-	DXX	100	gene_body	46616254	46616504
Horvu_BARKE_3H01G210300.1	150990311	150991743	-	DXX	97.08	downstream	150989845	150990110
Horvu_BARKE_3H01G210300.1	150990311	150991743	-	DXX	98.94	upstream	150993001	150993282
Horvu_BARKE_3H01G236300.1	182789856	182793168	-	XXX	99.47	upstream	182794564	182794936
Horvu_BARKE_3H01G473100.1	522700143	522701322	-	DXX	98.97	downstream	522699720	522699815
Horvu_BARKE_3H01G473100.1	522700143	522701322	-	DXX	99.33	upstream	522702237	522702384
Horvu_BARKE_3H01G483500.1	529599731	529600795	-	DXX	96.86	upstream	529601085	529601239
Horvu_BARKE_3H01G495500.1	535962386	535969147	+	DXX	95.73	upstream	535961954	535962070
Horvu_BARKE_3H01G495500.1	535962386	535969147	+	DTT	100	gene_body	535963699	535963815
Horvu_BARKE_3H01G495500.1	535962386	535969147	+	RIX	97.65	gene_body	535963920	535964000
Horvu_BARKE_3H01G495500.1	535962386	535969147	+	DTT	100	downstream	535969662	535969782
Horvu_BARKE_3H01G495500.1	535962386	535969147	+	RLX	100	downstream	535970336	535981136
Horvu_BARKE_3H01G548600.1	562156218	562157767	+	DXX	99.32	downstream	562159004	562159149
Horvu_BARKE_3H01G554400.1	564365186	564366286	-	DXX	99.32	downstream	564363797	564363934
Horvu_BARKE_3H01G644900.1	594861108	594861958	-	DXX	100	upstream	594863468	594863728
Horvu_BARKE_4H01G116800.1	76418545	76419492	+	DXX	97.96	upstream	76416407	76416550
Horvu_BARKE_4H01G116800.1	76418545	76419492	+	DXX	99.14	upstream	76416551	76416767
Horvu_BARKE_4H01G116800.1	76418545	76419492	+	DTT	99.09	upstream	76417209	76417422
Horvu_BARKE_4H01G367100.1	526152430	526162105	+	DXX	100	gene_body	526159802	526160111
Horvu_BARKE_4H01G367100.1	526152430	526162105	+	DXX	95.35	gene_body	526160213	526160330
Horvu_BARKE_4H01G470100.1	582329080	582330245	+	DTT	95.51	downstream	582330711	582330859
Horvu_BARKE_4H01G470100.1	582329080	582330245	+	DXX	98.77	downstream	582330879	582330936
Horvu_BARKE_4H01G497300.1	591973338	591977406	-	DXX	98.75	upstream	591979315	591979471
Horvu_BARKE_4H01G530400.1	602448216	602449117	+	RLC	100	upstream	602442659	602447009
Horvu_BARKE_5H01G064400.1	28507309	28511889	-	DTT	100	upstream	28513239	28513323
Horvu_BARKE_5H01G246600.1	323170034	323171504	-	DTX	98.89	downstream	323168978	323169234
Horvu_BARKE_5H01G246700.1	323302956	323304326	-	DTT	100	upstream	323305244	323305353
Horvu_BARKE_5H01G372500.1	456078544	456080281	-	DXX	97.52	gene_body	456079462	456079517
Horvu_BARKE_5H01G372500.1	456078544	456080281	-	DTT	100	upstream	456081012	456081164
Horvu_BARKE_5H01G422400.1	487554498	487557810	-	DXX	95.39	downstream	487553445	487553718
Horvu_BARKE_5H01G422400.1	487554498	487557810	-	DXX	100	gene_body	487556088	487556212
Horvu_BARKE_5H01G422400.1	487554498	487557810	-	XXX	100	upstream	487558510	487558661
Horvu_BARKE_5H01G492100.1	512562409	512563980	-	DTC	100	downstream	512560771	512560833
Horvu_BARKE_5H01G492100.1	512562409	512563980	-	DXX	99.32	downstream	512560834	512560893
Horvu_BARKE_5H01G645400.1	563496495	563500182	-	DXX	97.83	gene_body	563497332	563497507
Horvu_BARKE_5H01G645400.1	563496495	563500182	-	DXX	100	upstream	563501914	563502333
Horvu_BARKE_6H01G350100.1	386187673	386189004	-	DTX	100	gene_body	386188759	386188835
Horvu_BARKE_7H01G062500.1	15796213	15798474	+	DXX	97.96	gene_body	15797107	15797257
Horvu_BARKE_7H01G062900.1	15950555	15953416	-	XXX	100	downstream	15948722	15948918
Horvu_BARKE_7H01G227300.1	104615403	104616746	+	DXX	99.16	downstream	104617557	104617673
Horvu_BARKE_7H01G238600.1	114027593	114248260	-	XXX	98.91	gene_body	114029407	114029498
Horvu_BARKE_7H01G238600.1	114027593	114248260	-	RLC	100	gene_body	114041682	114050604
Horvu_BARKE_7H01G238600.1	114027593	114248260	-	RLC	100	gene_body	114162607	114171535
Horvu_BARKE_7H01G238600.1	114027593	114248260	-	XXX	100	gene_body	114240743	114241110
Horvu_BARKE_7H01G321900.1	208603762	208607087	+	DXX	95.24	gene_body	208606255	208606394
Horvu_BARKE_7H01G321900.1	208603762	208607087	+	DXX	100	gene_body	208606455	208606584
Horvu_BARKE_7H01G352400.1	257940055	257947041	-	DTM	99.15	downstream	257937904	257938364
Horvu_BARKE_7H01G352400.1	257940055	257947041	-	DXX	100	downstream	257939365	257939510
Horvu_BARKE_7H01G352400.1	257940055	257947041	-	DXX	98.33	gene_body	257944160	257944279
Horvu_BARKE_7H01G385600.1	361739964	361743491	-	DXX	100	upstream	361745022	361745167
Horvu_BARKE_7H01G397300.1	384353600	384355991	+	DXX	100	upstream	384351744	384351897
Horvu_BARKE_7H01G397300.1	384353600	384355991	+	DXX	99.58	upstream	384352936	384353172
Horvu_BARKE_7H01G397300.1	384353600	384355991	+	XXX	100	downstream	384356953	384357046
Horvu_BARKE_7H01G442200.1	440950509	440951850	-	DXX	96.88	downstream	440949642	440949766
Horvu_BARKE_7H01G462000.1	463976294	463978370	+	DXX	99.73	downstream	463979881	463980247
Horvu_BARKE_7H01G496800.1	501226028	501232311	+	DXX	98.66	gene_body	501230074	501230233
Horvu_BARKE_7H01G506100.1	510756422	510760712	-	DTC	100	downstream	510755993	510756054
Horvu_BARKE_7H01G506100.1	510756422	510760712	-	DXX	100	gene_body	510757677	510757780
Horvu_BARKE_7H01G615900.1	580089585	580093267	-	DXX	97.48	upstream	580093619	580093775
Horvu_BARKE_7H01G725300.1	614312453	614313322	+	DXX	99.48	upstream	614310560	614310758
Horvu_BARKE_7H01G732100.1	616297740	616299408	+	DXX	98.32	upstream	616296084	616296176
Horvu_CHIBA_1H01G144500.1	104646193	104647209	+	RLC	100	downstream	104647264	104652395
Horvu_CHIBA_1H01G371300.1	413212963	413214495	-	DXX	95.78	upstream	413215881	413216013
Horvu_CHIBA_1H01G374600.1	415628203	415630176	+	DXX	100	downstream	415631404	415631661
Horvu_CHIBA_2H01G063400.1	17293700	17295209	-	DXX	97.83	downstream	17293484	17293623
Horvu_CHIBA_2H01G102400.1	31329124	31330521	-	DXX	100	upstream	31331783	31332016
Horvu_CHIBA_2H01G102700.1	31562183	31563563	+	XXX	99.21	upstream	31560143	31560262
Horvu_CHIBA_2H01G102700.1	31562183	31563563	+	DXX	98.26	upstream	31561275	31561499
Horvu_CHIBA_2H01G102700.1	31562183	31563563	+	DTX	100	downstream	31564903	31565138
Horvu_CHIBA_2H01G103200.1	31991488	31992832	-	DXX	100	downstream	31989833	31989998
Horvu_CHIBA_2H01G474300.1	514698211	514703390	-	DXX	100	gene_body	514701028	514701168
Horvu_CHIBA_2H01G506800.1	541728690	541729838	-	XXX	99.51	downstream	541726820	541727019
Horvu_CHIBA_2H01G534900.1	557421286	557422626	-	DXX	100	upstream	557422980	557423372
Horvu_CHIBA_3H01G080900.1	24963307	24964841	-	DTC	99.58	downstream	24961413	24961649
Horvu_CHIBA_3H01G115300.1	44380467	44385682	-	DXX	100	gene_body	44382650	44382900
Horvu_CHIBA_3H01G202900.1	147975601	147977033	-	DXX	97.08	downstream	147975135	147975400
Horvu_CHIBA_3H01G202900.1	147975601	147977033	-	DXX	98.94	upstream	147978302	147978583
Horvu_CHIBA_3H01G229200.1	179589531	179592843	-	XXX	99.47	upstream	179594239	179594608
Horvu_CHIBA_3H01G466500.1	515239779	515240974	-	DXX	98.97	downstream	515239356	515239451
Horvu_CHIBA_3H01G475800.1	522069734	522070798	+	DXX	96.86	upstream	522069290	522069444
Horvu_CHIBA_3H01G487900.1	528599702	528606737	+	DXX	100	upstream	528597865	528597955
Horvu_CHIBA_3H01G487900.1	528599702	528606737	+	DXX	95.73	upstream	528599270	528599386
Horvu_CHIBA_3H01G487900.1	528599702	528606737	+	DTT	100	gene_body	528601015	528601131
Horvu_CHIBA_3H01G487900.1	528599702	528606737	+	RIX	97.65	gene_body	528601236	528601316
Horvu_CHIBA_3H01G487900.1	528599702	528606737	+	DTT	100	downstream	528607252	528607372
Horvu_CHIBA_3H01G487900.1	528599702	528606737	+	RLX	100	downstream	528607926	528618726
Horvu_CHIBA_3H01G541000.1	553786503	553788052	+	DXX	98.47	downstream	553789287	553789423
Horvu_CHIBA_4H01G114100.1	75210333	75211280	+	DXX	97.96	upstream	75208195	75208338
Horvu_CHIBA_4H01G114100.1	75210333	75211280	+	DXX	99.14	upstream	75208339	75208555
Horvu_CHIBA_4H01G114100.1	75210333	75211280	+	DTT	99.09	upstream	75208997	75209210
Horvu_CHIBA_4H01G344100.1	504009181	504010989	-	DXX	99.24	downstream	504008801	504008930
Horvu_CHIBA_4H01G361300.1	519494756	519504431	+	DXX	100	gene_body	519502128	519502437
Horvu_CHIBA_4H01G361300.1	519494756	519504431	+	DXX	95.35	gene_body	519502539	519502656
Horvu_CHIBA_4H01G459400.1	575365957	575367122	+	DTT	95.51	downstream	575367588	575367736
Horvu_CHIBA_4H01G459400.1	575365957	575367122	+	DXX	98.77	downstream	575367756	575367813
Horvu_CHIBA_4H01G485200.1	584510058	584514293	-	DTT	98.78	upstream	584516219	584516386
Horvu_CHIBA_5H01G063800.1	29730631	29735032	-	DTT	100	upstream	29736345	29736429
Horvu_CHIBA_5H01G232300.1	310324260	310325730	-	DTX	98.89	downstream	310323204	310323460
Horvu_CHIBA_5H01G232400.1	310418806	310420182	-	DTT	100	upstream	310421100	310421209
Horvu_CHIBA_5H01G354400.1	440737854	440739592	-	DXX	97.52	gene_body	440738770	440738828
Horvu_CHIBA_5H01G354400.1	440737854	440739592	-	DTT	100	upstream	440740323	440740475
Horvu_CHIBA_5H01G402100.1	471420250	471423576	-	DXX	95.39	downstream	471419200	471419473
Horvu_CHIBA_5H01G402100.1	471420250	471423576	-	DXX	100	gene_body	471421880	471422004
Horvu_CHIBA_5H01G402100.1	471420250	471423576	-	XXX	100	upstream	471424249	471424400
Horvu_CHIBA_5H01G471000.1	496814051	496815621	-	DTC	99.25	downstream	496812399	496812457
Horvu_CHIBA_5H01G471000.1	496814051	496815621	-	DXX	99.32	downstream	496812458	496812527
Horvu_CHIBA_5H01G556100.1	525052252	525053624	+	DXX	99.32	upstream	525050628	525050729
Horvu_CHIBA_5H01G556100.1	525052252	525053624	+	DXX	97.16	downstream	525054571	525054625
Horvu_CHIBA_5H01G619300.1	546968410	546972097	-	DXX	97.83	gene_body	546969247	546969422
Horvu_CHIBA_5H01G619300.1	546968410	546972097	-	DXX	100	upstream	546973829	546974248
Horvu_CHIBA_5H01G649000.1	556139939	556140552	-	RLC	100	downstream	556130003	556138632
Horvu_CHIBA_7H01G056500.1	14282182	14284443	+	DXX	97.96	gene_body	14283076	14283226
Horvu_CHIBA_7H01G056900.1	14436869	14439730	-	XXX	100	downstream	14435036	14435232
Horvu_CHIBA_7H01G211700.1	98941727	98943070	+	DXX	99.16	downstream	98943883	98943999
Horvu_CHIBA_7H01G215000.1	101355420	101356736	+	RLC	100	downstream	101357563	101362806
Horvu_CHIBA_7H01G223000.1	108626078	108810719	-	RLC	99.99	gene_body	108636124	108644728
Horvu_CHIBA_7H01G223000.1	108626078	108810719	-	RLG	100	gene_body	108673433	108683698
Horvu_CHIBA_7H01G223000.1	108626078	108810719	-	RLC	100	gene_body	108735975	108744871
Horvu_CHIBA_7H01G223000.1	108626078	108810719	-	RLX	99.13	gene_body	108785050	108794420
Horvu_CHIBA_7H01G306300.1	204943682	204947007	+	DXX	95.24	gene_body	204946175	204946314
Horvu_CHIBA_7H01G306300.1	204943682	204947007	+	DXX	100	gene_body	204946375	204946504
Horvu_CHIBA_7H01G335800.1	254092085	254099373	-	DTM	99.15	downstream	254089933	254090393
Horvu_CHIBA_7H01G335800.1	254092085	254099373	-	DXX	100	downstream	254091395	254091540
Horvu_CHIBA_7H01G335800.1	254092085	254099373	-	DXX	98.33	gene_body	254096190	254096309
Horvu_CHIBA_7H01G367600.1	351939837	351943364	+	DXX	100	upstream	351938161	351938306
Horvu_CHIBA_7H01G380900.1	379277285	379279676	+	DXX	100	upstream	379275428	379275581
Horvu_CHIBA_7H01G380900.1	379277285	379279676	+	DXX	99.58	upstream	379276620	379276856
Horvu_CHIBA_7H01G380900.1	379277285	379279676	+	XXX	100	downstream	379280638	379280731
Horvu_CHIBA_7H01G424800.1	435878374	435879715	-	DXX	96.88	upstream	435881009	435881156
Horvu_CHIBA_7H01G444400.1	458758664	458760740	+	DXX	99.73	downstream	458762251	458762617
Horvu_CHIBA_7H01G478400.1	494655304	494661540	+	DTT	100	gene_body	494659302	494659461
Horvu_CHIBA_7H01G478400.1	494655304	494661540	+	RLC	100	downstream	494663390	494668342
Horvu_CHIBA_7H01G590600.1	570936421	570940113	-	DXX	100	upstream	570940473	570940631
Horvu_FT11_1H01G393900.1	433187671	433189207	-	DXX	96.67	upstream	433189869	433189948
Horvu_FT11_1H01G393900.1	433187671	433189207	-	DXX	96.09	upstream	433190611	433190734
Horvu_FT11_1H01G397200.1	435540283	435542256	+	DXX	100	downstream	435543477	435543734
Horvu_FT11_2H01G065600.1	18629839	18631348	-	DXX	97.83	downstream	18629623	18629762
Horvu_FT11_2H01G065700.1	18634093	18635672	-	DXX	97.96	downstream	18633871	18634012
Horvu_FT11_2H01G106400.1	33591608	33593006	-	DXX	99.56	upstream	33594257	33594484
Horvu_FT11_2H01G106600.1	33826729	33828080	+	XXX	99.21	upstream	33824685	33824805
Horvu_FT11_2H01G106600.1	33826729	33828080	+	DXX	98.26	upstream	33825826	33826046
Horvu_FT11_2H01G106600.1	33826729	33828080	+	DTX	100	downstream	33829843	33830095
Horvu_FT11_2H01G107000.1	34150449	34151811	-	DXX	98.74	downstream	34148803	34148966
Horvu_FT11_2H01G107000.1	34150449	34151811	-	DXX	100	upstream	34152943	34153123
Horvu_FT11_2H01G254500.1	159542962	159544498	-	DTT	98.18	downstream	159542374	159542486
Horvu_FT11_2H01G480500.1	525291053	525296232	-	DXX	100	gene_body	525293870	525294010
Horvu_FT11_2H01G512800.1	553192907	553194055	-	XXX	99.51	downstream	553191037	553191236
Horvu_FT11_2H01G539600.1	568665978	568667314	-	DXX	99.5	upstream	568667531	568667921
Horvu_FT11_3H01G126700.1	46459024	46464251	-	DXX	100	gene_body	46461220	46461470
Horvu_FT11_3H01G215600.1	150668664	150670096	-	DXX	96.01	downstream	150668243	150668465
Horvu_FT11_3H01G215600.1	150668664	150670096	-	DXX	99.29	upstream	150670793	150671070
Horvu_FT11_3H01G241400.1	182387671	182390983	-	XXX	99.47	upstream	182392379	182392751
Horvu_FT11_3H01G483200.1	532710808	532711987	-	DXX	98.97	downstream	532710385	532710480
Horvu_FT11_3H01G483200.1	532710808	532711987	-	DXX	99.33	upstream	532712941	532713090
Horvu_FT11_3H01G493600.1	539506525	539507589	-	DXX	96.86	upstream	539507879	539508032
Horvu_FT11_3H01G505800.1	545952816	545959261	+	DXX	95.73	upstream	545952386	545952502
Horvu_FT11_3H01G505800.1	545952816	545959261	+	DTT	100	gene_body	545953955	545954071
Horvu_FT11_3H01G505800.1	545952816	545959261	+	RIX	97.65	gene_body	545954176	545954256
Horvu_FT11_3H01G505800.1	545952816	545959261	+	DTT	100	downstream	545959776	545959893
Horvu_FT11_3H01G556200.1	570908515	570910395	-	DTC	99.62	upstream	570911555	570911627
Horvu_FT11_3H01G558600.1	572182683	572184232	+	DXX	98.87	downstream	572185502	572185682
Horvu_FT11_3H01G653500.1	605833283	605834149	-	DXX	100	upstream	605835658	605835918
Horvu_FT11_4H01G119900.1	81120033	81120980	+	DXX	97.96	upstream	81117906	81118052
Horvu_FT11_4H01G119900.1	81120033	81120980	+	DTX	98.97	upstream	81118282	81118557
Horvu_FT11_4H01G119900.1	81120033	81120980	+	DTT	99.09	upstream	81118696	81118909
Horvu_FT11_4H01G372000.1	532226248	532235927	+	DXX	100	gene_body	532233625	532233934
Horvu_FT11_4H01G372000.1	532226248	532235927	+	DXX	95.35	gene_body	532234036	532234153
Horvu_FT11_4H01G468600.1	589769540	589770705	+	DTT	95.51	downstream	589771171	589771319
Horvu_FT11_4H01G468600.1	589769540	589770705	+	DXX	98.77	downstream	589771339	589771396
Horvu_FT11_5H01G063700.1	29634237	29638566	-	DTT	100	upstream	29639916	29640000
Horvu_FT11_5H01G239000.1	320969810	320971280	-	DTX	98.89	downstream	320968754	320969010
Horvu_FT11_5H01G239100.1	321103488	321104864	-	DTT	100	upstream	321105782	321105891
Horvu_FT11_5H01G363700.1	458367074	458368812	-	DXX	97.52	gene_body	458367990	458368048
Horvu_FT11_5H01G363700.1	458367074	458368812	-	DTT	100	upstream	458369543	458369695
Horvu_FT11_5H01G413200.1	489022997	489026157	-	DXX	95.39	downstream	489021952	489022217
Horvu_FT11_5H01G413200.1	489022997	489026157	-	DXX	100	gene_body	489024464	489024588
Horvu_FT11_5H01G638000.1	569310092	569313933	-	DXX	95.11	gene_body	569310923	569311102
Horvu_FT11_7H01G219900.1	111335717	111536574	-	XXX	100	gene_body	111341931	111342052
Horvu_FT11_7H01G219900.1	111335717	111536574	-	XXX	99.17	gene_body	111346106	111346226
Horvu_FT11_7H01G219900.1	111335717	111536574	-	RLC	100	gene_body	111416218	111425141
Horvu_FT11_7H01G219900.1	111335717	111536574	-	RLX	100	gene_body	111430821	111438289
Horvu_FT11_7H01G219900.1	111335717	111536574	-	XXX	100	upstream	111536993	111537097
Horvu_FT11_7H01G220300.1	111778826	111780154	-	RLC	100	upstream	111781719	111790508
Horvu_FT11_7H01G310300.1	205262097	205265425	+	DXX	95.24	gene_body	205264593	205264732
Horvu_FT11_7H01G310300.1	205262097	205265425	+	DXX	100	gene_body	205264790	205264927
Horvu_FT11_7H01G341400.1	256067130	256074164	-	DTM	99.15	downstream	256064978	256065438
Horvu_FT11_7H01G341400.1	256067130	256074164	-	DXX	100	downstream	256066440	256066585
Horvu_FT11_7H01G341400.1	256067130	256074164	-	DXX	98.33	gene_body	256071234	256071353
Horvu_FT11_7H01G375300.1	362595060	362598586	-	DXX	100	downstream	362593587	362593863
Horvu_FT11_7H01G375300.1	362595060	362598586	-	DXX	100	upstream	362600140	362600285
Horvu_FT11_7H01G386100.1	385197505	385199892	+	DTT	100	upstream	385195646	385195803
Horvu_FT11_7H01G386100.1	385197505	385199892	+	DXX	99.58	upstream	385196836	385197076
Horvu_FT11_7H01G386100.1	385197505	385199892	+	XXX	100	downstream	385200853	385200946
Horvu_FT11_7H01G420400.1	435736933	435738146	+	DXX	97.28	downstream	435738451	435738596
Horvu_FT11_7H01G451800.1	472240833	472242909	+	DXX	99.73	downstream	472244416	472244782
Horvu_FT11_7H01G485200.1	509158649	509165014	+	DTT	100	gene_body	509162748	509162907
Horvu_FT11_7H01G485200.1	509158649	509165014	+	DTX	98.89	gene_body	509163747	509164006
Horvu_FT11_7H01G495000.1	518685198	518689488	+	DXX	100	gene_body	518688130	518688233
Horvu_FT11_7H01G600400.1	587759803	587760903	+	DTA	100	downstream	587762862	587763147
Horvu_FT11_7H01G602900.1	588752418	588756068	-	DXX	100	upstream	588756419	588756576
Horvu_FT11_7H01G694800.1	617359657	617362178	-	DTT	100	gene_body	617361090	617361142
Horvu_FT11_7H01G710100.1	621488854	621489741	+	DXX	100	upstream	621488006	621488174
Horvu_GOLDEN_1H01G342600.1	396794815	396796347	-	DXX	100	upstream	396796970	396797088
Horvu_GOLDEN_1H01G342600.1	396794815	396796347	-	DXX	95.78	upstream	396797730	396797863
Horvu_GOLDEN_1H01G345600.1	399196490	399198463	+	DXX	100	downstream	399199684	399199941
Horvu_GOLDEN_2H01G059300.1	15042435	15043944	-	DXX	97.83	downstream	15042219	15042358
Horvu_GOLDEN_2H01G059400.1	15046704	15048283	-	DXX	97.96	downstream	15046482	15046623
Horvu_GOLDEN_2H01G088300.1	24751037	24752435	-	DXX	98.7	upstream	24753701	24753923
Horvu_GOLDEN_2H01G088500.1	24968970	24970339	+	XXX	99.21	upstream	24966926	24967044
Horvu_GOLDEN_2H01G088500.1	24968970	24970339	+	DXX	98.26	upstream	24968067	24968287
Horvu_GOLDEN_2H01G435700.1	491423052	491428231	-	DXX	100	gene_body	491425869	491426009
Horvu_GOLDEN_2H01G466300.1	516256563	516257705	-	XXX	99.51	downstream	516254739	516254938
Horvu_GOLDEN_2H01G493200.1	530507288	530508624	-	DXX	100	upstream	530508797	530509190
Horvu_GOLDEN_3H01G073300.1	20928757	20930293	-	DTC	99.58	downstream	20926863	20927098
Horvu_GOLDEN_3H01G108500.1	39384444	39389661	-	DXX	100	gene_body	39386630	39386880
Horvu_GOLDEN_3H01G192400.1	139799134	139800566	-	DXX	97.08	downstream	139798668	139798933
Horvu_GOLDEN_3H01G192400.1	139799134	139800566	-	DXX	98.94	upstream	139801824	139802105
Horvu_GOLDEN_3H01G217400.1	170912309	170915621	-	XXX	99.47	upstream	170917017	170917389
Horvu_GOLDEN_3H01G446700.1	494254234	494255413	-	DXX	98.97	downstream	494253811	494253906
Horvu_GOLDEN_3H01G446700.1	494254234	494255413	-	DXX	99.33	upstream	494256328	494256475
Horvu_GOLDEN_3H01G456400.1	500672212	500673276	-	DXX	96.86	upstream	500673566	500673720
Horvu_GOLDEN_3H01G467900.1	506556834	506563597	+	DXX	95.73	upstream	506556402	506556518
Horvu_GOLDEN_3H01G467900.1	506556834	506563597	+	DTT	100	gene_body	506558147	506558263
Horvu_GOLDEN_3H01G467900.1	506556834	506563597	+	RIX	97.65	gene_body	506558368	506558448
Horvu_GOLDEN_3H01G467900.1	506556834	506563597	+	DTT	100	downstream	506564112	506564232
Horvu_GOLDEN_3H01G517600.1	529522722	529524271	+	DXX	99.32	downstream	529525508	529525653
Horvu_GOLDEN_3H01G601400.1	557756499	557757349	-	DXX	100	upstream	557758859	557759119
Horvu_GOLDEN_4H01G103100.1	68336680	68337627	+	DXX	97.96	upstream	68334542	68334685
Horvu_GOLDEN_4H01G103100.1	68336680	68337627	+	DXX	99.14	upstream	68334686	68334911
Horvu_GOLDEN_4H01G103100.1	68336680	68337627	+	DTX	100	upstream	68334918	68335162
Horvu_GOLDEN_4H01G103100.1	68336680	68337627	+	DTT	99.09	upstream	68335344	68335557
Horvu_GOLDEN_4H01G328200.1	490471086	490472894	-	DXX	99.24	downstream	490470706	490470835
Horvu_GOLDEN_4H01G344600.1	505721699	505731373	+	DXX	100	gene_body	505729071	505729380
Horvu_GOLDEN_4H01G344600.1	505721699	505731373	+	DXX	95.35	gene_body	505729482	505729599
Horvu_GOLDEN_4H01G431800.1	555896361	555897526	+	DTT	95.51	downstream	555898014	555898162
Horvu_GOLDEN_4H01G431800.1	555896361	555897526	+	DXX	98.77	downstream	555898182	555898239
Horvu_GOLDEN_4H01G458600.1	564964210	564968163	-	DXX	98.75	upstream	564970072	564970228
Horvu_GOLDEN_5H01G052200.1	22862596	22867176	-	DTT	100	upstream	22868528	22868612
Horvu_GOLDEN_5H01G210800.1	292508193	292509663	-	DTX	98.89	downstream	292507137	292507393
Horvu_GOLDEN_5H01G210900.1	292629060	292630430	-	DTT	100	upstream	292631347	292631456
Horvu_GOLDEN_5H01G333500.1	420728772	420730509	-	DXX	97.52	gene_body	420729690	420729745
Horvu_GOLDEN_5H01G333500.1	420728772	420730509	-	DTT	100	upstream	420731240	420731392
Horvu_GOLDEN_5H01G381200.1	449838646	449841970	-	DXX	100	gene_body	449840277	449840401
Horvu_GOLDEN_5H01G381200.1	449838646	449841970	-	XXX	100	upstream	449842670	449842821
Horvu_GOLDEN_5H01G446800.1	473222441	473224012	-	DTC	100	downstream	473220803	473220865
Horvu_GOLDEN_5H01G446800.1	473222441	473224012	-	DXX	99.32	downstream	473220866	473220925
Horvu_GOLDEN_5H01G523300.1	497494294	497495557	+	DTM	98.74	upstream	497492139	497492294
Horvu_GOLDEN_5H01G523400.1	497511890	497513263	+	DTT	96.88	upstream	497510265	497510388
Horvu_GOLDEN_5H01G580500.1	515093860	515097547	-	DXX	97.83	gene_body	515094697	515094872
Horvu_GOLDEN_5H01G580500.1	515093860	515097547	-	DXX	100	upstream	515099279	515099698
Horvu_GOLDEN_6H01G312400.1	364505123	364506454	-	DTX	100	gene_body	364506209	364506285
Horvu_GOLDEN_7H01G012100.1	2562645	2564005	+	DXX	97.52	upstream	2561380	2561658
Horvu_GOLDEN_7H01G052000.1	12942693	12944954	+	DXX	97.96	gene_body	12943587	12943737
Horvu_GOLDEN_7H01G052200.1	13065679	13068531	-	XXX	100	downstream	13063845	13064041
Horvu_GOLDEN_7H01G197300.1	92878799	92880142	+	DXX	99.16	downstream	92880953	92881069
Horvu_GOLDEN_7H01G208600.1	103288019	103478219	-	XXX	100	gene_body	103295379	103295500
Horvu_GOLDEN_7H01G208600.1	103288019	103478219	-	DXX	97.71	gene_body	103466015	103466144
Horvu_GOLDEN_7H01G287300.1	193200606	193203931	+	DXX	95.24	gene_body	193203099	193203238
Horvu_GOLDEN_7H01G287300.1	193200606	193203931	+	DXX	100	gene_body	193203299	193203428
Horvu_GOLDEN_7H01G317200.1	241094042	241100905	-	DTM	99.15	downstream	241091891	241092351
Horvu_GOLDEN_7H01G317200.1	241094042	241100905	-	DXX	100	downstream	241093352	241093497
Horvu_GOLDEN_7H01G317200.1	241094042	241100905	-	DXX	98.33	gene_body	241098147	241098266
Horvu_GOLDEN_7H01G349200.1	340369889	340373416	-	DXX	100	upstream	340374948	340375093
Horvu_GOLDEN_7H01G360600.1	362343797	362346189	+	DXX	100	upstream	362341942	362342095
Horvu_GOLDEN_7H01G360600.1	362343797	362346189	+	DXX	99.58	upstream	362343134	362343370
Horvu_GOLDEN_7H01G360600.1	362343797	362346189	+	XXX	100	downstream	362347151	362347244
Horvu_GOLDEN_7H01G403000.1	417496028	417497369	-	DXX	96.88	downstream	417495161	417495285
Horvu_GOLDEN_7H01G421400.1	439702055	439704131	+	DXX	99.73	downstream	439705642	439706008
Horvu_GOLDEN_7H01G453700.1	476086475	476092598	+	DTT	100	gene_body	476090328	476090487
Horvu_GOLDEN_7H01G453700.1	476086475	476092598	+	DTX	98.89	gene_body	476091324	476091583
Horvu_GOLDEN_7H01G462600.1	485245837	485250127	-	DTC	100	downstream	485245408	485245469
Horvu_GOLDEN_7H01G462600.1	485245837	485250127	-	DXX	100	gene_body	485247092	485247195
Horvu_GOLDEN_7H01G563200.1	548595288	548598974	-	DXX	100	upstream	548599328	548599486
Horvu_GOLDEN_7H01G636700.1	570905799	570908172	-	DTX	100	gene_body	570907324	570907407
Horvu_GOLDEN_Un01G141700.1	67986505	67987605	-	DXX	99.32	downstream	67985116	67985253
Horvu_HHOR_1H01G383500.1	460727580	460729112	-	DXX	100	upstream	460729735	460729853
Horvu_HHOR_1H01G383500.1	460727580	460729112	-	DXX	95.78	upstream	460730495	460730628
Horvu_HHOR_1H01G386700.1	463796575	463798548	+	DTX	100	downstream	463799774	463800004
Horvu_HHOR_2H01G063300.1	19328344	19329853	-	DXX	97.83	downstream	19328128	19328267
Horvu_HHOR_2H01G063400.1	19332601	19334182	-	DXX	97.96	downstream	19332379	19332520
Horvu_HHOR_2H01G102100.1	35783846	35785243	-	DXX	100	upstream	35786505	35786738
Horvu_HHOR_2H01G102400.1	36067503	36068883	+	XXX	99.21	upstream	36065463	36065582
Horvu_HHOR_2H01G102400.1	36067503	36068883	+	DXX	98.26	upstream	36066595	36066819
Horvu_HHOR_2H01G102400.1	36067503	36068883	+	DTX	100	downstream	36070223	36070458
Horvu_HHOR_2H01G102800.1	36568516	36569860	-	DXX	100	downstream	36566861	36567026
Horvu_HHOR_2H01G469000.1	566460558	566465737	-	DXX	100	gene_body	566463375	566463515
Horvu_HHOR_2H01G500600.1	595723620	595724762	-	XXX	99.51	downstream	595721765	595721964
Horvu_HHOR_3H01G082400.1	28398072	28399606	-	DTC	99.58	downstream	28396178	28396414
Horvu_HHOR_3H01G120800.1	50540469	50545686	-	DXX	100	gene_body	50542655	50542905
Horvu_HHOR_3H01G206300.1	164875444	164876876	-	DXX	99.29	upstream	164877573	164877851
Horvu_HHOR_3H01G231100.1	198998025	199001337	-	XXX	99.47	upstream	199002733	199003105
Horvu_HHOR_3H01G347600.1	456532481	456538627	-	DXX	98.44	gene_body	456534018	456534146
Horvu_HHOR_3H01G467500.1	569242836	569244015	-	DXX	98.97	downstream	569242413	569242508
Horvu_HHOR_3H01G467500.1	569242836	569244015	-	DXX	99.33	upstream	569244930	569245077
Horvu_HHOR_3H01G477700.1	576796789	576797853	-	DXX	96.86	upstream	576798143	576798297
Horvu_HHOR_3H01G490300.1	583911838	583918423	+	DXX	100	upstream	583910004	583910094
Horvu_HHOR_3H01G490300.1	583911838	583918423	+	DTT	100	gene_body	583912977	583913093
Horvu_HHOR_3H01G490300.1	583911838	583918423	+	RIX	97.65	gene_body	583913198	583913278
Horvu_HHOR_3H01G490300.1	583911838	583918423	+	DTT	100	downstream	583918938	583919055
Horvu_HHOR_3H01G542000.1	612487059	612488595	+	DXX	98.47	downstream	612489805	612489941
Horvu_HHOR_3H01G628300.1	648700639	648701489	-	DXX	100	upstream	648702999	648703259
Horvu_HHOR_4H01G117400.1	86263234	86264181	-	DTT	99.09	upstream	86265305	86265518
Horvu_HHOR_4H01G117400.1	86263234	86264181	-	DXX	99.14	upstream	86265960	86266176
Horvu_HHOR_4H01G117400.1	86263234	86264181	-	DXX	97.96	upstream	86266177	86266320
Horvu_HHOR_4H01G351900.1	558963594	558965402	-	DXX	99.24	downstream	558963214	558963343
Horvu_HHOR_4H01G369600.1	577189340	577199014	+	DXX	100	gene_body	577196712	577197021
Horvu_HHOR_4H01G369600.1	577189340	577199014	+	DXX	95.35	gene_body	577197123	577197240
Horvu_HHOR_4H01G464800.1	639241692	639242857	+	DTT	95.51	downstream	639243345	639243493
Horvu_HHOR_4H01G464800.1	639241692	639242857	+	DXX	98.77	downstream	639243513	639243570
Horvu_HHOR_4H01G494500.1	651223780	651227778	+	DTT	98.78	upstream	651221710	651221877
Horvu_HHOR_5H01G062000.1	31358796	31363127	-	DTT	100	upstream	31364440	31364524
Horvu_HHOR_5H01G231900.1	337066311	337067781	-	DTX	98.89	downstream	337065255	337065511
Horvu_HHOR_5H01G232000.1	337163975	337165351	-	DTT	100	upstream	337166269	337166378
Horvu_HHOR_5H01G359700.1	482957562	482959300	-	DXX	97.52	gene_body	482958478	482958536
Horvu_HHOR_5H01G359700.1	482957562	482959300	-	DTT	100	upstream	482960031	482960183
Horvu_HHOR_5H01G408400.1	517547674	517551523	-	DXX	100	gene_body	517549305	517549429
Horvu_HHOR_5H01G408400.1	517547674	517551523	-	XXX	100	upstream	517552223	517552374
Horvu_HHOR_5H01G474900.1	546215122	546216693	-	DTC	99.25	downstream	546213494	546213552
Horvu_HHOR_5H01G474900.1	546215122	546216693	-	DXX	99.32	downstream	546213553	546213622
Horvu_HHOR_5H01G474900.1	546215122	546216693	-	DXX	96.18	downstream	546213642	546213769
Horvu_HHOR_5H01G621000.1	602627573	602631263	-	DXX	95.11	gene_body	602628409	602628588
Horvu_HHOR_5H01G621000.1	602627573	602631263	-	DXX	100	upstream	602633061	602633480
Horvu_HHOR_6H01G332400.1	418692451	418693782	-	DTX	100	gene_body	418693537	418693613
Horvu_HHOR_7H01G060000.1	18700298	18703349	+	DXX	100	downstream	18705103	18705375
Horvu_HHOR_7H01G060100.1	18715788	18718049	+	DXX	97.96	gene_body	18716682	18716832
Horvu_HHOR_7H01G060200.1	18861621	18864464	-	XXX	100	downstream	18859785	18859981
Horvu_HHOR_7H01G220000.1	117748016	117749359	+	DXX	99.16	downstream	117750172	117750288
Horvu_HHOR_7H01G230400.1	128058632	128063103	-	XXX	98.91	upstream	128063508	128063599
Horvu_HHOR_7H01G310800.1	230449098	230452423	+	DXX	95.24	gene_body	230451591	230451730
Horvu_HHOR_7H01G310800.1	230449098	230452423	+	DXX	100	gene_body	230451791	230451920
Horvu_HHOR_7H01G340000.1	284358782	284366263	-	DTM	99.15	downstream	284356630	284357090
Horvu_HHOR_7H01G340000.1	284358782	284366263	-	DXX	100	downstream	284358092	284358237
Horvu_HHOR_7H01G340000.1	284358782	284366263	-	DXX	98.33	gene_body	284362886	284363005
Horvu_HHOR_7H01G373900.1	398872009	398875536	-	DXX	100	upstream	398877066	398877211
Horvu_HHOR_7H01G385400.1	422569259	422571648	+	DXX	100	upstream	422567398	422567551
Horvu_HHOR_7H01G385400.1	422569259	422571648	+	DXX	99.58	upstream	422568594	422568830
Horvu_HHOR_7H01G385400.1	422569259	422571648	+	XXX	100	downstream	422572609	422572702
Horvu_HHOR_7H01G430600.1	483491520	483492861	-	DXX	96.88	downstream	483490653	483490777
Horvu_HHOR_7H01G448900.1	508498863	508500939	+	DXX	99.73	downstream	508502450	508502816
Horvu_HHOR_7H01G482500.1	548749322	548756090	+	DTT	100	gene_body	548753853	548754012
Horvu_HHOR_7H01G482500.1	548749322	548756090	+	RLC	100	downstream	548757940	548762892
Horvu_HHOR_7H01G492300.1	559358055	559362345	-	DTC	100	downstream	559357626	559357687
Horvu_HHOR_7H01G492300.1	559358055	559362345	-	DXX	100	gene_body	559359310	559359413
Horvu_HHOR_7H01G598200.1	636006567	636010253	-	DXX	100	upstream	636010607	636010765
Horvu_HHOR_7H01G689500.1	668386160	668388533	-	DTX	100	gene_body	668387685	668387768
Horvu_HHOR_7H01G704600.1	673324574	673325443	+	DXX	99.48	upstream	673322681	673322879
Horvu_HHOR_Un01G020500.1	11843205	11844305	+	DXX	99.32	downstream	11845557	11845694
Horvu_HOCKETT_1H01G152300.1	105179575	105180591	+	RLC	100	downstream	105180646	105185777
Horvu_HOCKETT_1H01G374100.1	414193998	414195971	+	DXX	100	downstream	414197192	414197449
Horvu_HOCKETT_2H01G055000.1	14362264	14363773	-	DXX	97.83	downstream	14362048	14362187
Horvu_HOCKETT_2H01G055100.1	14366533	14368112	-	DXX	97.96	downstream	14366311	14366452
Horvu_HOCKETT_2H01G091500.1	26926651	26928049	-	DXX	100	upstream	26929200	26929428
Horvu_HOCKETT_2H01G091700.1	27148716	27150096	+	DXX	98.26	upstream	27147704	27147928
[truncated: 354 more rows]

## Sheet: Table S8
Table S8. The composition indices values of codon usage in HvNACs
[truncated: 2,667 more rows]

[truncated: 4 more sheets: Table S9, Table S10, Table S11, Table S12]
